# Supplementary material for: Tomatidine enhances lifespan and healthspan in C. elegans through mitophagy induction via the SKN-1/Nrf2 pathway
Source: Sci Rep. 2017 Apr 11;7:46208. doi: 10.1038/srep46208 (PMC5387417; doi:10.1038/srep46208)
Supplement: Supplementary Table [file srep46208-s2.xml]

<?xml version="1.0"?>
<?mso-application progid="Excel.Sheet"?>
<Workbook xmlns="urn:schemas-microsoft-com:office:spreadsheet"
 xmlns:o="urn:schemas-microsoft-com:office:office"
 xmlns:x="urn:schemas-microsoft-com:office:excel"
 xmlns:ss="urn:schemas-microsoft-com:office:spreadsheet"
 xmlns:html="http://www.w3.org/TR/REC-html40">
 <DocumentProperties xmlns="urn:schemas-microsoft-com:office:office">
  <Author>Apache POI</Author>
  <LastAuthor>Fang, Evandro (NIH/NIA/IRP) [F]</LastAuthor>
  <Created>2016-04-12T00:31:59Z</Created>
  <LastSaved>2017-02-27T21:00:39Z</LastSaved>
  <Version>16.00</Version>
 </DocumentProperties>
 <OfficeDocumentSettings xmlns="urn:schemas-microsoft-com:office:office">
  <AllowPNG/>
 </OfficeDocumentSettings>
 <ExcelWorkbook xmlns="urn:schemas-microsoft-com:office:excel">
  <WindowHeight>13620</WindowHeight>
  <WindowWidth>27495</WindowWidth>
  <WindowTopX>645</WindowTopX>
  <WindowTopY>705</WindowTopY>
  <ProtectStructure>False</ProtectStructure>
  <ProtectWindows>False</ProtectWindows>
 </ExcelWorkbook>
 <Styles>
  <Style ss:ID="Default" ss:Name="Normal">
   <Alignment ss:Vertical="Bottom"/>
   <Borders/>
   <Font ss:FontName="Calibri" x:Family="Swiss" ss:Size="11" ss:Color="#000000"/>
   <Interior/>
   <NumberFormat/>
   <Protection/>
  </Style>
  <Style ss:ID="s56" ss:Name="Normal 2">
   <Alignment ss:Vertical="Bottom"/>
   <Borders/>
   <Font ss:FontName="Calibri" x:Family="Swiss" ss:Size="11" ss:Color="#000000"/>
   <Interior/>
   <NumberFormat/>
   <Protection/>
  </Style>
  <Style ss:ID="s64">
   <Alignment ss:Horizontal="Left" ss:Vertical="Bottom"/>
  </Style>
  <Style ss:ID="s65">
   <Alignment ss:Horizontal="Left" ss:Vertical="Bottom"/>
   <Font ss:FontName="Calibri" x:Family="Swiss" ss:Size="11"/>
   <Interior ss:Color="#FFFF00" ss:Pattern="Solid"/>
  </Style>
  <Style ss:ID="s66">
   <Alignment ss:Horizontal="Left" ss:Vertical="Bottom"/>
   <Font ss:FontName="Calibri" x:Family="Swiss" ss:Size="11"/>
   <Interior ss:Color="#FFFF00" ss:Pattern="Solid"/>
   <NumberFormat/>
  </Style>
  <Style ss:ID="s67">
   <Alignment ss:Horizontal="Left" ss:Vertical="Bottom"/>
   <Font ss:FontName="Calibri" x:Family="Swiss" ss:Size="11" ss:Color="#000000"/>
  </Style>
  <Style ss:ID="s68">
   <Alignment ss:Horizontal="Left" ss:Vertical="Bottom"/>
   <Font ss:FontName="Calibri" x:Family="Swiss" ss:Size="11"/>
   <Interior ss:Color="#B7DEE8" ss:Pattern="Solid"/>
  </Style>
  <Style ss:ID="s69">
   <Alignment ss:Horizontal="Left" ss:Vertical="Bottom"/>
   <Interior ss:Color="#B7DEE8" ss:Pattern="Solid"/>
  </Style>
  <Style ss:ID="s70" ss:Parent="s56">
   <Alignment ss:Horizontal="Left" ss:Vertical="Bottom"/>
   <Font ss:FontName="Arial" x:Family="Swiss"/>
   <Interior ss:Color="#B7DEE8" ss:Pattern="Solid"/>
  </Style>
  <Style ss:ID="s71" ss:Parent="s56">
   <Alignment ss:Horizontal="Left" ss:Vertical="Bottom"/>
   <Font ss:FontName="Calibri" x:Family="Swiss" ss:Size="11" ss:Color="#000000"/>
   <Interior ss:Color="#B7DEE8" ss:Pattern="Solid"/>
  </Style>
  <Style ss:ID="s72">
   <Alignment ss:Horizontal="Left" ss:Vertical="Bottom"/>
   <Font ss:FontName="Calibri" x:Family="Swiss" ss:Size="11"/>
  </Style>
  <Style ss:ID="s73">
   <Alignment ss:Vertical="Bottom"/>
   <Font ss:FontName="Calibri" x:Family="Swiss" ss:Size="11"/>
   <Interior ss:Color="#B7DEE8" ss:Pattern="Solid"/>
  </Style>
  <Style ss:ID="s74">
   <Alignment ss:Vertical="Bottom"/>
  </Style>
  <Style ss:ID="s75">
   <Alignment ss:Horizontal="Left" ss:Vertical="Bottom"/>
   <Font ss:FontName="Calibri" x:Family="Swiss" ss:Size="14" ss:Color="#FF0000"/>
   <Interior ss:Color="#FFFF00" ss:Pattern="Solid"/>
  </Style>
  <Style ss:ID="s76">
   <Alignment ss:Horizontal="Left" ss:Vertical="Bottom"/>
   <Font ss:FontName="Calibri" x:Family="Swiss" ss:Size="11"/>
   <Interior ss:Color="#FCD5B4" ss:Pattern="Solid"/>
  </Style>
  <Style ss:ID="s77">
   <Alignment ss:Horizontal="Left" ss:Vertical="Bottom"/>
   <Font ss:FontName="Calibri" x:Family="Swiss" ss:Size="14" ss:Color="#FF0000"/>
   <Interior ss:Color="#FCD5B4" ss:Pattern="Solid"/>
  </Style>
  <Style ss:ID="s78">
   <Alignment ss:Horizontal="Left" ss:Vertical="Bottom"/>
   <Font ss:FontName="Calibri" x:Family="Swiss" ss:Size="11"/>
   <Interior ss:Color="#8DB4E2" ss:Pattern="Solid"/>
  </Style>
  <Style ss:ID="s79">
   <Alignment ss:Horizontal="Left" ss:Vertical="Bottom"/>
   <Font ss:FontName="Calibri" x:Family="Swiss" ss:Size="14" ss:Color="#FF0000"/>
   <Interior ss:Color="#8DB4E2" ss:Pattern="Solid"/>
  </Style>
  <Style ss:ID="s80">
   <Alignment ss:Horizontal="Left" ss:Vertical="Bottom"/>
   <Font ss:FontName="Calibri" x:Family="Swiss" ss:Size="11"/>
   <Interior ss:Color="#C5D9F1" ss:Pattern="Solid"/>
  </Style>
  <Style ss:ID="s81">
   <Alignment ss:Horizontal="Left" ss:Vertical="Bottom"/>
   <Font ss:FontName="Calibri" x:Family="Swiss" ss:Size="14" ss:Color="#FF0000"/>
   <Interior ss:Color="#C5D9F1" ss:Pattern="Solid"/>
  </Style>
  <Style ss:ID="s82">
   <Alignment ss:Horizontal="Left" ss:Vertical="Bottom"/>
   <Font ss:FontName="Calibri" x:Family="Swiss" ss:Size="11" ss:Color="#FF0000"/>
   <Interior ss:Color="#B7DEE8" ss:Pattern="Solid"/>
  </Style>
  <Style ss:ID="s83">
   <Alignment ss:Horizontal="Left" ss:Vertical="Bottom"/>
   <Font ss:FontName="Calibri" x:Family="Swiss" ss:Size="11" ss:Color="#FF0000"/>
  </Style>
  <Style ss:ID="s84">
   <Alignment ss:Horizontal="Left" ss:Vertical="Bottom"/>
   <Font ss:FontName="Calibri" x:Family="Swiss" ss:Size="11"/>
   <Interior/>
  </Style>
  <Style ss:ID="s85">
   <Alignment ss:Horizontal="Left" ss:Vertical="Bottom"/>
   <Interior/>
  </Style>
  <Style ss:ID="s86">
   <Alignment ss:Horizontal="Left" ss:Vertical="Bottom"/>
   <Font ss:FontName="Calibri" x:Family="Swiss" ss:Size="14" ss:Color="#FF0000"/>
   <Interior/>
  </Style>
  <Style ss:ID="s87">
   <Font ss:FontName="Calibri" x:Family="Swiss" ss:Size="11" ss:Color="#000000"
    ss:Bold="1"/>
  </Style>
  <Style ss:ID="s89">
   <Font ss:FontName="Calibri" x:Family="Swiss" ss:Size="11"/>
  </Style>
  <Style ss:ID="s90">
   <Alignment ss:Vertical="Bottom"/>
   <Borders/>
   <Interior/>
  </Style>
  <Style ss:ID="s91">
   <Alignment ss:Vertical="Bottom"/>
   <Borders>
    <Border ss:Position="Bottom" ss:LineStyle="Continuous" ss:Weight="2"/>
   </Borders>
   <Interior/>
  </Style>
  <Style ss:ID="s92">
   <Alignment ss:Horizontal="Center" ss:Vertical="Bottom"/>
   <Borders>
    <Border ss:Position="Bottom" ss:LineStyle="Continuous" ss:Weight="1"/>
    <Border ss:Position="Top" ss:LineStyle="Continuous" ss:Weight="2"/>
   </Borders>
   <Font ss:FontName="Calibri" x:Family="Swiss" ss:Size="11" ss:Color="#000000"
    ss:Italic="1"/>
   <Interior/>
  </Style>
  <Style ss:ID="s93">
   <Alignment ss:Vertical="Bottom"/>
   <Borders/>
   <Font ss:FontName="Calibri" x:Family="Swiss" ss:Size="11" ss:Color="#000000"
    ss:Bold="1"/>
   <Interior/>
  </Style>
  <Style ss:ID="s94">
   <Alignment ss:Vertical="Bottom"/>
   <Borders/>
   <Font ss:FontName="Calibri" x:Family="Swiss" ss:Size="11" ss:Color="#000000"/>
   <Interior/>
  </Style>
  <Style ss:ID="s95">
   <Alignment ss:Vertical="Bottom"/>
   <Borders/>
   <Font ss:FontName="Calibri" x:Family="Swiss" ss:Size="11" ss:Color="#FF0000"
    ss:Bold="1"/>
   <Interior/>
  </Style>
  <Style ss:ID="s96">
   <Alignment ss:Vertical="Bottom"/>
   <Borders/>
   <Font ss:FontName="Calibri" x:Family="Swiss" ss:Size="11"/>
   <Interior/>
  </Style>
  <Style ss:ID="s97">
   <Font ss:FontName="Calibri" x:Family="Swiss" ss:Size="11" ss:Color="#000000"/>
  </Style>
  <Style ss:ID="s98">
   <Font ss:FontName="Calibri" x:Family="Swiss" ss:Size="11" ss:Color="#FF0000"
    ss:Bold="1"/>
  </Style>
  <Style ss:ID="s102">
   <Alignment ss:Horizontal="Left" ss:Vertical="Bottom"/>
   <Font ss:FontName="Calibri" x:Family="Swiss" ss:Size="11" ss:Color="#000000"/>
   <Interior ss:Color="#B7DEE8" ss:Pattern="Solid"/>
  </Style>
  <Style ss:ID="s103">
   <Alignment ss:Horizontal="Left" ss:Vertical="Bottom"/>
   <Font ss:FontName="Calibri" x:Family="Swiss" ss:Size="11" ss:Color="#000000"/>
   <Interior ss:Color="#FFFF00" ss:Pattern="Solid"/>
  </Style>
  <Style ss:ID="s104">
   <Alignment ss:Horizontal="Left" ss:Vertical="Bottom"/>
   <Font ss:FontName="Calibri" x:Family="Swiss" ss:Size="11" ss:Color="#000000"/>
   <Interior/>
  </Style>
  <Style ss:ID="s105">
   <Alignment ss:Horizontal="Left" ss:Vertical="Bottom"/>
   <Font ss:FontName="Calibri" x:Family="Swiss" ss:Size="11" ss:Color="#000000"/>
   <Interior ss:Color="#FCD5B4" ss:Pattern="Solid"/>
  </Style>
  <Style ss:ID="s106">
   <Alignment ss:Horizontal="Left" ss:Vertical="Bottom"/>
   <Font ss:FontName="Calibri" x:Family="Swiss" ss:Size="11" ss:Color="#000000"/>
   <Interior ss:Color="#8DB4E2" ss:Pattern="Solid"/>
  </Style>
  <Style ss:ID="s107">
   <Alignment ss:Horizontal="Left" ss:Vertical="Bottom"/>
   <Font ss:FontName="Calibri" x:Family="Swiss" ss:Size="11" ss:Color="#000000"/>
   <Interior ss:Color="#C5D9F1" ss:Pattern="Solid"/>
  </Style>
  <Style ss:ID="s108">
   <Alignment ss:Vertical="Bottom"/>
   <Font ss:FontName="Calibri" x:Family="Swiss" ss:Size="11" ss:Color="#000000"/>
   <Interior ss:Color="#B7DEE8" ss:Pattern="Solid"/>
  </Style>
  <Style ss:ID="s109" ss:Parent="s56">
   <Alignment ss:Vertical="Bottom"/>
   <Font ss:FontName="Calibri" x:Family="Swiss" ss:Size="11" ss:Color="#000000"/>
   <Interior ss:Color="#B7DEE8" ss:Pattern="Solid"/>
  </Style>
  <Style ss:ID="s110">
   <Alignment ss:Vertical="Bottom"/>
   <Font ss:FontName="Calibri" x:Family="Swiss" ss:Size="11" ss:Color="#000000"/>
   <Interior ss:Color="#FFFF00" ss:Pattern="Solid"/>
  </Style>
  <Style ss:ID="s111">
   <Alignment ss:Vertical="Bottom"/>
   <Font ss:FontName="Calibri" x:Family="Swiss" ss:Size="11" ss:Color="#000000"/>
   <Interior/>
  </Style>
  <Style ss:ID="s112">
   <Alignment ss:Vertical="Bottom"/>
   <Font ss:FontName="Calibri" x:Family="Swiss" ss:Size="11" ss:Color="#000000"/>
   <Interior ss:Color="#FCD5B4" ss:Pattern="Solid"/>
  </Style>
  <Style ss:ID="s113">
   <Alignment ss:Vertical="Bottom"/>
   <Font ss:FontName="Calibri" x:Family="Swiss" ss:Size="11" ss:Color="#000000"/>
   <Interior ss:Color="#8DB4E2" ss:Pattern="Solid"/>
  </Style>
  <Style ss:ID="s114">
   <Alignment ss:Vertical="Bottom"/>
   <Font ss:FontName="Calibri" x:Family="Swiss" ss:Size="11" ss:Color="#000000"/>
   <Interior ss:Color="#C5D9F1" ss:Pattern="Solid"/>
  </Style>
 </Styles>
 <Worksheet ss:Name="submit">
  <Table ss:ExpandedColumnCount="25" ss:ExpandedRowCount="348" x:FullColumns="1"
   x:FullRows="1" ss:StyleID="s64" ss:DefaultColumnWidth="46.5"
   ss:DefaultRowHeight="15">
   <Column ss:StyleID="s67" ss:AutoFitWidth="0" ss:Width="111.75"/>
   <Column ss:Index="8" ss:StyleID="s64" ss:AutoFitWidth="0" ss:Width="49.5"/>
   <Column ss:StyleID="s64" ss:AutoFitWidth="0" ss:Width="138"/>
   <Column ss:StyleID="s64" ss:AutoFitWidth="0" ss:Width="115.5"/>
   <Column ss:StyleID="s64" ss:AutoFitWidth="0" ss:Width="65.25" ss:Span="1"/>
   <Column ss:Index="13" ss:StyleID="s85" ss:AutoFitWidth="0" ss:Width="65.25"/>
   <Column ss:StyleID="s64" ss:AutoFitWidth="0" ss:Width="114.75"/>
   <Column ss:StyleID="s64" ss:AutoFitWidth="0" ss:Width="109.5"/>
   <Column ss:StyleID="s64" ss:AutoFitWidth="0" ss:Width="78.75"/>
   <Column ss:StyleID="s64" ss:AutoFitWidth="0" ss:Width="120"/>
   <Column ss:StyleID="s64" ss:Hidden="1" ss:AutoFitWidth="0"/>
   <Column ss:StyleID="s64" ss:AutoFitWidth="0" ss:Width="102"/>
   <Column ss:StyleID="s64" ss:AutoFitWidth="0" ss:Width="108.75"/>
   <Column ss:StyleID="s64" ss:AutoFitWidth="0" ss:Width="96.75"/>
   <Column ss:StyleID="s64" ss:AutoFitWidth="0" ss:Width="103.5"/>
   <Row>
    <Cell ss:StyleID="s68"/>
    <Cell ss:StyleID="s102"/>
    <Cell ss:StyleID="s102"/>
    <Cell ss:StyleID="s102"/>
    <Cell ss:StyleID="s102"/>
    <Cell ss:StyleID="s102"/>
    <Cell ss:StyleID="s102"/>
    <Cell ss:StyleID="s71"><Data ss:Type="String">file id</Data></Cell>
    <Cell ss:StyleID="s65"><Data ss:Type="String">160302cOEsa15_1</Data></Cell>
    <Cell ss:StyleID="s65"><Data ss:Type="String">160302cOEsa16_1</Data></Cell>
    <Cell ss:StyleID="s65"><Data ss:Type="String">160302cOEsa18_1</Data></Cell>
    <Cell ss:StyleID="s65"/>
    <Cell ss:StyleID="s84"/>
    <Cell ss:StyleID="s76"><Data ss:Type="String">160302cOEsa24_1</Data></Cell>
    <Cell ss:StyleID="s76"><Data ss:Type="String">160302cOEsa23_1</Data></Cell>
    <Cell ss:StyleID="s76"><Data ss:Type="String">160302cOEsa37_1</Data></Cell>
    <Cell ss:StyleID="s76"><Data ss:Type="String">160302cOEsa20_1</Data></Cell>
    <Cell ss:StyleID="s78"><Data ss:Type="String">160302cOEsa19_1</Data></Cell>
    <Cell ss:StyleID="s80"><Data ss:Type="String">160302cOEsa36_1</Data></Cell>
    <Cell ss:StyleID="s80"><Data ss:Type="String">160302cOEsa21_1</Data></Cell>
    <Cell ss:StyleID="s80"><Data ss:Type="String">160302cOEsa35_1</Data></Cell>
    <Cell ss:StyleID="s80"><Data ss:Type="String">160302cOEsa03_1</Data></Cell>
   </Row>
   <Row>
    <Cell ss:StyleID="s68"/>
    <Cell ss:StyleID="s102"><Data ss:Type="String"></Data></Cell>
    <Cell ss:StyleID="s102"><Data ss:Type="String"></Data></Cell>
    <Cell ss:StyleID="s102"><Data ss:Type="String"></Data></Cell>
    <Cell ss:StyleID="s102"><Data ss:Type="String"></Data></Cell>
    <Cell ss:StyleID="s102"><Data ss:Type="String"></Data></Cell>
    <Cell ss:StyleID="s102"><Data ss:Type="String"></Data></Cell>
    <Cell ss:StyleID="s71"><Data ss:Type="String">mx class</Data></Cell>
    <Cell ss:StyleID="s103"><Data ss:Type="String">255119 </Data></Cell>
    <Cell ss:StyleID="s103"><Data ss:Type="String">255119 </Data></Cell>
    <Cell ss:StyleID="s103"><Data ss:Type="String">255119 </Data></Cell>
    <Cell ss:StyleID="s103"/>
    <Cell ss:StyleID="s104"/>
    <Cell ss:StyleID="s105"><Data ss:Type="String">255119 </Data></Cell>
    <Cell ss:StyleID="s105"><Data ss:Type="String">255119 </Data></Cell>
    <Cell ss:StyleID="s105"><Data ss:Type="String">255119 </Data></Cell>
    <Cell ss:StyleID="s105"><Data ss:Type="String">255119 </Data></Cell>
    <Cell ss:StyleID="s106"><Data ss:Type="String">255154 </Data></Cell>
    <Cell ss:StyleID="s107"><Data ss:Type="String">255139 </Data></Cell>
    <Cell ss:StyleID="s107"><Data ss:Type="String">255139 </Data></Cell>
    <Cell ss:StyleID="s107"><Data ss:Type="String">255139 </Data></Cell>
    <Cell ss:StyleID="s107"><Data ss:Type="String">255139 </Data></Cell>
   </Row>
   <Row>
    <Cell ss:StyleID="s68"/>
    <Cell ss:StyleID="s102"><Data ss:Type="String"></Data></Cell>
    <Cell ss:StyleID="s102"><Data ss:Type="String"></Data></Cell>
    <Cell ss:StyleID="s102"><Data ss:Type="String"></Data></Cell>
    <Cell ss:StyleID="s102"><Data ss:Type="String"></Data></Cell>
    <Cell ss:StyleID="s102"><Data ss:Type="String"></Data></Cell>
    <Cell ss:StyleID="s102"><Data ss:Type="String"></Data></Cell>
    <Cell ss:StyleID="s70"><Data ss:Type="String">mx sample</Data></Cell>
    <Cell ss:StyleID="s103"><Data ss:Type="String">255169</Data></Cell>
    <Cell ss:StyleID="s103"><Data ss:Type="String">255170</Data></Cell>
    <Cell ss:StyleID="s103"><Data ss:Type="String">255171</Data></Cell>
    <Cell ss:StyleID="s103"/>
    <Cell ss:StyleID="s104"/>
    <Cell ss:StyleID="s105"><Data ss:Type="String">255120</Data></Cell>
    <Cell ss:StyleID="s105"><Data ss:Type="String">255121</Data></Cell>
    <Cell ss:StyleID="s105"><Data ss:Type="String">255122</Data></Cell>
    <Cell ss:StyleID="s105"><Data ss:Type="String">255123</Data></Cell>
    <Cell ss:StyleID="s106"><Data ss:Type="String">255158</Data></Cell>
    <Cell ss:StyleID="s107"><Data ss:Type="String">255140</Data></Cell>
    <Cell ss:StyleID="s107"><Data ss:Type="String">255141</Data></Cell>
    <Cell ss:StyleID="s107"><Data ss:Type="String">255142</Data></Cell>
    <Cell ss:StyleID="s107"><Data ss:Type="String">255143</Data></Cell>
   </Row>
   <Row ss:Height="18.75">
    <Cell ss:StyleID="s68"/>
    <Cell ss:StyleID="s102"><Data ss:Type="String"></Data></Cell>
    <Cell ss:StyleID="s102"><Data ss:Type="String"></Data></Cell>
    <Cell ss:StyleID="s102"><Data ss:Type="String"></Data></Cell>
    <Cell ss:StyleID="s102"><Data ss:Type="String"></Data></Cell>
    <Cell ss:StyleID="s102"><Data ss:Type="String"></Data></Cell>
    <Cell ss:StyleID="s102"><Data ss:Type="String"></Data></Cell>
    <Cell ss:StyleID="s71"><Data ss:Type="String">label</Data></Cell>
    <Cell ss:StyleID="s75"><Data ss:Type="String">NC1.1_045</Data></Cell>
    <Cell ss:StyleID="s75"><Data ss:Type="String">NC1.2_046</Data></Cell>
    <Cell ss:StyleID="s75"><Data ss:Type="String">NC1.3_047</Data></Cell>
    <Cell ss:StyleID="s75"/>
    <Cell ss:StyleID="s86"/>
    <Cell ss:StyleID="s77"><Data ss:Type="String">NC7.1_001</Data></Cell>
    <Cell ss:StyleID="s77"><Data ss:Type="String">NC7.2_002</Data></Cell>
    <Cell ss:StyleID="s77"><Data ss:Type="String">NC7.3_003</Data></Cell>
    <Cell ss:StyleID="s77"><Data ss:Type="String">NC7.4_004</Data></Cell>
    <Cell ss:StyleID="s79"><Data ss:Type="String">NS7.4_016</Data></Cell>
    <Cell ss:StyleID="s81"><Data ss:Type="String">TN7.1_041</Data></Cell>
    <Cell ss:StyleID="s81"><Data ss:Type="String">TN7.2_042</Data></Cell>
    <Cell ss:StyleID="s81"><Data ss:Type="String">TN7.3_043</Data></Cell>
    <Cell ss:StyleID="s81"><Data ss:Type="String">TN7.4_044</Data></Cell>
   </Row>
   <Row>
    <Cell ss:StyleID="s68"/>
    <Cell ss:StyleID="s102"><Data ss:Type="String"></Data></Cell>
    <Cell ss:StyleID="s102"><Data ss:Type="String"></Data></Cell>
    <Cell ss:StyleID="s102"><Data ss:Type="String"></Data></Cell>
    <Cell ss:StyleID="s102"><Data ss:Type="String"></Data></Cell>
    <Cell ss:StyleID="s102"><Data ss:Type="String"></Data></Cell>
    <Cell ss:StyleID="s102"><Data ss:Type="String"></Data></Cell>
    <Cell ss:StyleID="s71"><Data ss:Type="String">comment</Data></Cell>
    <Cell ss:StyleID="s103"><Data ss:Type="String">N2 CONTROL</Data></Cell>
    <Cell ss:StyleID="s103"><Data ss:Type="String">N2 CONTROL</Data></Cell>
    <Cell ss:StyleID="s103"><Data ss:Type="String">N2 CONTROL</Data></Cell>
    <Cell ss:StyleID="s103"/>
    <Cell ss:StyleID="s104"/>
    <Cell ss:StyleID="s105"><Data ss:Type="String">N2 CONTROL</Data></Cell>
    <Cell ss:StyleID="s105"><Data ss:Type="String">N2 CONTROL</Data></Cell>
    <Cell ss:StyleID="s105"><Data ss:Type="String">N2 CONTROL</Data></Cell>
    <Cell ss:StyleID="s105"><Data ss:Type="String">N2 CONTROL</Data></Cell>
    <Cell ss:StyleID="s106"><Data ss:Type="String">N2 SRIT4</Data></Cell>
    <Cell ss:StyleID="s107"><Data ss:Type="String">N2 TOMAT</Data></Cell>
    <Cell ss:StyleID="s107"><Data ss:Type="String">N2 TOMAT</Data></Cell>
    <Cell ss:StyleID="s107"><Data ss:Type="String">N2 TOMAT</Data></Cell>
    <Cell ss:StyleID="s107"><Data ss:Type="String">N2 TOMAT</Data></Cell>
   </Row>
   <Row>
    <Cell ss:StyleID="s68"/>
    <Cell ss:StyleID="s102"><Data ss:Type="String"></Data></Cell>
    <Cell ss:StyleID="s102"><Data ss:Type="String"></Data></Cell>
    <Cell ss:StyleID="s102"><Data ss:Type="String"></Data></Cell>
    <Cell ss:StyleID="s102"><Data ss:Type="String"></Data></Cell>
    <Cell ss:StyleID="s102"><Data ss:Type="String"></Data></Cell>
    <Cell ss:StyleID="s102"><Data ss:Type="String"></Data></Cell>
    <Cell ss:StyleID="s70"><Data ss:Type="String">species</Data></Cell>
    <Cell ss:StyleID="s103"><Data ss:Type="String">c. elegans</Data></Cell>
    <Cell ss:StyleID="s103"><Data ss:Type="String">c. elegans</Data></Cell>
    <Cell ss:StyleID="s103"><Data ss:Type="String">c. elegans</Data></Cell>
    <Cell ss:StyleID="s103"/>
    <Cell ss:StyleID="s104"/>
    <Cell ss:StyleID="s105"><Data ss:Type="String">c. elegans</Data></Cell>
    <Cell ss:StyleID="s105"><Data ss:Type="String">c. elegans</Data></Cell>
    <Cell ss:StyleID="s105"><Data ss:Type="String">c. elegans</Data></Cell>
    <Cell ss:StyleID="s105"><Data ss:Type="String">c. elegans</Data></Cell>
    <Cell ss:StyleID="s106"><Data ss:Type="String">c. elegans</Data></Cell>
    <Cell ss:StyleID="s107"><Data ss:Type="String">c. elegans</Data></Cell>
    <Cell ss:StyleID="s107"><Data ss:Type="String">c. elegans</Data></Cell>
    <Cell ss:StyleID="s107"><Data ss:Type="String">c. elegans</Data></Cell>
    <Cell ss:StyleID="s107"><Data ss:Type="String">c. elegans</Data></Cell>
   </Row>
   <Row>
    <Cell ss:StyleID="s68"/>
    <Cell ss:StyleID="s102"><Data ss:Type="String"></Data></Cell>
    <Cell ss:StyleID="s102"><Data ss:Type="String"></Data></Cell>
    <Cell ss:StyleID="s102"><Data ss:Type="String"></Data></Cell>
    <Cell ss:StyleID="s102"><Data ss:Type="String"></Data></Cell>
    <Cell ss:StyleID="s102"><Data ss:Type="String"></Data></Cell>
    <Cell ss:StyleID="s102"><Data ss:Type="String"></Data></Cell>
    <Cell ss:StyleID="s70"><Data ss:Type="String">organ</Data></Cell>
    <Cell ss:StyleID="s103"><Data ss:Type="String">whole worms</Data></Cell>
    <Cell ss:StyleID="s103"><Data ss:Type="String">whole worms</Data></Cell>
    <Cell ss:StyleID="s103"><Data ss:Type="String">whole worms</Data></Cell>
    <Cell ss:StyleID="s103"/>
    <Cell ss:StyleID="s104"/>
    <Cell ss:StyleID="s105"><Data ss:Type="String">whole worms</Data></Cell>
    <Cell ss:StyleID="s105"><Data ss:Type="String">whole worms</Data></Cell>
    <Cell ss:StyleID="s105"><Data ss:Type="String">whole worms</Data></Cell>
    <Cell ss:StyleID="s105"><Data ss:Type="String">whole worms</Data></Cell>
    <Cell ss:StyleID="s106"><Data ss:Type="String">whole worms</Data></Cell>
    <Cell ss:StyleID="s107"><Data ss:Type="String">whole worms</Data></Cell>
    <Cell ss:StyleID="s107"><Data ss:Type="String">whole worms</Data></Cell>
    <Cell ss:StyleID="s107"><Data ss:Type="String">whole worms</Data></Cell>
    <Cell ss:StyleID="s107"><Data ss:Type="String">whole worms</Data></Cell>
   </Row>
   <Row ss:StyleID="s74">
    <Cell ss:StyleID="s73"/>
    <Cell ss:StyleID="s108"><Data ss:Type="String"></Data></Cell>
    <Cell ss:StyleID="s108"><Data ss:Type="String"></Data></Cell>
    <Cell ss:StyleID="s108"><Data ss:Type="String"></Data></Cell>
    <Cell ss:StyleID="s108"><Data ss:Type="String"></Data></Cell>
    <Cell ss:StyleID="s108"><Data ss:Type="String"></Data></Cell>
    <Cell ss:StyleID="s108"><Data ss:Type="String"></Data></Cell>
    <Cell ss:StyleID="s109"><Data ss:Type="String">treatment</Data></Cell>
    <Cell ss:StyleID="s110"><Data ss:Type="String">Control - N2 Control</Data></Cell>
    <Cell ss:StyleID="s110"><Data ss:Type="String">Control - N2 Control</Data></Cell>
    <Cell ss:StyleID="s110"><Data ss:Type="String">Control - N2 Control</Data></Cell>
    <Cell ss:StyleID="s110"/>
    <Cell ss:StyleID="s111"/>
    <Cell ss:StyleID="s112"><Data ss:Type="String">Control - N2 Control</Data></Cell>
    <Cell ss:StyleID="s112"><Data ss:Type="String">Control - N2 Control</Data></Cell>
    <Cell ss:StyleID="s112"><Data ss:Type="String">Control - N2 Control</Data></Cell>
    <Cell ss:StyleID="s112"><Data ss:Type="String">Control - N2 Control</Data></Cell>
    <Cell ss:StyleID="s113"><Data ss:Type="String">5 - N2 SRIT</Data></Cell>
    <Cell ss:StyleID="s114"><Data ss:Type="String">6 - N2 TOMAT</Data></Cell>
    <Cell ss:StyleID="s114"><Data ss:Type="String">6 - N2 TOMAT</Data></Cell>
    <Cell ss:StyleID="s114"><Data ss:Type="String">6 - N2 TOMAT</Data></Cell>
    <Cell ss:StyleID="s114"><Data ss:Type="String">6 - N2 TOMAT</Data></Cell>
   </Row>
   <Row>
    <Cell ss:StyleID="s71"><Data ss:Type="String">BinBase name</Data></Cell>
    <Cell ss:StyleID="s71"><Data ss:Type="String">ret.index</Data></Cell>
    <Cell ss:StyleID="s71"><Data ss:Type="String">quant mz</Data></Cell>
    <Cell ss:StyleID="s71"><Data ss:Type="String">BB id</Data></Cell>
    <Cell ss:StyleID="s71"><Data ss:Type="String">mass spec</Data></Cell>
    <Cell ss:StyleID="s71"><Data ss:Type="String">KEGG</Data></Cell>
    <Cell ss:StyleID="s71"><Data ss:Type="String">PubChem</Data></Cell>
    <Cell ss:StyleID="s71"><Data ss:Type="String">InChI Key</Data></Cell>
    <Cell ss:StyleID="s103"/>
    <Cell ss:StyleID="s103"/>
    <Cell ss:StyleID="s103"/>
    <Cell ss:StyleID="s103"/>
    <Cell ss:StyleID="s104"/>
    <Cell ss:StyleID="s105"/>
    <Cell ss:StyleID="s105"/>
    <Cell ss:StyleID="s105"/>
    <Cell ss:StyleID="s105"/>
    <Cell ss:StyleID="s106"/>
    <Cell ss:StyleID="s107"/>
    <Cell ss:StyleID="s107"/>
    <Cell ss:StyleID="s107"/>
    <Cell ss:StyleID="s107"/>
   </Row>
   <Row>
    <Cell ss:StyleID="s65"><Data ss:Type="String">xylitol</Data></Cell>
    <Cell ss:StyleID="s66"><Data ss:Type="Number">567437</Data></Cell>
    <Cell ss:StyleID="s66"><Data ss:Type="Number">217</Data></Cell>
    <Cell ss:StyleID="s66"><Data ss:Type="Number">5857</Data></Cell>
    <Cell ss:StyleID="s65"><Data ss:Type="String">85:22.0 87:53.0 88:95.0 89:312.0 94:15.0 99:38.0 101:376.0 103:3875.0 104:345.0 105:78.0 107:25.0 108:24.0 110:68.0 113:18.0 115:63.0 116:117.0 117:1418.0 118:103.0 119:73.0 129:1604.0 130:163.0 131:367.0 132:26.0 133:712.0 135:29.0 142:33.0 143:88.0 147:3295.0 148:560.0 149:319.0 155:12.0 157:214.0 159:20.0 163:58.0 169:22.0 171:40.0 175:99.0 182:58.0 189:476.0 190:74.0 191:333.0 192:19.0 193:15.0 203:146.0 204:368.0 205:1143.0 206:235.0 207:58.0 208:31.0 213:9.0 217:3381.0 218:764.0 219:285.0 220:63.0 221:24.0 222:29.0 229:15.0 230:5.0 243:159.0 244:12.0 254:42.0 273:1.0 277:63.0 278:38.0 279:15.0 284:7.0 288:7.0 290:3.0 291:26.0 295:20.0 307:483.0 308:139.0 309:50.0 310:29.0 317:31.0 318:23.0 319:361.0 320:75.0 332:39.0 340:1.0 366:24.0 418:5.0 423:1.0 424:12.0 449:5.0 456:24.0 465:15.0 467:3.0 472:7.0 499:3.0</Data></Cell>
    <Cell ss:StyleID="s65"><Data ss:Type="String">C00379</Data></Cell>
    <Cell ss:StyleID="s66"><Data ss:Type="Number">6912</Data></Cell>
    <Cell ss:StyleID="s65"><Data ss:Type="String">HEBKCHPVOIAQTA-NGQZWQHPSA-N</Data></Cell>
    <Cell ss:StyleID="s68"><Data ss:Type="Number">630</Data></Cell>
    <Cell ss:StyleID="s68"><Data ss:Type="Number">558</Data></Cell>
    <Cell ss:StyleID="s68"><Data ss:Type="Number">534</Data></Cell>
    <Cell ss:StyleID="s68"/>
    <Cell ss:StyleID="s84"/>
    <Cell ss:StyleID="s68"><Data ss:Type="Number">375</Data></Cell>
    <Cell ss:StyleID="s68"><Data ss:Type="Number">428</Data></Cell>
    <Cell ss:StyleID="s68"><Data ss:Type="Number">312</Data></Cell>
    <Cell ss:StyleID="s68"><Data ss:Type="Number">334</Data></Cell>
    <Cell ss:StyleID="s68"><Data ss:Type="Number">356</Data></Cell>
    <Cell ss:StyleID="s68"><Data ss:Type="Number">709</Data></Cell>
    <Cell ss:StyleID="s68"><Data ss:Type="Number">888</Data></Cell>
    <Cell ss:StyleID="s68"><Data ss:Type="Number">601</Data></Cell>
    <Cell ss:StyleID="s68"><Data ss:Type="Number">756</Data></Cell>
   </Row>
   <Row>
    <Cell ss:StyleID="s65"><Data ss:Type="String">xanthine</Data></Cell>
    <Cell ss:StyleID="s66"><Data ss:Type="Number">701688</Data></Cell>
    <Cell ss:StyleID="s66"><Data ss:Type="Number">353</Data></Cell>
    <Cell ss:StyleID="s66"><Data ss:Type="Number">1669</Data></Cell>
    <Cell ss:StyleID="s65"><Data ss:Type="String">85:2517.0 86:3710.0 87:2079.0 88:382.0 89:398.0 90:80.0 91:121.0 92:294.0 93:389.0 94:217.0 95:887.0 96:502.0 97:447.0 98:2556.0 99:3280.0 100:20394.0 101:2912.0 102:1806.0 103:2337.0 104:350.0 105:1446.0 106:113.0 107:15.0 108:151.0 109:225.0 110:796.0 111:2460.0 112:928.0 113:1375.0 114:1007.0 115:2460.0 116:1524.0 117:4430.0 118:716.0 119:955.0 120:203.0 121:149.0 122:214.0 123:385.0 124:753.0 125:1299.0 126:927.0 127:713.0 128:2133.0 129:570.0 130:2669.0 131:17683.0 132:4507.0 133:9141.0 134:902.0 135:654.0 136:317.0 137:441.0 138:525.0 139:911.0 140:685.0 141:1032.0 142:1839.0 143:1189.0 144:1769.0 145:616.0 146:309.0 147:84747.0 148:13824.0 149:7320.0 150:878.0 151:744.0 152:820.0 153:846.0 154:569.0 155:716.0 156:1197.0 157:2430.0 158:11345.0 159:2439.0 160:1405.0 161:291.0 162:120.0 163:70.0 164:555.0 165:318.0 166:708.0 167:738.0 168:653.0 169:1526.0 170:892.0 171:1982.0 172:2044.0 173:1365.0 174:2816.0 175:583.0 176:255.0 177:155.0 178:451.0 179:306.0 180:690.0 181:1323.0 182:625.0 183:1021.0 184:830.0 185:665.0 186:246.0 187:124.0 188:314.0 189:201.0 190:113.0 191:118.0 192:172.0 193:266.0 194:461.0 195:394.0 196:455.0 197:832.0 198:817.0 199:334.0 200:215.0 201:63.0 202:47.0 203:31.0 204:167.0 205:787.0 206:1099.0 207:789.0 208:613.0 209:498.0 210:743.0 211:589.0 212:251.0 213:64.0 214:219.0 215:112.0 216:56.0 217:96.0 218:145.0 219:194.0 220:462.0 221:1323.0 222:1301.0 223:1229.0 224:983.0 225:547.0 226:281.0 227:208.0 228:106.0 229:77.0 230:44.0 231:56.0 232:97.0 233:15.0 234:67.0 235:410.0 236:1550.0 237:1053.0 238:5251.0 239:1475.0 240:674.0 241:319.0 242:103.0 244:3.0 245:53.0 246:38.0 247:136.0 248:12.0 249:383.0 250:326.0 251:653.0 252:1364.0 253:811.0 254:591.0 255:251.0 256:306.0 257:108.0 259:8.0 260:48.0 261:54.0 262:56.0 263:1232.0 264:341.0 265:5889.0 266:1421.0 267:607.0 268:486.0 269:755.0 270:251.0 271:181.0 272:93.0 273:51.0 274:67.0 275:14.0 276:24.0 277:437.0 278:4264.0 279:13335.0 280:4864.0 281:3735.0 282:997.0 283:538.0 284:211.0 285:94.0 286:59.0 287:83.0 288:27.0 289:9.0 290:7.0 291:44.0 292:36.0 293:652.0 294:16947.0 295:7531.0 296:3125.0 297:797.0 298:263.0 299:77.0 300:79.0 302:54.0 304:6.0 308:30.0 309:152.0 310:369.0 311:818.0 312:371.0 313:142.0 314:55.0 316:18.0 317:35.0 319:21.0 320:37.0 321:12.0 322:49.0 323:114.0 324:148.0 325:192.0 326:1336.0 327:810.0 328:304.0 329:95.0 330:58.0 332:23.0 334:35.0 335:26.0 336:37.0 337:1290.0 338:593.0 339:377.0 340:221.0 341:145.0 342:29.0 343:35.0 347:26.0 348:24.0 349:19.0 350:13.0 351:242.0 352:1176.0 353:49940.0 354:17591.0 355:8417.0 356:1768.0 357:564.0 358:92.0 359:65.0 360:46.0 361:93.0 362:121.0 363:132.0 364:132.0 366:36.0 367:1739.0 368:18993.0 369:6547.0 370:3076.0 371:677.0 372:202.0 373:42.0 374:31.0 377:12.0 378:2.0 385:7.0 388:43.0 390:48.0 391:36.0 393:14.0 398:1.0 403:4.0 404:9.0 406:32.0 409:21.0 422:6.0 424:5.0 425:35.0 437:29.0 438:5.0 439:16.0 455:12.0 457:3.0 459:12.0 471:6.0 476:11.0 487:21.0 493:16.0 496:21.0 500:29.0</Data></Cell>
    <Cell ss:StyleID="s65"><Data ss:Type="String">C00385</Data></Cell>
    <Cell ss:StyleID="s66"><Data ss:Type="Number">1188</Data></Cell>
    <Cell ss:StyleID="s65"><Data ss:Type="String">LRFVTYWOQMYALW-UHFFFAOYSA-N</Data></Cell>
    <Cell ss:StyleID="s68"><Data ss:Type="Number">1728</Data></Cell>
    <Cell ss:StyleID="s68"><Data ss:Type="Number">1560</Data></Cell>
    <Cell ss:StyleID="s68"><Data ss:Type="Number">1492</Data></Cell>
    <Cell ss:StyleID="s68"/>
    <Cell ss:StyleID="s84"/>
    <Cell ss:StyleID="s68"><Data ss:Type="Number">1758</Data></Cell>
    <Cell ss:StyleID="s68"><Data ss:Type="Number">2215</Data></Cell>
    <Cell ss:StyleID="s68"><Data ss:Type="Number">1467</Data></Cell>
    <Cell ss:StyleID="s68"><Data ss:Type="Number">1558</Data></Cell>
    <Cell ss:StyleID="s68"><Data ss:Type="Number">1293</Data></Cell>
    <Cell ss:StyleID="s68"><Data ss:Type="Number">2890</Data></Cell>
    <Cell ss:StyleID="s68"><Data ss:Type="Number">3537</Data></Cell>
    <Cell ss:StyleID="s68"><Data ss:Type="Number">3830</Data></Cell>
    <Cell ss:StyleID="s68"><Data ss:Type="Number">3605</Data></Cell>
   </Row>
   <Row>
    <Cell ss:StyleID="s65"><Data ss:Type="String">valine</Data></Cell>
    <Cell ss:StyleID="s66"><Data ss:Type="Number">309359</Data></Cell>
    <Cell ss:StyleID="s66"><Data ss:Type="Number">144</Data></Cell>
    <Cell ss:StyleID="s66"><Data ss:Type="Number">34069</Data></Cell>
    <Cell ss:StyleID="s65"><Data ss:Type="String">85:44.0 86:4.0 87:165.0 88:68.0 93:69.0 95:3.0 98:16.0 99:101.0 100:1549.0 101:287.0 102:194.0 103:12.0 107:74.0 108:91.0 114:73.0 115:11.0 116:93.0 117:876.0 119:22.0 120:3.0 126:74.0 129:129.0 130:197.0 131:330.0 132:78.0 133:80.0 144:4431.0 145:461.0 146:304.0 147:934.0 156:73.0 157:40.0 160:109.0 171:133.0 172:34.0 188:1.0 189:5.0 199:8.0 205:15.0 218:676.0 219:122.0 220:7.0 261:28.0 263:12.0 266:1.0 281:335.0 282:7.0 283:1.0 317:1.0 438:6.0 483:3.0</Data></Cell>
    <Cell ss:StyleID="s65"><Data ss:Type="String">C00183</Data></Cell>
    <Cell ss:StyleID="s66"><Data ss:Type="Number">6287</Data></Cell>
    <Cell ss:StyleID="s65"><Data ss:Type="String">KZSNJWFQEVHDMF-BYPYZUCNSA-N</Data></Cell>
    <Cell ss:StyleID="s68"><Data ss:Type="Number">51981</Data></Cell>
    <Cell ss:StyleID="s68"><Data ss:Type="Number">50625</Data></Cell>
    <Cell ss:StyleID="s68"><Data ss:Type="Number">5503</Data></Cell>
    <Cell ss:StyleID="s68"/>
    <Cell ss:StyleID="s84"/>
    <Cell ss:StyleID="s68"><Data ss:Type="Number">17984</Data></Cell>
    <Cell ss:StyleID="s68"><Data ss:Type="Number">18889</Data></Cell>
    <Cell ss:StyleID="s68"><Data ss:Type="Number">11683</Data></Cell>
    <Cell ss:StyleID="s68"><Data ss:Type="Number">17716</Data></Cell>
    <Cell ss:StyleID="s68"><Data ss:Type="Number">18334</Data></Cell>
    <Cell ss:StyleID="s68"><Data ss:Type="Number">43357</Data></Cell>
    <Cell ss:StyleID="s68"><Data ss:Type="Number">46584</Data></Cell>
    <Cell ss:StyleID="s68"><Data ss:Type="Number">36180</Data></Cell>
    <Cell ss:StyleID="s68"><Data ss:Type="Number">42590</Data></Cell>
   </Row>
   <Row>
    <Cell ss:StyleID="s65"><Data ss:Type="String">uridine-5-monophosphate</Data></Cell>
    <Cell ss:StyleID="s66"><Data ss:Type="Number">977896</Data></Cell>
    <Cell ss:StyleID="s66"><Data ss:Type="Number">169</Data></Cell>
    <Cell ss:StyleID="s66"><Data ss:Type="Number">1784</Data></Cell>
    <Cell ss:StyleID="s65"><Data ss:Type="String">85:180.0 87:474.0 89:3.0 91:30.0 92:6.0 93:69.0 94:19.0 95:28.0 96:179.0 97:341.0 98:88.0 99:1859.0 100:832.0 101:611.0 102:163.0 103:179.0 109:47.0 111:144.0 112:43.0 113:642.0 114:33.0 115:313.0 116:272.0 117:260.0 118:11.0 119:34.0 120:8.0 123:3.0 124:38.0 125:169.0 126:247.0 127:111.0 128:23.0 129:1672.0 130:150.0 131:380.0 132:13.0 133:1055.0 134:73.0 135:313.0 137:161.0 139:17.0 140:299.0 141:249.0 142:394.0 143:465.0 144:3.0 145:52.0 147:2838.0 148:580.0 149:207.0 151:175.0 152:1.0 153:358.0 154:123.0 155:150.0 156:105.0 157:91.0 158:26.0 161:2.0 165:3.0 166:3.0 167:412.0 168:793.0 169:7206.0 170:1072.0 171:880.0 172:103.0 173:40.0 174:34.0 177:35.0 179:36.0 181:170.0 183:246.0 184:223.0 185:829.0 186:136.0 187:50.0 189:3.0 191:106.0 193:162.0 194:6.0 195:60.0 196:377.0 197:169.0 198:9.0 200:5.0 205:14.0 207:369.0 209:187.0 211:1338.0 212:160.0 213:104.0 214:10.0 215:453.0 216:67.0 217:279.0 218:35.0 219:5.0 221:63.0 223:2.0 225:247.0 226:79.0 227:260.0 230:463.0 231:92.0 232:18.0 235:6.0 236:5.0 237:7.0 239:28.0 241:904.0 242:179.0 243:927.0 244:156.0 245:58.0 251:61.0 255:293.0 256:417.0 257:960.0 258:903.0 259:221.0 260:68.0 269:46.0 281:180.0 283:145.0 285:157.0 286:40.0 298:29.0 299:2504.0 300:736.0 301:304.0 302:47.0 310:16.0 311:51.0 312:22.0 313:32.0 314:275.0 315:2444.0 316:568.0 317:254.0 323:59.0 325:20.0 337:44.0 341:35.0 346:1.0 352:1352.0 353:372.0 354:119.0 355:79.0 356:33.0 369:22.0 370:43.0 371:35.0 382:9.0 386:6.0 387:172.0 395:3.0 398:4.0 483:10.0 485:5.0</Data></Cell>
    <Cell ss:StyleID="s65"><Data ss:Type="String">C00105</Data></Cell>
    <Cell ss:StyleID="s66"><Data ss:Type="Number">6030</Data></Cell>
    <Cell ss:StyleID="s65"><Data ss:Type="String">DJJCXFVJDGTHFX-XVFCMESISA-N</Data></Cell>
    <Cell ss:StyleID="s68"><Data ss:Type="Number">282</Data></Cell>
    <Cell ss:StyleID="s68"><Data ss:Type="Number">119</Data></Cell>
    <Cell ss:StyleID="s68"><Data ss:Type="Number">72</Data></Cell>
    <Cell ss:StyleID="s68"/>
    <Cell ss:StyleID="s84"/>
    <Cell ss:StyleID="s68"><Data ss:Type="Number">3822</Data></Cell>
    <Cell ss:StyleID="s68"><Data ss:Type="Number">3712</Data></Cell>
    <Cell ss:StyleID="s68"><Data ss:Type="Number">1331</Data></Cell>
    <Cell ss:StyleID="s68"><Data ss:Type="Number">93</Data></Cell>
    <Cell ss:StyleID="s68"><Data ss:Type="Number">208</Data></Cell>
    <Cell ss:StyleID="s68"><Data ss:Type="Number">1535</Data></Cell>
    <Cell ss:StyleID="s68"><Data ss:Type="Number">3174</Data></Cell>
    <Cell ss:StyleID="s68"><Data ss:Type="Number">2102</Data></Cell>
    <Cell ss:StyleID="s68"><Data ss:Type="Number">1370</Data></Cell>
   </Row>
   <Row>
    <Cell ss:StyleID="s65"><Data ss:Type="String">uridine</Data></Cell>
    <Cell ss:StyleID="s66"><Data ss:Type="Number">861508</Data></Cell>
    <Cell ss:StyleID="s66"><Data ss:Type="Number">217</Data></Cell>
    <Cell ss:StyleID="s66"><Data ss:Type="Number">14815</Data></Cell>
    <Cell ss:StyleID="s65"><Data ss:Type="String">85:38.0 86:16.0 87:11.0 88:11.0 89:85.0 91:9.0 92:3.0 93:5.0 94:11.0 95:26.0 97:5.0 99:146.0 100:46.0 101:72.0 103:551.0 104:39.0 105:323.0 107:5.0 109:17.0 110:8.0 111:3.0 112:3.0 113:55.0 114:1.0 115:80.0 116:27.0 117:70.0 118:2.0 119:12.0 121:6.0 122:6.0 125:1.0 127:42.0 129:189.0 130:39.0 131:87.0 132:7.0 133:129.0 134:30.0 135:16.0 136:2.0 137:1.0 138:2.0 140:13.0 141:13.0 142:8.0 143:122.0 145:4.0 146:6.0 147:292.0 148:117.0 149:29.0 152:2.0 153:23.0 154:15.0 155:18.0 157:13.0 161:6.0 163:8.0 165:2.0 167:8.0 168:9.0 169:326.0 170:33.0 171:29.0 172:5.0 173:5.0 174:28.0 175:8.0 179:4.0 180:4.0 183:11.0 184:14.0 185:50.0 186:5.0 187:4.0 188:9.0 189:36.0 191:111.0 192:7.0 193:22.0 197:2.0 200:3.0 202:40.0 203:16.0 204:88.0 205:2.0 206:6.0 207:29.0 208:6.0 211:23.0 213:41.0 215:17.0 216:17.0 217:933.0 218:189.0 219:95.0 222:8.0 223:24.0 224:7.0 225:2.0 226:9.0 227:3.0 228:3.0 229:6.0 230:28.0 231:18.0 232:3.0 233:1.0 235:1.0 237:2.0 239:2.0 240:4.0 242:1.0 243:83.0 244:16.0 245:53.0 247:1.0 249:1.0 250:3.0 253:1.0 257:17.0 258:25.0 259:171.0 260:27.0 261:13.0 262:6.0 263:9.0 265:14.0 267:9.0 269:2.0 271:6.0 276:6.0 278:5.0 279:1.0 280:9.0 281:4.0 282:10.0 283:4.0 284:4.0 289:2.0 294:3.0 299:25.0 301:2.0 302:3.0 304:8.0 310:10.0 311:1.0 312:1.0 314:5.0 315:15.0 316:2.0 317:3.0 322:4.0 324:4.0 325:2.0 326:5.0 329:2.0 330:1.0 331:2.0 333:39.0 334:6.0 335:4.0 336:2.0 337:2.0 338:3.0 339:2.0 341:4.0 343:2.0 346:4.0 348:6.0 351:5.0 357:6.0 363:3.0 364:5.0 367:1.0 368:2.0 369:1.0 370:7.0 372:9.0 374:5.0 375:5.0 377:2.0 378:7.0 379:1.0 381:2.0 385:1.0 386:2.0 387:2.0 392:1.0 393:2.0 394:5.0 396:7.0 397:7.0 403:5.0 406:6.0 408:7.0 410:6.0 412:4.0 413:1.0 415:1.0 417:2.0 418:2.0 419:3.0 422:1.0 425:4.0 429:5.0 431:1.0 433:4.0 435:2.0 436:5.0 437:7.0 438:1.0 442:6.0 443:2.0 446:7.0 448:1.0 450:6.0 451:5.0 454:2.0 457:5.0 460:2.0 461:5.0 463:7.0 464:2.0 465:4.0 467:3.0 474:2.0 478:9.0 481:4.0 489:3.0 491:2.0 492:1.0 493:3.0 494:2.0 499:14.0 500:3.0</Data></Cell>
    <Cell ss:StyleID="s65"><Data ss:Type="String">C00299</Data></Cell>
    <Cell ss:StyleID="s66"><Data ss:Type="Number">6029</Data></Cell>
    <Cell ss:StyleID="s65"><Data ss:Type="String">DRTQHJPVMGBUCF-XVFCMESISA-N</Data></Cell>
    <Cell ss:StyleID="s68"><Data ss:Type="Number">171</Data></Cell>
    <Cell ss:StyleID="s68"><Data ss:Type="Number">143</Data></Cell>
    <Cell ss:StyleID="s68"><Data ss:Type="Number">520</Data></Cell>
    <Cell ss:StyleID="s68"/>
    <Cell ss:StyleID="s84"/>
    <Cell ss:StyleID="s68"><Data ss:Type="Number">397</Data></Cell>
    <Cell ss:StyleID="s68"><Data ss:Type="Number">498</Data></Cell>
    <Cell ss:StyleID="s68"><Data ss:Type="Number">397</Data></Cell>
    <Cell ss:StyleID="s68"><Data ss:Type="Number">344</Data></Cell>
    <Cell ss:StyleID="s68"><Data ss:Type="Number">462</Data></Cell>
    <Cell ss:StyleID="s68"><Data ss:Type="Number">878</Data></Cell>
    <Cell ss:StyleID="s68"><Data ss:Type="Number">302</Data></Cell>
    <Cell ss:StyleID="s68"><Data ss:Type="Number">469</Data></Cell>
    <Cell ss:StyleID="s68"><Data ss:Type="Number">165</Data></Cell>
   </Row>
   <Row>
    <Cell ss:StyleID="s65"><Data ss:Type="String">uric acid</Data></Cell>
    <Cell ss:StyleID="s66"><Data ss:Type="Number">730691</Data></Cell>
    <Cell ss:StyleID="s66"><Data ss:Type="Number">441</Data></Cell>
    <Cell ss:StyleID="s66"><Data ss:Type="Number">23</Data></Cell>
    <Cell ss:StyleID="s65"><Data ss:Type="String">85:3006.0 86:5154.0 87:3017.0 88:706.0 89:685.0 91:208.0 92:147.0 93:161.0 94:85.0 95:336.0 96:306.0 97:450.0 98:2631.0 99:3540.0 100:32370.0 101:4842.0 102:2564.0 103:7632.0 104:909.0 105:1432.0 106:210.0 107:202.0 108:137.0 109:288.0 110:648.0 111:2136.0 112:611.0 113:1768.0 114:1646.0 115:2846.0 116:1906.0 117:4732.0 118:851.0 119:1234.0 120:212.0 121:150.0 122:111.0 123:193.0 124:531.0 125:1007.0 126:477.0 127:2119.0 128:1531.0 129:7588.0 130:4565.0 131:19581.0 132:4115.0 133:12725.0 134:1847.0 135:835.0 136:200.0 137:239.0 138:163.0 139:488.0 140:429.0 141:4257.0 142:1659.0 143:2837.0 144:1525.0 145:968.0 146:437.0 147:75237.0 148:11692.0 149:6445.0 150:708.0 151:565.0 152:422.0 153:429.0 154:424.0 155:1133.0 156:1317.0 157:2911.0 158:6123.0 159:1456.0 160:1629.0 161:605.0 162:245.0 163:143.0 164:134.0 165:151.0 166:164.0 167:635.0 168:736.0 169:1134.0 170:684.0 171:4443.0 172:6580.0 173:1792.0 174:4040.0 175:966.0 176:316.0 177:598.0 178:236.0 179:238.0 180:283.0 181:515.0 182:895.0 183:1008.0 184:1079.0 185:1067.0 186:411.0 187:280.0 188:1254.0 189:1532.0 190:937.0 191:7452.0 192:1440.0 193:840.0 194:218.0 195:694.0 196:382.0 197:808.0 198:996.0 199:2468.0 200:667.0 201:442.0 202:165.0 203:404.0 204:3918.0 205:1184.0 206:530.0 207:840.0 208:316.0 209:283.0 210:392.0 211:411.0 212:332.0 213:526.0 214:245.0 215:419.0 216:278.0 217:12551.0 218:2493.0 219:1206.0 220:284.0 221:1658.0 222:703.0 223:357.0 224:789.0 225:373.0 226:303.0 227:325.0 228:203.0 229:319.0 230:561.0 231:344.0 232:371.0 233:81.0 234:115.0 235:91.0 236:193.0 237:119.0 238:457.0 239:348.0 240:554.0 241:224.0 242:343.0 243:462.0 244:197.0 245:879.0 246:338.0 247:96.0 248:74.0 249:74.0 250:139.0 251:369.0 252:888.0 253:568.0 254:484.0 255:257.0 256:227.0 257:179.0 258:135.0 259:142.0 260:24.0 261:79.0 262:77.0 263:114.0 264:63.0 265:1882.0 266:690.0 267:832.0 268:357.0 269:307.0 270:203.0 271:198.0 272:122.0 273:141.0 274:51.0 275:69.0 276:112.0 277:240.0 278:209.0 279:733.0 280:380.0 281:309.0 282:222.0 283:217.0 284:262.0 285:155.0 286:143.0 288:59.0 289:80.0 290:94.0 291:908.0 292:366.0 293:810.0 294:1001.0 295:780.0 296:418.0 297:250.0 298:188.0 299:178.0 300:26.0 301:81.0 303:60.0 304:247.0 305:6305.0 306:1969.0 307:1067.0 308:738.0 309:446.0 310:543.0 311:449.0 312:302.0 313:128.0 314:194.0 315:110.0 316:89.0 317:201.0 318:3276.0 319:1370.0 320:578.0 321:219.0 322:61.0 323:166.0 324:410.0 325:443.0 326:1647.0 327:689.0 328:791.0 329:204.0 330:147.0 331:127.0 332:75.0 333:54.0 335:80.0 336:78.0 337:173.0 338:177.0 339:258.0 340:276.0 341:459.0 342:275.0 343:308.0 344:126.0 345:70.0 346:75.0 347:66.0 348:41.0 349:61.0 350:112.0 351:861.0 352:600.0 353:3664.0 354:1270.0 355:660.0 356:210.0 357:90.0 358:48.0 359:79.0 360:63.0 361:49.0 362:49.0 363:76.0 364:29.0 365:256.0 366:1113.0 367:8086.0 368:4869.0 369:2615.0 370:888.0 371:308.0 372:97.0 373:81.0 374:108.0 375:122.0 376:105.0 377:116.0 378:114.0 379:134.0 380:101.0 381:667.0 382:10168.0 383:5276.0 384:2459.0 385:812.0 386:279.0 387:107.0 388:65.0 391:32.0 392:36.0 393:226.0 394:130.0 395:97.0 396:65.0 397:62.0 398:72.0 399:119.0 400:127.0 401:114.0 402:87.0 403:47.0 404:56.0 405:28.0 406:50.0 407:53.0 408:68.0 409:93.0 410:42.0 411:124.0 413:134.0 414:130.0 415:109.0 416:103.0 417:121.0 418:85.0 419:123.0 420:104.0 422:80.0 423:81.0 424:104.0 425:376.0 426:193.0 427:198.0 428:82.0 429:98.0 430:80.0 431:88.0 432:402.0 433:366.0 434:245.0 435:139.0 436:83.0 437:56.0 438:112.0 439:288.0 440:3348.0 441:27585.0 442:14448.0 443:7230.0 444:2205.0 445:583.0 446:193.0 447:149.0 448:107.0 449:182.0 450:151.0 451:147.0 452:121.0 453:79.0 454:272.0 455:2957.0 456:18535.0 457:9579.0 458:4552.0 459:1391.0 460:431.0 461:127.0 463:37.0 470:17.0 474:34.0 476:29.0 478:32.0 480:20.0 482:51.0 485:21.0 488:38.0 490:17.0 493:20.0 495:31.0 497:14.0 499:29.0</Data></Cell>
    <Cell ss:StyleID="s65"><Data ss:Type="String">C00366</Data></Cell>
    <Cell ss:StyleID="s66"><Data ss:Type="Number">1175</Data></Cell>
    <Cell ss:StyleID="s65"><Data ss:Type="String">LEHOTFFKMJEONL-UHFFFAOYSA-N</Data></Cell>
    <Cell ss:StyleID="s68"><Data ss:Type="Number">116493</Data></Cell>
    <Cell ss:StyleID="s68"><Data ss:Type="Number">110785</Data></Cell>
    <Cell ss:StyleID="s68"><Data ss:Type="Number">80787</Data></Cell>
    <Cell ss:StyleID="s68"/>
    <Cell ss:StyleID="s84"/>
    <Cell ss:StyleID="s68"><Data ss:Type="Number">31527</Data></Cell>
    <Cell ss:StyleID="s68"><Data ss:Type="Number">32017</Data></Cell>
    <Cell ss:StyleID="s68"><Data ss:Type="Number">23251</Data></Cell>
    <Cell ss:StyleID="s68"><Data ss:Type="Number">27833</Data></Cell>
    <Cell ss:StyleID="s68"><Data ss:Type="Number">54562</Data></Cell>
    <Cell ss:StyleID="s68"><Data ss:Type="Number">40702</Data></Cell>
    <Cell ss:StyleID="s68"><Data ss:Type="Number">44447</Data></Cell>
    <Cell ss:StyleID="s68"><Data ss:Type="Number">45132</Data></Cell>
    <Cell ss:StyleID="s68"><Data ss:Type="Number">42763</Data></Cell>
   </Row>
   <Row>
    <Cell ss:StyleID="s65"><Data ss:Type="String">urea</Data></Cell>
    <Cell ss:StyleID="s66"><Data ss:Type="Number">329351</Data></Cell>
    <Cell ss:StyleID="s66"><Data ss:Type="Number">189</Data></Cell>
    <Cell ss:StyleID="s66"><Data ss:Type="Number">145496</Data></Cell>
    <Cell ss:StyleID="s65"><Data ss:Type="String">85:26969.0 86:19557.0 87:47732.0 88:7879.0 89:4417.0 90:6104.0 96:5422.0 97:6640.0 98:7305.0 99:249318.0 100:117208.0 101:34638.0 102:16748.0 103:4447.0 104:3511.0 105:5403.0 106:731.0 111:17086.0 112:4517.0 113:13173.0 114:22944.0 115:22710.0 116:7984.0 119:4134.0 122:137.0 123:416.0 124:576.0 125:2110.0 126:1363.0 127:6260.0 128:465.0 129:5096.0 130:73624.0 131:42829.0 132:33985.0 133:23230.0 134:4125.0 135:1538.0 137:47.0 138:971.0 139:5794.0 140:2095.0 141:18084.0 142:1773.0 143:2351.0 144:237.0 146:44781.0 147:629319.0 148:108861.0 149:41391.0 150:1858.0 151:1403.0 155:19998.0 156:4282.0 157:21028.0 158:3062.0 159:2856.0 164:452.0 165:473.0 166:74.0 168:172.0 169:101.0 170:922.0 171:808234.0 172:141794.0 173:90216.0 174:14241.0 175:7463.0 176:705.0 178:387.0 180:297.0 181:338.0 184:940.0 186:27711.0 187:7679.0 188:4536.0 189:235419.0 190:46456.0 191:21237.0 192:1640.0 193:781.0 194:162.0 204:8745.0 206:686.0 228:139.0 245:94.0 246:169.0 261:366.0 286:117.0 294:35.0 295:68.0 326:101.0 327:237.0 328:106.0 330:17.0 349:57.0 351:46.0 352:53.0 354:70.0 380:50.0 406:33.0 409:40.0 437:9.0 442:47.0</Data></Cell>
    <Cell ss:StyleID="s65"><Data ss:Type="String"></Data></Cell>
    <Cell ss:StyleID="s65"><Data ss:Type="String"></Data></Cell>
    <Cell ss:StyleID="s65"><Data ss:Type="String">XSQUKJJJFZCRTK-UHFFFAOYSA-N</Data></Cell>
    <Cell ss:StyleID="s68"><Data ss:Type="Number">12828</Data></Cell>
    <Cell ss:StyleID="s68"><Data ss:Type="Number">16190</Data></Cell>
    <Cell ss:StyleID="s68"><Data ss:Type="Number">15285</Data></Cell>
    <Cell ss:StyleID="s68"/>
    <Cell ss:StyleID="s84"/>
    <Cell ss:StyleID="s68"><Data ss:Type="Number">6923</Data></Cell>
    <Cell ss:StyleID="s68"><Data ss:Type="Number">7117</Data></Cell>
    <Cell ss:StyleID="s68"><Data ss:Type="Number">6879</Data></Cell>
    <Cell ss:StyleID="s68"><Data ss:Type="Number">6829</Data></Cell>
    <Cell ss:StyleID="s68"><Data ss:Type="Number">4503</Data></Cell>
    <Cell ss:StyleID="s68"><Data ss:Type="Number">6307</Data></Cell>
    <Cell ss:StyleID="s68"><Data ss:Type="Number">9722</Data></Cell>
    <Cell ss:StyleID="s68"><Data ss:Type="Number">9291</Data></Cell>
    <Cell ss:StyleID="s68"><Data ss:Type="Number">9064</Data></Cell>
   </Row>
   <Row>
    <Cell ss:StyleID="s65"><Data ss:Type="String">uracil</Data></Cell>
    <Cell ss:StyleID="s66"><Data ss:Type="Number">385735</Data></Cell>
    <Cell ss:StyleID="s66"><Data ss:Type="Number">241</Data></Cell>
    <Cell ss:StyleID="s66"><Data ss:Type="Number">1664</Data></Cell>
    <Cell ss:StyleID="s65"><Data ss:Type="String">85:23877.0 86:6864.0 87:3486.0 88:1560.0 89:1505.0 91:506.0 92:1505.0 94:764.0 95:4144.0 96:5848.0 97:5576.0 98:15495.0 99:393975.0 100:73814.0 101:20186.0 102:4727.0 103:6833.0 104:172.0 105:13750.0 106:1345.0 107:925.0 108:1437.0 109:10645.0 110:283.0 111:5609.0 112:2648.0 113:93747.0 114:5531.0 115:7598.0 116:2368.0 117:12999.0 118:2279.0 119:775.0 120:2223.0 122:686.0 123:297.0 124:2309.0 125:971.0 126:96222.0 127:13714.0 128:5451.0 129:2788.0 130:3939.0 131:33059.0 132:5690.0 133:18339.0 135:366.0 137:864.0 138:343.0 139:1665.0 140:2521.0 141:2370.0 142:2334.0 143:1476.0 144:1706.0 145:304.0 146:1049.0 147:252735.0 148:32857.0 149:14766.0 150:1778.0 151:18.0 152:369.0 153:5915.0 154:824.0 155:695.0 156:3746.0 157:6363.0 158:6364.0 159:1198.0 160:739.0 161:753.0 162:172.0 163:268.0 166:2358.0 167:4506.0 168:1438.0 169:7714.0 170:878.0 171:1030.0 172:1931.0 174:2587.0 175:677.0 176:59.0 178:578.0 180:688.0 181:2139.0 182:1820.0 183:6219.0 185:7086.0 186:25.0 187:1541.0 188:44.0 189:56.0 190:42.0 193:469.0 194:368.0 195:569.0 196:220.0 197:1311.0 198:1059.0 199:1694.0 200:285.0 202:118.0 204:525.0 208:197.0 210:120.0 211:1533.0 212:1996.0 213:1135.0 214:112.0 215:152.0 216:1.0 223:363.0 224:68.0 225:2995.0 226:616.0 227:523.0 230:77.0 232:5.0 239:9407.0 240:2558.0 241:213550.0 242:40343.0 243:15350.0 244:2774.0 245:264.0 246:51.0 247:101.0 248:214.0 251:74.0 253:391.0 254:263.0 255:105159.0 256:84474.0 257:23160.0 258:7429.0 259:1088.0 260:33.0 261:33.0 262:103.0 280:113.0 285:511.0 288:17.0 299:81.0 300:490.0 312:217.0 345:56.0 405:62.0 419:77.0 421:15.0 445:98.0 460:62.0 490:5.0 499:21.0</Data></Cell>
    <Cell ss:StyleID="s65"><Data ss:Type="String">C00106</Data></Cell>
    <Cell ss:StyleID="s66"><Data ss:Type="Number">1174</Data></Cell>
    <Cell ss:StyleID="s65"><Data ss:Type="String">ISAKRJDGNUQOIC-UHFFFAOYSA-N</Data></Cell>
    <Cell ss:StyleID="s68"><Data ss:Type="Number">2815</Data></Cell>
    <Cell ss:StyleID="s68"><Data ss:Type="Number">2867</Data></Cell>
    <Cell ss:StyleID="s68"><Data ss:Type="Number">5669</Data></Cell>
    <Cell ss:StyleID="s68"/>
    <Cell ss:StyleID="s84"/>
    <Cell ss:StyleID="s68"><Data ss:Type="Number">2243</Data></Cell>
    <Cell ss:StyleID="s68"><Data ss:Type="Number">3011</Data></Cell>
    <Cell ss:StyleID="s68"><Data ss:Type="Number">2618</Data></Cell>
    <Cell ss:StyleID="s68"><Data ss:Type="Number">3528</Data></Cell>
    <Cell ss:StyleID="s68"><Data ss:Type="Number">5026</Data></Cell>
    <Cell ss:StyleID="s68"><Data ss:Type="Number">11996</Data></Cell>
    <Cell ss:StyleID="s68"><Data ss:Type="Number">10578</Data></Cell>
    <Cell ss:StyleID="s68"><Data ss:Type="Number">8622</Data></Cell>
    <Cell ss:StyleID="s68"><Data ss:Type="Number">10733</Data></Cell>
   </Row>
   <Row>
    <Cell ss:StyleID="s65"><Data ss:Type="String">UDP GlcNAc</Data></Cell>
    <Cell ss:StyleID="s66"><Data ss:Type="Number">627437</Data></Cell>
    <Cell ss:StyleID="s66"><Data ss:Type="Number">226</Data></Cell>
    <Cell ss:StyleID="s66"><Data ss:Type="Number">42230</Data></Cell>
    <Cell ss:StyleID="s65"><Data ss:Type="String">85:845.0 87:452.0 89:2984.0 90:244.0 91:2420.0 92:340.0 93:2451.0 94:1045.0 96:781.0 97:30.0 98:359.0 99:1727.0 100:2281.0 101:2398.0 102:454.0 103:8088.0 104:552.0 105:1225.0 106:26.0 107:923.0 108:711.0 109:152.0 110:133.0 111:657.0 112:189.0 113:1290.0 114:724.0 115:1580.0 116:2173.0 117:7350.0 118:603.0 119:1034.0 120:3458.0 121:3047.0 122:548.0 124:126.0 125:99.0 126:135.0 128:1479.0 129:6014.0 130:1188.0 131:2247.0 132:413.0 133:5153.0 134:1091.0 135:533.0 136:410.0 137:70.0 138:145.0 139:44.0 140:184.0 141:136.0 142:557.0 143:997.0 144:723.0 145:24.0 147:13614.0 148:1062.0 149:2058.0 150:549.0 151:124.0 152:190.0 154:270.0 155:307.0 156:2774.0 157:1634.0 158:626.0 159:1886.0 160:949.0 161:129.0 162:17.0 163:1075.0 164:63.0 165:48.0 166:82.0 167:7.0 168:1023.0 169:366.0 170:1823.0 171:236.0 172:305.0 173:907.0 174:347.0 175:368.0 177:298.0 178:90.0 179:80.0 181:17.0 182:1006.0 183:335.0 184:890.0 185:280.0 186:142.0 187:98.0 188:146.0 189:3213.0 190:704.0 191:3291.0 192:480.0 193:592.0 194:145.0 195:138.0 196:410.0 197:249.0 198:1089.0 199:116.0 200:262.0 201:443.0 202:805.0 203:1869.0 204:6221.0 205:1649.0 206:553.0 207:323.0 208:28.0 210:263.0 211:571.0 212:100.0 213:35.0 214:1501.0 215:1253.0 216:292.0 217:10494.0 218:4325.0 219:1199.0 220:233.0 222:60.0 224:450.0 225:29.0 226:3121.0 227:469.0 228:109.0 229:291.0 230:682.0 231:2275.0 232:474.0 233:2373.0 234:387.0 235:139.0 236:34.0 237:14.0 238:14.0 239:163.0 240:123.0 241:141.0 242:43.0 243:272.0 244:186.0 245:73.0 246:286.0 247:100.0 248:8.0 255:13.0 256:97.0 257:100.0 258:129.0 259:91.0 262:7.0 265:272.0 266:40.0 270:67.0 271:2.0 272:352.0 273:84.0 274:123.0 275:213.0 276:35.0 280:49.0 284:198.0 285:51.0 286:93.0 287:106.0 288:12.0 290:26.0 291:56.0 296:17.0 298:2.0 300:323.0 301:147.0 303:25.0 305:72.0 306:38.0 308:18.0 314:605.0 315:173.0 316:552.0 317:201.0 318:872.0 319:660.0 320:203.0 321:77.0 322:32.0 325:13.0 326:19.0 329:124.0 330:49.0 331:10.0 340:21.0 341:7.0 342:32.0 356:30.0 358:28.0 362:10.0 385:15.0 388:7.0 394:19.0 404:45.0 411:7.0 419:50.0 457:3.0 460:4.0 497:9.0</Data></Cell>
    <Cell ss:StyleID="s65"><Data ss:Type="String">C00043</Data></Cell>
    <Cell ss:StyleID="s66"><Data ss:Type="Number">445675</Data></Cell>
    <Cell ss:StyleID="s65"><Data ss:Type="String">LFTYTUAZOPRMMI-CFRASDGPSA-N</Data></Cell>
    <Cell ss:StyleID="s68"><Data ss:Type="Number">929</Data></Cell>
    <Cell ss:StyleID="s68"><Data ss:Type="Number">828</Data></Cell>
    <Cell ss:StyleID="s68"><Data ss:Type="Number">1450</Data></Cell>
    <Cell ss:StyleID="s68"/>
    <Cell ss:StyleID="s84"/>
    <Cell ss:StyleID="s68"><Data ss:Type="Number">1118</Data></Cell>
    <Cell ss:StyleID="s68"><Data ss:Type="Number">1026</Data></Cell>
    <Cell ss:StyleID="s68"><Data ss:Type="Number">896</Data></Cell>
    <Cell ss:StyleID="s68"><Data ss:Type="Number">994</Data></Cell>
    <Cell ss:StyleID="s68"><Data ss:Type="Number">690</Data></Cell>
    <Cell ss:StyleID="s68"><Data ss:Type="Number">302</Data></Cell>
    <Cell ss:StyleID="s68"><Data ss:Type="Number">979</Data></Cell>
    <Cell ss:StyleID="s68"><Data ss:Type="Number">590</Data></Cell>
    <Cell ss:StyleID="s68"><Data ss:Type="Number">728</Data></Cell>
   </Row>
   <Row>
    <Cell ss:StyleID="s65"><Data ss:Type="String">tyrosine</Data></Cell>
    <Cell ss:StyleID="s66"><Data ss:Type="Number">671252</Data></Cell>
    <Cell ss:StyleID="s66"><Data ss:Type="Number">218</Data></Cell>
    <Cell ss:StyleID="s66"><Data ss:Type="Number">16</Data></Cell>
    <Cell ss:StyleID="s65"><Data ss:Type="String">85:101.0 86:1059.0 87:458.0 89:659.0 90:823.0 91:1849.0 92:215.0 93:210.0 94:46.0 95:258.0 97:226.0 100:19804.0 101:2641.0 102:1366.0 103:1633.0 104:401.0 105:1066.0 107:424.0 113:79.0 115:546.0 116:116.0 117:900.0 118:715.0 119:703.0 120:181.0 121:365.0 123:63.0 124:32.0 125:60.0 128:317.0 129:136.0 130:2787.0 131:1381.0 132:2378.0 133:2406.0 135:1073.0 136:172.0 137:139.0 138:33.0 143:94.0 144:252.0 145:158.0 146:529.0 147:10139.0 148:2430.0 149:2353.0 150:476.0 151:422.0 152:115.0 155:37.0 157:84.0 159:227.0 160:438.0 161:90.0 162:242.0 163:1331.0 164:643.0 165:825.0 166:96.0 169:32.0 172:179.0 174:587.0 175:359.0 176:348.0 177:396.0 178:202.0 179:5455.0 180:1140.0 181:342.0 182:138.0 185:45.0 187:17.0 188:124.0 189:122.0 190:402.0 191:190.0 192:1175.0 193:407.0 194:72.0 195:66.0 196:16.0 197:40.0 202:114.0 203:494.0 204:170.0 206:77.0 207:709.0 208:34.0 209:152.0 210:62.0 212:13.0 216:31.0 218:45967.0 219:8644.0 220:3534.0 221:583.0 222:132.0 223:194.0 227:27.0 233:17.0 234:99.0 235:57.0 237:39.0 243:15.0 245:27.0 249:65.0 250:37.0 252:41.0 254:38.0 257:12.0 259:17.0 261:29.0 263:25.0 264:89.0 265:437.0 266:152.0 270:23.0 274:34.0 278:11.0 279:159.0 280:3024.0 281:509.0 282:52.0 283:76.0 284:7.0 285:27.0 287:28.0 290:38.0 292:141.0 303:18.0 308:31.0 318:26.0 323:43.0 324:39.0 328:22.0 330:21.0 334:25.0 335:30.0 345:20.0 348:7.0 353:42.0 354:686.0 355:345.0 356:187.0 357:73.0 358:53.0 359:18.0 364:52.0 366:59.0 367:39.0 368:41.0 369:20.0 370:17.0 371:40.0 372:25.0 376:41.0 377:30.0 379:22.0 380:36.0 381:55.0 382:278.0 383:92.0 384:26.0 385:40.0 391:21.0 398:10.0 400:21.0 418:43.0 419:35.0 423:25.0 424:41.0 426:26.0 438:53.0 440:18.0 442:36.0 464:34.0 466:24.0 474:19.0 476:15.0 483:16.0 484:13.0</Data></Cell>
    <Cell ss:StyleID="s65"><Data ss:Type="String">C00082</Data></Cell>
    <Cell ss:StyleID="s66"><Data ss:Type="Number">6057</Data></Cell>
    <Cell ss:StyleID="s65"><Data ss:Type="String">OUYCCCASQSFEME-QMMMGPOBSA-N</Data></Cell>
    <Cell ss:StyleID="s68"><Data ss:Type="Number">72722</Data></Cell>
    <Cell ss:StyleID="s68"><Data ss:Type="Number">65057</Data></Cell>
    <Cell ss:StyleID="s68"><Data ss:Type="Number">11300</Data></Cell>
    <Cell ss:StyleID="s68"/>
    <Cell ss:StyleID="s84"/>
    <Cell ss:StyleID="s68"><Data ss:Type="Number">15556</Data></Cell>
    <Cell ss:StyleID="s68"><Data ss:Type="Number">16607</Data></Cell>
    <Cell ss:StyleID="s68"><Data ss:Type="Number">13400</Data></Cell>
    <Cell ss:StyleID="s68"><Data ss:Type="Number">15828</Data></Cell>
    <Cell ss:StyleID="s68"><Data ss:Type="Number">21620</Data></Cell>
    <Cell ss:StyleID="s68"><Data ss:Type="Number">27893</Data></Cell>
    <Cell ss:StyleID="s68"><Data ss:Type="Number">24561</Data></Cell>
    <Cell ss:StyleID="s68"><Data ss:Type="Number">20793</Data></Cell>
    <Cell ss:StyleID="s68"><Data ss:Type="Number">25106</Data></Cell>
   </Row>
   <Row>
    <Cell ss:StyleID="s65"><Data ss:Type="String">tryptophan </Data></Cell>
    <Cell ss:StyleID="s66"><Data ss:Type="Number">780482</Data></Cell>
    <Cell ss:StyleID="s66"><Data ss:Type="Number">202</Data></Cell>
    <Cell ss:StyleID="s66"><Data ss:Type="Number">14</Data></Cell>
    <Cell ss:StyleID="s65"><Data ss:Type="String">86:650.0 87:425.0 89:261.0 100:3562.0 101:1584.0 102:1611.0 103:773.0 104:190.0 113:59.0 114:89.0 115:489.0 118:184.0 119:183.0 127:218.0 130:2243.0 131:264.0 132:923.0 133:652.0 144:250.0 145:420.0 146:217.0 147:2097.0 148:245.0 149:212.0 154:44.0 156:266.0 157:161.0 158:212.0 159:339.0 160:439.0 161:112.0 162:7.0 170:343.0 171:149.0 172:244.0 173:187.0 174:182.0 175:114.0 177:48.0 182:53.0 183:28.0 184:219.0 186:457.0 187:53.0 188:390.0 189:222.0 190:515.0 191:181.0 198:133.0 199:225.0 200:1444.0 201:360.0 202:50950.0 203:10013.0 204:2891.0 205:325.0 206:74.0 215:80.0 218:1837.0 219:230.0 220:101.0 230:420.0 233:23.0 238:22.0 239:30.0 240:24.0 241:38.0 242:41.0 247:44.0 250:35.0 251:30.0 264:60.0 266:15.0 272:45.0 280:28.0 282:40.0 290:39.0 291:2652.0 292:727.0 293:366.0 294:18.0 296:23.0 302:20.0 303:194.0 304:23.0 322:37.0 332:33.0 338:45.0 340:22.0 342:26.0 348:42.0 350:28.0 351:27.0 357:27.0 364:22.0 365:15.0 367:18.0 371:17.0 377:107.0 378:56.0 394:26.0 400:29.0 405:86.0 406:64.0 419:24.0 424:18.0 429:27.0 433:18.0 438:28.0 442:26.0 449:17.0 451:25.0 459:35.0 465:14.0 494:23.0 495:13.0 496:19.0 500:23.0</Data></Cell>
    <Cell ss:StyleID="s65"><Data ss:Type="String">C00078</Data></Cell>
    <Cell ss:StyleID="s66"><Data ss:Type="Number">6305</Data></Cell>
    <Cell ss:StyleID="s65"><Data ss:Type="String">QIVBCDIJIAJPQS-VIFPVBQESA-N</Data></Cell>
    <Cell ss:StyleID="s68"><Data ss:Type="Number">34159</Data></Cell>
    <Cell ss:StyleID="s68"><Data ss:Type="Number">30174</Data></Cell>
    <Cell ss:StyleID="s68"><Data ss:Type="Number">26443</Data></Cell>
    <Cell ss:StyleID="s68"/>
    <Cell ss:StyleID="s84"/>
    <Cell ss:StyleID="s68"><Data ss:Type="Number">13822</Data></Cell>
    <Cell ss:StyleID="s68"><Data ss:Type="Number">15613</Data></Cell>
    <Cell ss:StyleID="s68"><Data ss:Type="Number">11841</Data></Cell>
    <Cell ss:StyleID="s68"><Data ss:Type="Number">13957</Data></Cell>
    <Cell ss:StyleID="s68"><Data ss:Type="Number">17046</Data></Cell>
    <Cell ss:StyleID="s68"><Data ss:Type="Number">22603</Data></Cell>
    <Cell ss:StyleID="s68"><Data ss:Type="Number">21683</Data></Cell>
    <Cell ss:StyleID="s68"><Data ss:Type="Number">20957</Data></Cell>
    <Cell ss:StyleID="s68"><Data ss:Type="Number">22987</Data></Cell>
   </Row>
   <Row>
    <Cell ss:StyleID="s65"><Data ss:Type="String">trehalose-6-phosphate</Data></Cell>
    <Cell ss:StyleID="s66"><Data ss:Type="Number">1068812</Data></Cell>
    <Cell ss:StyleID="s66"><Data ss:Type="Number">271</Data></Cell>
    <Cell ss:StyleID="s66"><Data ss:Type="Number">117521</Data></Cell>
    <Cell ss:StyleID="s65"><Data ss:Type="String">85:393.0 87:223.0 89:142.0 94:67.0 95:79.0 96:110.0 99:168.0 100:42.0 101:611.0 103:2226.0 104:197.0 109:336.0 110:59.0 111:199.0 113:461.0 114:68.0 115:115.0 116:316.0 118:68.0 123:32.0 126:65.0 127:203.0 129:3215.0 130:233.0 131:185.0 132:73.0 133:1083.0 134:115.0 135:208.0 137:79.0 141:114.0 143:121.0 146:82.0 147:5095.0 148:229.0 149:56.0 150:84.0 151:125.0 153:13.0 155:666.0 156:99.0 157:52.0 158:31.0 159:33.0 161:36.0 163:87.0 167:122.0 169:746.0 170:79.0 171:171.0 172:36.0 173:86.0 177:16.0 181:61.0 182:72.0 183:150.0 184:33.0 185:31.0 189:409.0 190:147.0 191:694.0 193:141.0 195:48.0 197:49.0 199:16.0 201:96.0 203:175.0 204:639.0 205:293.0 206:148.0 207:427.0 208:131.0 211:793.0 212:121.0 213:46.0 215:31.0 217:1531.0 218:386.0 219:205.0 221:225.0 225:144.0 226:43.0 227:288.0 228:58.0 229:35.0 232:61.0 233:58.0 241:59.0 242:262.0 243:433.0 244:178.0 245:184.0 246:54.0 247:88.0 249:41.0 254:87.0 255:35.0 257:59.0 259:50.0 263:40.0 267:45.0 270:167.0 271:3439.0 272:830.0 273:413.0 274:67.0 275:26.0 279:26.0 283:39.0 285:80.0 287:35.0 288:29.0 291:11.0 299:1415.0 300:308.0 301:164.0 302:51.0 303:18.0 305:25.0 306:78.0 313:60.0 314:59.0 315:2984.0 316:799.0 317:537.0 318:130.0 319:36.0 328:14.0 331:84.0 333:64.0 335:37.0 342:31.0 357:83.0 360:22.0 361:404.0 362:120.0 369:38.0 370:76.0 371:6.0 373:46.0 375:13.0 386:58.0 387:980.0 388:414.0 389:201.0 391:16.0 408:15.0 423:175.0 424:20.0 431:9.0 446:25.0 447:7.0 470:25.0 490:24.0</Data></Cell>
    <Cell ss:StyleID="s65"><Data ss:Type="String"></Data></Cell>
    <Cell ss:StyleID="s65"><Data ss:Type="String"></Data></Cell>
    <Cell ss:StyleID="s65"><Data ss:Type="String">LABSPYBHMPDTEL-LIZSDCNHSA-N</Data></Cell>
    <Cell ss:StyleID="s68"><Data ss:Type="Number">195</Data></Cell>
    <Cell ss:StyleID="s68"><Data ss:Type="Number">164</Data></Cell>
    <Cell ss:StyleID="s68"><Data ss:Type="Number">430</Data></Cell>
    <Cell ss:StyleID="s68"/>
    <Cell ss:StyleID="s84"/>
    <Cell ss:StyleID="s68"><Data ss:Type="Number">532</Data></Cell>
    <Cell ss:StyleID="s68"><Data ss:Type="Number">476</Data></Cell>
    <Cell ss:StyleID="s68"><Data ss:Type="Number">395</Data></Cell>
    <Cell ss:StyleID="s68"><Data ss:Type="Number">371</Data></Cell>
    <Cell ss:StyleID="s68"><Data ss:Type="Number">298</Data></Cell>
    <Cell ss:StyleID="s68"><Data ss:Type="Number">460</Data></Cell>
    <Cell ss:StyleID="s68"><Data ss:Type="Number">365</Data></Cell>
    <Cell ss:StyleID="s68"><Data ss:Type="Number">403</Data></Cell>
    <Cell ss:StyleID="s68"><Data ss:Type="Number">73</Data></Cell>
   </Row>
   <Row>
    <Cell ss:StyleID="s65"><Data ss:Type="String">trehalose</Data></Cell>
    <Cell ss:StyleID="s66"><Data ss:Type="Number">948197</Data></Cell>
    <Cell ss:StyleID="s66"><Data ss:Type="Number">191</Data></Cell>
    <Cell ss:StyleID="s66"><Data ss:Type="Number">111823</Data></Cell>
    <Cell ss:StyleID="s65"><Data ss:Type="String">85:94.0 98:34.0 99:34.0 103:3530.0 104:205.0 109:159.0 111:125.0 113:165.0 116:172.0 117:768.0 118:42.0 119:60.0 120:25.0 129:2648.0 130:212.0 131:480.0 132:80.0 133:615.0 135:78.0 139:73.0 140:35.0 147:3851.0 148:529.0 149:300.0 150:65.0 151:32.0 154:24.0 155:298.0 157:181.0 169:1745.0 170:122.0 171:166.0 173:76.0 174:14.0 177:56.0 181:35.0 189:344.0 190:84.0 191:3330.0 192:394.0 193:183.0 199:37.0 202:16.0 205:62.0 206:30.0 207:87.0 216:17.0 217:1688.0 218:232.0 219:78.0 227:35.0 229:97.0 230:43.0 231:56.0 233:31.0 234:37.0 235:22.0 241:72.0 243:523.0 244:124.0 245:132.0 246:21.0 247:41.0 253:23.0 255:17.0 259:37.0 263:21.0 265:25.0 271:435.0 272:78.0 273:32.0 280:16.0 286:15.0 291:35.0 293:20.0 305:41.0 313:16.0 316:14.0 318:25.0 319:98.0 331:203.0 332:39.0 345:44.0 346:15.0 361:2966.0 362:928.0 363:379.0 364:46.0 415:12.0 421:14.0 434:13.0 444:13.0 454:16.0 463:21.0 464:24.0</Data></Cell>
    <Cell ss:StyleID="s65"><Data ss:Type="String"></Data></Cell>
    <Cell ss:StyleID="s65"><Data ss:Type="String"></Data></Cell>
    <Cell ss:StyleID="s65"><Data ss:Type="String"></Data></Cell>
    <Cell ss:StyleID="s68"><Data ss:Type="Number">169080</Data></Cell>
    <Cell ss:StyleID="s68"><Data ss:Type="Number">151803</Data></Cell>
    <Cell ss:StyleID="s68"><Data ss:Type="Number">376888</Data></Cell>
    <Cell ss:StyleID="s68"/>
    <Cell ss:StyleID="s84"/>
    <Cell ss:StyleID="s68"><Data ss:Type="Number">266889</Data></Cell>
    <Cell ss:StyleID="s68"><Data ss:Type="Number">259167</Data></Cell>
    <Cell ss:StyleID="s68"><Data ss:Type="Number">203645</Data></Cell>
    <Cell ss:StyleID="s68"><Data ss:Type="Number">206752</Data></Cell>
    <Cell ss:StyleID="s68"><Data ss:Type="Number">221472</Data></Cell>
    <Cell ss:StyleID="s68"><Data ss:Type="Number">182447</Data></Cell>
    <Cell ss:StyleID="s68"><Data ss:Type="Number">171414</Data></Cell>
    <Cell ss:StyleID="s68"><Data ss:Type="Number">183090</Data></Cell>
    <Cell ss:StyleID="s68"><Data ss:Type="Number">161931</Data></Cell>
   </Row>
   <Row>
    <Cell ss:StyleID="s65"><Data ss:Type="String">trans-4-hydroxyproline</Data></Cell>
    <Cell ss:StyleID="s66"><Data ss:Type="Number">484934</Data></Cell>
    <Cell ss:StyleID="s66"><Data ss:Type="Number">140</Data></Cell>
    <Cell ss:StyleID="s66"><Data ss:Type="Number">97</Data></Cell>
    <Cell ss:StyleID="s65"><Data ss:Type="String">86:372.0 89:284.0 90:59.0 91:69.0 92:49.0 93:31.0 94:113.0 98:417.0 99:325.0 100:732.0 101:893.0 102:221.0 103:507.0 104:90.0 105:127.0 108:76.0 113:184.0 115:459.0 116:227.0 117:406.0 118:167.0 119:229.0 121:37.0 122:66.0 124:225.0 129:565.0 131:516.0 132:187.0 133:938.0 135:153.0 137:32.0 138:53.0 140:11400.0 141:1426.0 142:1450.0 143:252.0 144:87.0 145:79.0 147:2770.0 148:205.0 149:527.0 150:112.0 152:56.0 158:335.0 159:132.0 160:47.0 161:59.0 167:37.0 168:89.0 170:174.0 171:68.0 172:129.0 173:41.0 174:94.0 175:71.0 178:97.0 181:14.0 183:52.0 184:68.0 185:36.0 187:73.0 188:191.0 189:7.0 191:52.0 194:23.0 196:28.0 206:36.0 211:42.0 212:24.0 214:244.0 215:107.0 216:109.0 228:105.0 229:65.0 230:8425.0 231:1487.0 232:456.0 235:14.0 237:23.0 239:17.0 244:28.0 250:36.0 255:28.0 279:45.0 285:37.0 288:28.0 289:23.0 290:24.0 298:33.0 299:49.0 304:201.0 305:68.0 306:55.0 312:16.0 313:15.0 314:14.0 315:31.0 317:15.0 322:20.0 326:22.0 327:9.0 328:39.0 329:16.0 330:31.0 332:89.0 333:53.0 334:57.0 335:16.0 340:19.0 343:40.0 348:6.0 352:14.0 355:10.0 356:34.0 359:18.0 361:17.0 362:19.0 363:48.0 374:23.0 379:23.0 383:18.0 385:14.0 387:17.0 389:14.0 394:18.0 398:19.0 402:31.0 403:14.0 404:60.0 405:108.0 407:40.0 415:17.0 417:21.0 420:34.0 421:19.0 422:22.0 423:21.0 425:16.0 427:16.0 428:17.0 429:24.0 430:17.0 431:23.0 434:36.0 435:19.0 437:18.0 438:31.0 440:20.0 444:24.0 446:13.0 448:12.0 450:19.0 457:17.0 470:17.0 471:33.0 474:13.0 475:16.0 476:13.0 478:18.0 480:16.0 486:12.0 495:33.0 498:15.0 500:6.0</Data></Cell>
    <Cell ss:StyleID="s65"><Data ss:Type="String">C01157</Data></Cell>
    <Cell ss:StyleID="s66"><Data ss:Type="Number">5810</Data></Cell>
    <Cell ss:StyleID="s65"><Data ss:Type="String">PMMYEEVYMWASQN-DMTCNVIQSA-N</Data></Cell>
    <Cell ss:StyleID="s68"><Data ss:Type="Number">4426</Data></Cell>
    <Cell ss:StyleID="s68"><Data ss:Type="Number">4187</Data></Cell>
    <Cell ss:StyleID="s68"><Data ss:Type="Number">4957</Data></Cell>
    <Cell ss:StyleID="s68"/>
    <Cell ss:StyleID="s84"/>
    <Cell ss:StyleID="s68"><Data ss:Type="Number">3562</Data></Cell>
    <Cell ss:StyleID="s68"><Data ss:Type="Number">3715</Data></Cell>
    <Cell ss:StyleID="s68"><Data ss:Type="Number">4240</Data></Cell>
    <Cell ss:StyleID="s68"><Data ss:Type="Number">1148</Data></Cell>
    <Cell ss:StyleID="s68"><Data ss:Type="Number">1652</Data></Cell>
    <Cell ss:StyleID="s68"><Data ss:Type="Number">6800</Data></Cell>
    <Cell ss:StyleID="s68"><Data ss:Type="Number">5269</Data></Cell>
    <Cell ss:StyleID="s68"><Data ss:Type="Number">7942</Data></Cell>
    <Cell ss:StyleID="s68"><Data ss:Type="Number">5383</Data></Cell>
   </Row>
   <Row>
    <Cell ss:StyleID="s65"><Data ss:Type="String">thymine</Data></Cell>
    <Cell ss:StyleID="s66"><Data ss:Type="Number">420133</Data></Cell>
    <Cell ss:StyleID="s66"><Data ss:Type="Number">255</Data></Cell>
    <Cell ss:StyleID="s66"><Data ss:Type="Number">1692</Data></Cell>
    <Cell ss:StyleID="s65"><Data ss:Type="String">85:666.0 86:403.0 87:19.0 88:154.0 89:59.0 93:39.0 95:146.0 96:167.0 97:1054.0 98:449.0 99:544.0 100:1474.0 101:116.0 102:23.0 105:17.0 106:562.0 107:491.0 108:82.0 109:39.0 110:831.0 111:563.0 112:311.0 113:8547.0 114:897.0 115:368.0 117:358.0 118:32.0 119:29.0 120:1384.0 121:49.0 123:97.0 124:39.0 125:126.0 126:53.0 127:157.0 129:12.0 130:638.0 131:1043.0 132:150.0 133:491.0 134:105.0 136:32.0 138:12.0 139:141.0 140:1749.0 141:240.0 142:107.0 143:162.0 144:100.0 147:5740.0 148:594.0 149:415.0 152:10.0 153:11.0 154:136.0 155:15.0 156:31.0 157:56.0 158:473.0 159:80.0 162:1.0 164:9.0 165:68.0 166:8.0 167:5.0 169:168.0 170:43.0 174:40.0 181:25.0 182:69.0 183:140.0 184:14.0 185:494.0 186:52.0 196:36.0 197:113.0 198:63.0 199:102.0 211:28.0 225:19.0 228:69.0 239:594.0 240:139.0 241:57.0 242:35.0 254:3.0 255:9015.0 256:2108.0 257:800.0 258:145.0 264:10.0 269:50.0 270:2470.0 271:527.0 272:190.0 274:6.0 275:15.0 287:8.0 297:2.0 301:14.0 303:21.0 312:7.0 328:24.0 332:12.0 335:6.0 338:35.0 341:11.0 349:7.0 363:15.0 368:1.0 391:11.0 396:8.0 410:14.0 413:7.0 434:6.0 442:16.0 452:7.0 455:8.0 458:10.0 465:43.0 467:21.0 494:23.0 495:14.0 499:2.0</Data></Cell>
    <Cell ss:StyleID="s65"><Data ss:Type="String">C00178</Data></Cell>
    <Cell ss:StyleID="s66"><Data ss:Type="Number">1135</Data></Cell>
    <Cell ss:StyleID="s65"><Data ss:Type="String">RWQNBRDOKXIBIV-UHFFFAOYSA-N</Data></Cell>
    <Cell ss:StyleID="s68"><Data ss:Type="Number">91</Data></Cell>
    <Cell ss:StyleID="s68"><Data ss:Type="Number">94</Data></Cell>
    <Cell ss:StyleID="s68"><Data ss:Type="Number">266</Data></Cell>
    <Cell ss:StyleID="s68"/>
    <Cell ss:StyleID="s84"/>
    <Cell ss:StyleID="s68"><Data ss:Type="Number">135</Data></Cell>
    <Cell ss:StyleID="s68"><Data ss:Type="Number">132</Data></Cell>
    <Cell ss:StyleID="s68"><Data ss:Type="Number">115</Data></Cell>
    <Cell ss:StyleID="s68"><Data ss:Type="Number">124</Data></Cell>
    <Cell ss:StyleID="s68"><Data ss:Type="Number">267</Data></Cell>
    <Cell ss:StyleID="s68"><Data ss:Type="Number">539</Data></Cell>
    <Cell ss:StyleID="s68"><Data ss:Type="Number">405</Data></Cell>
    <Cell ss:StyleID="s68"><Data ss:Type="Number">381</Data></Cell>
    <Cell ss:StyleID="s68"><Data ss:Type="Number">343</Data></Cell>
   </Row>
   <Row>
    <Cell ss:StyleID="s65"><Data ss:Type="String">thymidine</Data></Cell>
    <Cell ss:StyleID="s66"><Data ss:Type="Number">349402</Data></Cell>
    <Cell ss:StyleID="s66"><Data ss:Type="Number">170</Data></Cell>
    <Cell ss:StyleID="s66"><Data ss:Type="Number">87703</Data></Cell>
    <Cell ss:StyleID="s65"><Data ss:Type="String">85:2128.0 86:315.0 87:993.0 88:296.0 89:761.0 90:170.0 91:199.0 93:88.0 94:143.0 95:637.0 96:198.0 97:555.0 98:401.0 99:2720.0 100:964.0 101:6820.0 102:681.0 103:10367.0 104:790.0 105:668.0 109:307.0 111:3809.0 112:435.0 113:4473.0 114:564.0 115:1105.0 116:667.0 117:787.0 118:65.0 119:288.0 124:34.0 125:1815.0 126:288.0 127:3843.0 128:439.0 129:3217.0 130:471.0 131:1443.0 132:211.0 133:2376.0 134:328.0 137:202.0 138:28.0 139:81.0 140:63.0 141:578.0 142:1137.0 143:1994.0 144:213.0 145:97.0 146:99.0 147:9723.0 148:1575.0 149:989.0 150:116.0 151:217.0 153:123.0 154:65.0 155:21288.0 156:3228.0 157:3465.0 158:336.0 159:26.0 161:30.0 167:99.0 169:20431.0 170:21917.0 171:3726.0 172:658.0 173:100.0 174:38.0 175:26.0 177:61.0 178:40.0 179:63.0 185:18.0 189:271.0 201:39.0 203:35.0 204:21.0 215:125.0 216:35.0 217:534.0 218:131.0 219:36.0 223:17.0 224:22.0 229:15.0 230:116.0 231:33.0 232:32.0 235:36.0 236:26.0 237:15.0 238:22.0 240:70.0 242:34.0 243:22.0 244:46.0 245:130.0 246:48.0 248:23.0 249:30.0 250:18.0 251:33.0 252:29.0 253:36.0 254:24.0 257:21.0 259:48.0 260:45.0 265:29.0 266:27.0 268:35.0 269:61.0 270:22.0 275:28.0 277:19.0 279:25.0 281:41.0 286:23.0 289:23.0 290:15.0 295:13.0 305:33.0 307:25.0 308:34.0 309:25.0 318:37.0 322:16.0 325:13.0 328:29.0 332:29.0 334:39.0 336:14.0 346:19.0 349:25.0 350:19.0 352:22.0 353:31.0 354:24.0 357:17.0 360:15.0 361:19.0 362:26.0 363:27.0 364:20.0 367:17.0 368:19.0 399:14.0 406:13.0 411:19.0 428:20.0 436:23.0 445:23.0 450:31.0 460:19.0 461:17.0 466:26.0 470:13.0 472:25.0 476:17.0 478:39.0 479:14.0 486:27.0 494:14.0 495:28.0 496:34.0 499:18.0</Data></Cell>
    <Cell ss:StyleID="s65"><Data ss:Type="String">C00214</Data></Cell>
    <Cell ss:StyleID="s66"><Data ss:Type="Number">5789</Data></Cell>
    <Cell ss:StyleID="s65"><Data ss:Type="String">IQFYYKKMVGJFEH-XLPZGREQSA-N</Data></Cell>
    <Cell ss:StyleID="s68"><Data ss:Type="Number">74</Data></Cell>
    <Cell ss:StyleID="s68"><Data ss:Type="Number">92</Data></Cell>
    <Cell ss:StyleID="s68"><Data ss:Type="Number">150</Data></Cell>
    <Cell ss:StyleID="s68"/>
    <Cell ss:StyleID="s84"/>
    <Cell ss:StyleID="s68"><Data ss:Type="Number">47</Data></Cell>
    <Cell ss:StyleID="s68"><Data ss:Type="Number">70</Data></Cell>
    <Cell ss:StyleID="s68"><Data ss:Type="Number">41</Data></Cell>
    <Cell ss:StyleID="s68"><Data ss:Type="Number">113</Data></Cell>
    <Cell ss:StyleID="s68"><Data ss:Type="Number">271</Data></Cell>
    <Cell ss:StyleID="s68"><Data ss:Type="Number">207</Data></Cell>
    <Cell ss:StyleID="s68"><Data ss:Type="Number">91</Data></Cell>
    <Cell ss:StyleID="s68"><Data ss:Type="Number">77</Data></Cell>
    <Cell ss:StyleID="s68"><Data ss:Type="Number">96</Data></Cell>
   </Row>
   <Row>
    <Cell ss:StyleID="s65"><Data ss:Type="String">threonine</Data></Cell>
    <Cell ss:StyleID="s66"><Data ss:Type="Number">409568</Data></Cell>
    <Cell ss:StyleID="s66"><Data ss:Type="Number">218</Data></Cell>
    <Cell ss:StyleID="s66"><Data ss:Type="Number">26</Data></Cell>
    <Cell ss:StyleID="s65"><Data ss:Type="String">85:1692.0 86:5629.0 87:4799.0 88:907.0 89:613.0 90:123.0 91:125.0 93:55.0 94:68.0 96:272.0 97:242.0 98:1238.0 99:967.0 100:21870.0 101:36969.0 102:6991.0 103:4765.0 104:575.0 105:736.0 106:101.0 111:100.0 112:872.0 113:501.0 114:4912.0 115:4479.0 116:1288.0 117:46070.0 118:5398.0 119:3251.0 120:305.0 121:156.0 126:135.0 128:12161.0 129:12490.0 130:8064.0 131:8458.0 132:8775.0 133:10819.0 134:1884.0 135:880.0 136:136.0 139:19.0 140:219.0 142:282.0 143:216.0 144:1122.0 145:290.0 146:1109.0 147:24341.0 148:4301.0 149:2911.0 150:372.0 151:180.0 154:41.0 155:28.0 156:285.0 157:199.0 158:1106.0 159:1939.0 160:1612.0 161:499.0 162:204.0 163:461.0 164:114.0 165:79.0 166:33.0 167:26.0 170:26.0 171:56.0 172:607.0 173:183.0 174:977.0 175:243.0 176:357.0 177:812.0 178:131.0 179:83.0 180:28.0 181:24.0 186:646.0 187:138.0 188:490.0 189:246.0 190:286.0 191:748.0 192:106.0 193:88.0 195:40.0 199:17.0 200:99.0 201:76.0 202:3553.0 203:4276.0 204:1434.0 205:609.0 206:184.0 210:19.0 213:28.0 214:22.0 216:254.0 217:153.0 218:25039.0 219:23895.0 220:5558.0 221:2134.0 222:393.0 223:162.0 226:30.0 230:534.0 231:169.0 232:206.0 236:18.0 241:20.0 245:34.0 246:24.0 248:164.0 249:47.0 262:14.0 276:84.0 277:33.0 290:40.0 291:5038.0 292:3624.0 293:1318.0 294:374.0 295:33.0 296:46.0 317:13.0 319:22.0 320:510.0 321:149.0 322:69.0 325:24.0 326:13.0 370:15.0 402:19.0 435:21.0 439:18.0 444:16.0 445:15.0 452:17.0 458:22.0 474:14.0</Data></Cell>
    <Cell ss:StyleID="s65"><Data ss:Type="String">C00188</Data></Cell>
    <Cell ss:StyleID="s66"><Data ss:Type="Number">6288</Data></Cell>
    <Cell ss:StyleID="s65"><Data ss:Type="String">AYFVYJQAPQTCCC-GBXIJSLDSA-N</Data></Cell>
    <Cell ss:StyleID="s68"><Data ss:Type="Number">30342</Data></Cell>
    <Cell ss:StyleID="s68"><Data ss:Type="Number">29370</Data></Cell>
    <Cell ss:StyleID="s68"><Data ss:Type="Number">75666</Data></Cell>
    <Cell ss:StyleID="s68"/>
    <Cell ss:StyleID="s84"/>
    <Cell ss:StyleID="s68"><Data ss:Type="Number">20568</Data></Cell>
    <Cell ss:StyleID="s68"><Data ss:Type="Number">21282</Data></Cell>
    <Cell ss:StyleID="s68"><Data ss:Type="Number">15833</Data></Cell>
    <Cell ss:StyleID="s68"><Data ss:Type="Number">17854</Data></Cell>
    <Cell ss:StyleID="s68"><Data ss:Type="Number">16405</Data></Cell>
    <Cell ss:StyleID="s68"><Data ss:Type="Number">28935</Data></Cell>
    <Cell ss:StyleID="s68"><Data ss:Type="Number">29099</Data></Cell>
    <Cell ss:StyleID="s68"><Data ss:Type="Number">28793</Data></Cell>
    <Cell ss:StyleID="s68"><Data ss:Type="Number">26794</Data></Cell>
   </Row>
   <Row>
    <Cell ss:StyleID="s65"><Data ss:Type="String">threonic acid</Data></Cell>
    <Cell ss:StyleID="s66"><Data ss:Type="Number">497572</Data></Cell>
    <Cell ss:StyleID="s66"><Data ss:Type="Number">292</Data></Cell>
    <Cell ss:StyleID="s66"><Data ss:Type="Number">172</Data></Cell>
    <Cell ss:StyleID="s65"><Data ss:Type="String">86:78.0 87:500.0 88:136.0 89:1131.0 90:139.0 91:82.0 95:22.0 98:80.0 99:146.0 101:890.0 102:4177.0 103:5003.0 104:619.0 105:374.0 111:46.0 112:15.0 113:201.0 115:359.0 116:115.0 117:5872.0 118:496.0 119:430.0 121:39.0 128:64.0 129:1372.0 130:3055.0 131:1659.0 132:232.0 133:2893.0 134:460.0 135:237.0 136:30.0 141:29.0 143:619.0 144:80.0 145:104.0 147:16627.0 148:2848.0 149:2024.0 152:34.0 157:244.0 161:71.0 162:29.0 163:159.0 164:34.0 165:37.0 171:24.0 173:41.0 175:180.0 176:24.0 177:400.0 178:76.0 184:25.0 185:30.0 189:700.0 190:172.0 191:229.0 192:57.0 193:39.0 203:215.0 204:454.0 205:2260.0 206:388.0 207:395.0 208:72.0 209:29.0 214:15.0 217:2303.0 218:469.0 219:305.0 220:2310.0 221:932.0 222:293.0 223:98.0 224:18.0 229:33.0 231:44.0 234:15.0 242:24.0 243:17.0 245:385.0 246:72.0 254:22.0 265:16.0 277:34.0 279:33.0 281:18.0 290:15.0 291:317.0 292:2910.0 293:822.0 294:204.0 296:29.0 297:20.0 305:68.0 319:223.0 321:78.0 376:19.0 379:47.0 410:52.0 421:21.0 447:20.0 448:17.0 465:13.0 469:21.0 478:30.0 480:29.0</Data></Cell>
    <Cell ss:StyleID="s65"><Data ss:Type="String">C01620</Data></Cell>
    <Cell ss:StyleID="s66"><Data ss:Type="Number">5460407</Data></Cell>
    <Cell ss:StyleID="s65"><Data ss:Type="String">JPIJQSOTBSSVTP-STHAYSLISA-N</Data></Cell>
    <Cell ss:StyleID="s68"><Data ss:Type="Number">186</Data></Cell>
    <Cell ss:StyleID="s68"><Data ss:Type="Number">436</Data></Cell>
    <Cell ss:StyleID="s68"><Data ss:Type="Number">430</Data></Cell>
    <Cell ss:StyleID="s68"/>
    <Cell ss:StyleID="s84"/>
    <Cell ss:StyleID="s68"><Data ss:Type="Number">242</Data></Cell>
    <Cell ss:StyleID="s68"><Data ss:Type="Number">230</Data></Cell>
    <Cell ss:StyleID="s68"><Data ss:Type="Number">188</Data></Cell>
    <Cell ss:StyleID="s68"><Data ss:Type="Number">210</Data></Cell>
    <Cell ss:StyleID="s68"><Data ss:Type="Number">743</Data></Cell>
    <Cell ss:StyleID="s68"><Data ss:Type="Number">748</Data></Cell>
    <Cell ss:StyleID="s68"><Data ss:Type="Number">446</Data></Cell>
    <Cell ss:StyleID="s68"><Data ss:Type="Number">428</Data></Cell>
    <Cell ss:StyleID="s68"><Data ss:Type="Number">404</Data></Cell>
   </Row>
   <Row>
    <Cell ss:StyleID="s65"><Data ss:Type="String">tetracosane</Data></Cell>
    <Cell ss:StyleID="s66"><Data ss:Type="Number">844612</Data></Cell>
    <Cell ss:StyleID="s66"><Data ss:Type="Number">85</Data></Cell>
    <Cell ss:StyleID="s66"><Data ss:Type="Number">4266</Data></Cell>
    <Cell ss:StyleID="s65"><Data ss:Type="String">85:2248.0 86:30.0 95:3.0 96:71.0 97:354.0 98:171.0 99:783.0 100:69.0 101:18.0 111:151.0 112:73.0 113:419.0 114:25.0 125:32.0 126:39.0 127:133.0 128:3.0 139:19.0 140:33.0 141:126.0 148:1.0 155:78.0 168:7.0 169:41.0 183:40.0 240:7.0 261:3.0 396:1.0 446:5.0</Data></Cell>
    <Cell ss:StyleID="s65"><Data ss:Type="String"></Data></Cell>
    <Cell ss:StyleID="s66"><Data ss:Type="Number">12592</Data></Cell>
    <Cell ss:StyleID="s65"><Data ss:Type="String">POOSGDOYLQNASK-UHFFFAOYSA-N</Data></Cell>
    <Cell ss:StyleID="s68"><Data ss:Type="Number">534</Data></Cell>
    <Cell ss:StyleID="s68"><Data ss:Type="Number">445</Data></Cell>
    <Cell ss:StyleID="s68"><Data ss:Type="Number">1138</Data></Cell>
    <Cell ss:StyleID="s68"/>
    <Cell ss:StyleID="s84"/>
    <Cell ss:StyleID="s68"><Data ss:Type="Number">723</Data></Cell>
    <Cell ss:StyleID="s68"><Data ss:Type="Number">937</Data></Cell>
    <Cell ss:StyleID="s68"><Data ss:Type="Number">1229</Data></Cell>
    <Cell ss:StyleID="s68"><Data ss:Type="Number">511</Data></Cell>
    <Cell ss:StyleID="s68"><Data ss:Type="Number">509</Data></Cell>
    <Cell ss:StyleID="s68"><Data ss:Type="Number">1391</Data></Cell>
    <Cell ss:StyleID="s68"><Data ss:Type="Number">826</Data></Cell>
    <Cell ss:StyleID="s68"><Data ss:Type="Number">1552</Data></Cell>
    <Cell ss:StyleID="s68"><Data ss:Type="Number">858</Data></Cell>
   </Row>
   <Row>
    <Cell ss:StyleID="s65"><Data ss:Type="String">sucrose</Data></Cell>
    <Cell ss:StyleID="s66"><Data ss:Type="Number">912704</Data></Cell>
    <Cell ss:StyleID="s66"><Data ss:Type="Number">271</Data></Cell>
    <Cell ss:StyleID="s66"><Data ss:Type="Number">16661</Data></Cell>
    <Cell ss:StyleID="s65"><Data ss:Type="String">85:23797.0 86:3499.0 87:23892.0 88:12950.0 89:58321.0 90:5727.0 91:5072.0 92:769.0 93:1945.0 94:1780.0 95:5674.0 96:847.0 97:15080.0 98:3953.0 99:26594.0 100:3626.0 101:68237.0 102:31677.0 103:932335.0 104:85404.0 105:39516.0 106:2237.0 107:1067.0 108:731.0 109:55123.0 110:3888.0 111:24964.0 112:3934.0 113:41505.0 114:9666.0 115:31782.0 116:33587.0 117:219840.0 118:23267.0 119:27738.0 120:2710.0 121:2031.0 122:380.0 123:1459.0 124:716.0 125:8296.0 126:2569.0 127:25628.0 128:7347.0 129:710832.0 130:89620.0 131:138755.0 132:20640.0 133:213288.0 134:29155.0 135:21690.0 136:2273.0 137:2395.0 138:786.0 139:21945.0 140:6962.0 141:31899.0 142:26453.0 143:123116.0 144:16924.0 145:31616.0 146:5593.0 147:1058563.0 148:157850.0 149:138735.0 150:16646.0 151:15340.0 152:2733.0 153:25562.0 154:7366.0 155:104317.0 156:19273.0 157:129808.0 158:17821.0 159:20063.0 160:3242.0 161:11723.0 162:2649.0 163:22856.0 164:4063.0 165:2353.0 166:1826.0 167:8494.0 168:2383.0 169:634829.0 170:90186.0 171:52759.0 172:6909.0 173:23557.0 174:4652.0 175:20559.0 176:3908.0 177:23903.0 178:4283.0 179:2589.0 180:826.0 181:12530.0 182:4128.0 183:39931.0 184:6177.0 185:12383.0 186:2413.0 187:8333.0 188:1966.0 189:135347.0 190:30406.0 191:187704.0 192:33791.0 193:14053.0 194:1674.0 195:1670.0 196:890.0 197:3077.0 198:1161.0 199:19141.0 200:3345.0 201:12806.0 202:5942.0 203:45282.0 204:100026.0 205:77651.0 206:19439.0 207:9923.0 208:2062.0 209:1406.0 210:486.0 211:2599.0 212:1049.0 213:2795.0 214:1224.0 215:35694.0 216:10466.0 217:872071.0 218:202783.0 219:94358.0 220:16590.0 221:38981.0 222:8685.0 223:5638.0 224:1246.0 225:1441.0 226:556.0 227:15491.0 228:4548.0 229:51636.0 230:61719.0 231:50738.0 232:15890.0 233:18837.0 234:5965.0 235:2466.0 236:835.0 237:936.0 238:467.0 239:3887.0 240:1234.0 241:14253.0 242:5497.0 243:205624.0 244:50556.0 245:56145.0 246:14398.0 247:17879.0 248:4288.0 249:2331.0 250:957.0 251:496.0 252:628.0 253:204.0 254:880.0 255:9833.0 256:4831.0 257:60204.0 258:15270.0 259:24508.0 260:5873.0 261:3098.0 262:1346.0 263:3862.0 264:1564.0 265:4763.0 266:1513.0 267:478.0 268:229.0 269:1178.0 270:2594.0 271:238849.0 272:59367.0 273:38129.0 274:7669.0 275:5043.0 276:1501.0 277:4020.0 278:2748.0 279:2422.0 280:1090.0 282:11.0 283:309.0 284:1481.0 285:1096.0 286:581.0 287:1577.0 288:1558.0 289:5102.0 290:2015.0 291:23688.0 292:7974.0 293:8360.0 294:2612.0 295:1016.0 296:519.0 297:678.0 298:392.0 299:442.0 300:223.0 301:764.0 302:587.0 303:6735.0 304:5087.0 305:22392.0 306:10497.0 307:5805.0 308:1944.0 309:881.0 310:932.0 311:663.0 312:326.0 313:393.0 314:275.0 315:768.0 316:668.0 317:10395.0 318:5884.0 319:66890.0 320:27280.0 321:12262.0 322:3448.0 323:1101.0 324:505.0 325:324.0 326:203.0 328:51.0 329:541.0 330:954.0 331:30546.0 332:13437.0 333:8124.0 334:2963.0 335:1661.0 336:661.0 337:567.0 338:264.0 339:115.0 340:58.0 343:181.0 344:464.0 345:9713.0 346:4312.0 347:7434.0 348:3105.0 349:2243.0 350:629.0 351:341.0 352:142.0 353:170.0 354:118.0 355:47.0 356:110.0 357:7.0 358:189.0 359:1360.0 360:20274.0 361:932605.0 362:306548.0 363:152119.0 364:36060.0 365:11193.0 366:2530.0 367:842.0 368:352.0 369:213.0 370:172.0 371:185.0 372:178.0 373:1504.0 374:1299.0 375:546.0 376:300.0 377:1263.0 378:1230.0 379:1101.0 380:570.0 381:555.0 382:218.0 383:182.0 384:138.0 385:152.0 386:200.0 387:123.0 388:185.0 389:154.0 390:32.0 391:358.0 392:226.0 393:545.0 394:264.0 395:309.0 396:332.0 397:343.0 398:355.0 399:402.0 400:491.0 401:308.0 402:451.0 403:450.0 404:554.0 405:962.0 406:808.0 407:688.0 408:487.0 409:458.0 410:326.0 411:400.0 412:268.0 413:406.0 414:334.0 415:5.0 416:160.0 417:380.0 418:425.0 419:534.0 420:554.0 421:762.0 422:576.0 423:490.0 424:386.0 425:328.0 426:329.0 427:367.0 428:217.0 429:57.0 430:4.0 431:126.0 432:137.0 433:502.0 434:539.0 435:5099.0 436:9801.0 437:108866.0 438:52513.0 439:28274.0 440:8717.0 441:2505.0 442:490.0 443:107.0 444:7.0 449:639.0 450:8775.0 451:52977.0 452:25331.0 453:12960.0 454:4109.0 455:1041.0 456:228.0 457:73.0 458:16.0 459:10.0 460:18.0 462:31.0 463:1411.0 464:1235.0 465:687.0 466:387.0 467:879.0 468:380.0 469:159.0 477:38.0 478:36.0 479:59.0 480:36.0 481:422.0 482:170.0 489:40.0 490:1.0 492:1.0</Data></Cell>
    <Cell ss:StyleID="s65"><Data ss:Type="String">C00089</Data></Cell>
    <Cell ss:StyleID="s66"><Data ss:Type="Number">5988</Data></Cell>
    <Cell ss:StyleID="s65"><Data ss:Type="String">CZMRCDWAGMRECN-UGDNZRGBSA-N</Data></Cell>
    <Cell ss:StyleID="s68"><Data ss:Type="Number">922</Data></Cell>
    <Cell ss:StyleID="s68"><Data ss:Type="Number">6434</Data></Cell>
    <Cell ss:StyleID="s68"><Data ss:Type="Number">9067</Data></Cell>
    <Cell ss:StyleID="s68"/>
    <Cell ss:StyleID="s84"/>
    <Cell ss:StyleID="s68"><Data ss:Type="Number">893</Data></Cell>
    <Cell ss:StyleID="s68"><Data ss:Type="Number">318</Data></Cell>
    <Cell ss:StyleID="s68"><Data ss:Type="Number">493</Data></Cell>
    <Cell ss:StyleID="s68"><Data ss:Type="Number">2567</Data></Cell>
    <Cell ss:StyleID="s68"><Data ss:Type="Number">3668</Data></Cell>
    <Cell ss:StyleID="s68"><Data ss:Type="Number">536</Data></Cell>
    <Cell ss:StyleID="s68"><Data ss:Type="Number">2786</Data></Cell>
    <Cell ss:StyleID="s68"><Data ss:Type="Number">4275</Data></Cell>
    <Cell ss:StyleID="s68"><Data ss:Type="Number">1500</Data></Cell>
   </Row>
   <Row>
    <Cell ss:StyleID="s65"><Data ss:Type="String">succinic acid</Data></Cell>
    <Cell ss:StyleID="s66"><Data ss:Type="Number">370608</Data></Cell>
    <Cell ss:StyleID="s66"><Data ss:Type="Number">247</Data></Cell>
    <Cell ss:StyleID="s66"><Data ss:Type="Number">161</Data></Cell>
    <Cell ss:StyleID="s65"><Data ss:Type="String">85:303.0 87:764.0 88:359.0 89:340.0 91:55.0 92:42.0 95:84.0 98:86.0 99:324.0 101:577.0 102:330.0 103:701.0 104:172.0 105:342.0 106:78.0 107:93.0 111:30.0 113:629.0 114:213.0 115:891.0 116:1231.0 117:1124.0 118:170.0 119:320.0 120:104.0 124:22.0 126:77.0 128:196.0 129:6064.0 130:1045.0 131:1466.0 132:345.0 133:2204.0 135:234.0 136:65.0 137:16.0 138:15.0 142:39.0 143:223.0 145:378.0 147:57887.0 148:9490.0 149:4894.0 150:507.0 151:148.0 152:18.0 153:16.0 155:36.0 156:209.0 157:342.0 158:67.0 160:64.0 161:78.0 162:53.0 163:149.0 164:28.0 170:80.0 171:91.0 172:2182.0 173:1171.0 175:368.0 176:107.0 179:22.0 181:91.0 182:18.0 183:39.0 185:50.0 186:60.0 187:85.0 188:116.0 190:87.0 191:226.0 192:23.0 193:56.0 195:64.0 196:30.0 197:56.0 198:26.0 199:30.0 200:30.0 201:196.0 203:159.0 204:37.0 206:23.0 207:41.0 211:17.0 213:36.0 215:182.0 216:174.0 217:94.0 218:309.0 219:42.0 222:28.0 226:18.0 227:23.0 228:28.0 229:19.0 230:28.0 232:16.0 238:26.0 239:16.0 241:38.0 247:3158.0 248:569.0 249:300.0 250:51.0 251:19.0 256:27.0 259:27.0 261:22.0 262:125.0 264:21.0 267:16.0 268:26.0 270:40.0 272:27.0 278:17.0 279:22.0 280:30.0 281:24.0 284:17.0 287:32.0 288:30.0 290:15.0 291:41.0 292:17.0 296:35.0 308:33.0 310:34.0 313:21.0 314:21.0 315:31.0 316:19.0 325:17.0 326:25.0 327:27.0 330:16.0 331:42.0 332:30.0 335:24.0 336:43.0 340:21.0 343:20.0 346:33.0 347:17.0 348:25.0 350:19.0 351:37.0 352:12.0 356:18.0 364:14.0 369:21.0 371:31.0 372:19.0 374:22.0 375:30.0 376:30.0 378:35.0 379:27.0 383:18.0 387:27.0 390:29.0 391:23.0 392:35.0 397:22.0 398:19.0 399:29.0 400:18.0 406:42.0 409:21.0 410:28.0 413:25.0 414:24.0 415:21.0 416:38.0 417:29.0 418:32.0 419:21.0 420:31.0 421:30.0 422:30.0 423:25.0 424:23.0 425:34.0 426:40.0 429:39.0 431:46.0 432:24.0 434:16.0 435:25.0 436:33.0 437:38.0 438:22.0 439:22.0 440:48.0 441:38.0 442:22.0 443:17.0 444:21.0 445:21.0 446:26.0 447:37.0 448:35.0 449:35.0 450:39.0 451:42.0 453:18.0 455:31.0 457:23.0 458:15.0 459:29.0 461:35.0 462:44.0 463:35.0 464:45.0 465:17.0 466:21.0 468:12.0 469:28.0 472:32.0 473:28.0 477:34.0 478:48.0 480:18.0 484:37.0 486:44.0 488:18.0 489:42.0 490:26.0 491:39.0 492:25.0 493:16.0 494:16.0 496:19.0 497:17.0 499:27.0</Data></Cell>
    <Cell ss:StyleID="s65"><Data ss:Type="String">C00042</Data></Cell>
    <Cell ss:StyleID="s66"><Data ss:Type="Number">1110</Data></Cell>
    <Cell ss:StyleID="s65"><Data ss:Type="String">KDYFGRWQOYBRFD-UHFFFAOYSA-N</Data></Cell>
    <Cell ss:StyleID="s68"><Data ss:Type="Number">2414</Data></Cell>
    <Cell ss:StyleID="s68"><Data ss:Type="Number">3118</Data></Cell>
    <Cell ss:StyleID="s68"><Data ss:Type="Number">6435</Data></Cell>
    <Cell ss:StyleID="s68"/>
    <Cell ss:StyleID="s84"/>
    <Cell ss:StyleID="s68"><Data ss:Type="Number">3081</Data></Cell>
    <Cell ss:StyleID="s68"><Data ss:Type="Number">3095</Data></Cell>
    <Cell ss:StyleID="s68"><Data ss:Type="Number">2683</Data></Cell>
    <Cell ss:StyleID="s68"><Data ss:Type="Number">2698</Data></Cell>
    <Cell ss:StyleID="s68"><Data ss:Type="Number">2910</Data></Cell>
    <Cell ss:StyleID="s68"><Data ss:Type="Number">4048</Data></Cell>
    <Cell ss:StyleID="s68"><Data ss:Type="Number">4292</Data></Cell>
    <Cell ss:StyleID="s68"><Data ss:Type="Number">2308</Data></Cell>
    <Cell ss:StyleID="s68"><Data ss:Type="Number">2976</Data></Cell>
   </Row>
   <Row>
    <Cell ss:StyleID="s65"><Data ss:Type="String">stearic acid</Data></Cell>
    <Cell ss:StyleID="s66"><Data ss:Type="Number">787622</Data></Cell>
    <Cell ss:StyleID="s66"><Data ss:Type="Number">117</Data></Cell>
    <Cell ss:StyleID="s66"><Data ss:Type="Number">13</Data></Cell>
    <Cell ss:StyleID="s65"><Data ss:Type="String">85:4191.0 86:1569.0 87:1271.0 88:840.0 89:3341.0 90:339.0 91:1247.0 92:198.0 93:2558.0 94:311.0 95:7043.0 96:882.0 97:6832.0 98:5171.0 99:2925.0 100:405.0 101:1507.0 102:583.0 103:508.0 104:58.0 105:3188.0 106:306.0 107:1125.0 108:164.0 109:2130.0 110:377.0 111:3168.0 112:1361.0 113:512.0 114:158.0 115:1020.0 116:7267.0 117:126653.0 118:11937.0 119:4908.0 120:246.0 121:958.0 122:149.0 123:575.0 124:147.0 125:666.0 126:415.0 127:697.0 128:532.0 129:56778.0 130:7031.0 131:18263.0 132:45805.0 133:9677.0 134:1780.0 135:885.0 136:135.0 137:217.0 138:127.0 139:357.0 140:171.0 141:299.0 142:228.0 143:4038.0 144:541.0 145:27042.0 146:3353.0 147:1102.0 149:168.0 153:150.0 154:324.0 155:367.0 156:77.0 157:1003.0 158:210.0 159:2327.0 160:316.0 161:100.0 162:21.0 163:126.0 167:179.0 168:163.0 169:39.0 170:39.0 171:1933.0 172:324.0 173:547.0 174:348.0 175:66.0 181:175.0 182:62.0 183:67.0 185:2857.0 186:450.0 187:1684.0 188:555.0 189:137.0 193:32.0 195:80.0 199:574.0 200:167.0 201:4684.0 202:727.0 203:171.0 204:30.0 205:26.0 208:27.0 209:84.0 210:132.0 211:53.0 212:21.0 213:548.0 214:123.0 215:604.0 216:130.0 217:63.0 218:32.0 219:59.0 220:41.0 223:267.0 224:47.0 226:24.0 227:613.0 228:154.0 229:217.0 230:96.0 231:37.0 235:40.0 237:91.0 239:28.0 240:27.0 241:660.0 242:183.0 243:514.0 244:216.0 246:26.0 249:19.0 255:363.0 256:97.0 257:916.0 258:226.0 259:59.0 260:25.0 261:31.0 265:29.0 267:25.0 269:151.0 270:23.0 271:336.0 272:128.0 273:38.0 277:28.0 283:144.0 284:58.0 285:135.0 286:40.0 287:36.0 297:744.0 298:287.0 299:297.0 300:86.0 301:31.0 306:25.0 309:39.0 310:41.0 311:122.0 312:95.0 313:776.0 314:252.0 315:107.0 322:14.0 325:52.0 327:116.0 331:32.0 340:708.0 341:11795.0 342:4029.0 343:984.0 344:173.0 346:19.0 356:1056.0 357:347.0 358:130.0 363:31.0 365:20.0 366:14.0 378:28.0 387:12.0 391:12.0 393:18.0 396:30.0 399:28.0 408:16.0 411:23.0 417:13.0 419:19.0 429:26.0 431:40.0 434:17.0 435:25.0 442:26.0 444:38.0 459:20.0 470:30.0 498:17.0 500:21.0</Data></Cell>
    <Cell ss:StyleID="s65"><Data ss:Type="String">C01530</Data></Cell>
    <Cell ss:StyleID="s66"><Data ss:Type="Number">5281</Data></Cell>
    <Cell ss:StyleID="s65"><Data ss:Type="String">QIQXTHQIDYTFRH-UHFFFAOYSA-N</Data></Cell>
    <Cell ss:StyleID="s68"><Data ss:Type="Number">350083</Data></Cell>
    <Cell ss:StyleID="s68"><Data ss:Type="Number">533358</Data></Cell>
    <Cell ss:StyleID="s68"><Data ss:Type="Number">825086</Data></Cell>
    <Cell ss:StyleID="s68"/>
    <Cell ss:StyleID="s84"/>
    <Cell ss:StyleID="s68"><Data ss:Type="Number">983010</Data></Cell>
    <Cell ss:StyleID="s68"><Data ss:Type="Number">891154</Data></Cell>
    <Cell ss:StyleID="s68"><Data ss:Type="Number">1325288</Data></Cell>
    <Cell ss:StyleID="s68"><Data ss:Type="Number">1130617</Data></Cell>
    <Cell ss:StyleID="s68"><Data ss:Type="Number">908716</Data></Cell>
    <Cell ss:StyleID="s68"><Data ss:Type="Number">551591</Data></Cell>
    <Cell ss:StyleID="s68"><Data ss:Type="Number">556744</Data></Cell>
    <Cell ss:StyleID="s68"><Data ss:Type="Number">679461</Data></Cell>
    <Cell ss:StyleID="s68"><Data ss:Type="Number">817986</Data></Cell>
   </Row>
   <Row>
    <Cell ss:StyleID="s65"><Data ss:Type="String">spermidine</Data></Cell>
    <Cell ss:StyleID="s66"><Data ss:Type="Number">792924</Data></Cell>
    <Cell ss:StyleID="s66"><Data ss:Type="Number">144</Data></Cell>
    <Cell ss:StyleID="s66"><Data ss:Type="Number">1714</Data></Cell>
    <Cell ss:StyleID="s65"><Data ss:Type="String">86:2249.0 87:97.0 88:90.0 98:50.0 99:209.0 100:1315.0 101:269.0 102:322.0 103:48.0 112:85.0 114:376.0 115:652.0 116:3899.0 117:324.0 118:176.0 123:24.0 126:189.0 128:490.0 129:447.0 130:615.0 131:43.0 132:12.0 140:80.0 142:727.0 144:4737.0 145:505.0 146:609.0 154:339.0 155:8.0 156:1970.0 157:646.0 158:219.0 159:4.0 160:1566.0 161:106.0 162:47.0 168:3.0 170:695.0 171:46.0 172:1272.0 173:230.0 174:2750.0 175:435.0 176:137.0 183:4.0 186:220.0 188:58.0 200:279.0 201:380.0 202:18.0 214:206.0 217:55.0 243:7.0 245:56.0 255:8.0</Data></Cell>
    <Cell ss:StyleID="s65"><Data ss:Type="String">C00315</Data></Cell>
    <Cell ss:StyleID="s66"><Data ss:Type="Number">1102</Data></Cell>
    <Cell ss:StyleID="s65"><Data ss:Type="String">ATHGHQPFGPMSJY-UHFFFAOYSA-N</Data></Cell>
    <Cell ss:StyleID="s68"><Data ss:Type="Number">29538</Data></Cell>
    <Cell ss:StyleID="s68"><Data ss:Type="Number">27786</Data></Cell>
    <Cell ss:StyleID="s68"><Data ss:Type="Number">160</Data></Cell>
    <Cell ss:StyleID="s68"/>
    <Cell ss:StyleID="s84"/>
    <Cell ss:StyleID="s68"><Data ss:Type="Number">33322</Data></Cell>
    <Cell ss:StyleID="s68"><Data ss:Type="Number">32720</Data></Cell>
    <Cell ss:StyleID="s68"><Data ss:Type="Number">24118</Data></Cell>
    <Cell ss:StyleID="s68"><Data ss:Type="Number">35161</Data></Cell>
    <Cell ss:StyleID="s68"><Data ss:Type="Number">23185</Data></Cell>
    <Cell ss:StyleID="s68"><Data ss:Type="Number">44518</Data></Cell>
    <Cell ss:StyleID="s68"><Data ss:Type="Number">31409</Data></Cell>
    <Cell ss:StyleID="s68"><Data ss:Type="Number">36132</Data></Cell>
    <Cell ss:StyleID="s68"><Data ss:Type="Number">36198</Data></Cell>
   </Row>
   <Row>
    <Cell ss:StyleID="s65"><Data ss:Type="String">sorbitol</Data></Cell>
    <Cell ss:StyleID="s66"><Data ss:Type="Number">667922</Data></Cell>
    <Cell ss:StyleID="s66"><Data ss:Type="Number">217</Data></Cell>
    <Cell ss:StyleID="s66"><Data ss:Type="Number">162</Data></Cell>
    <Cell ss:StyleID="s65"><Data ss:Type="String">85:588.0 86:704.0 88:1768.0 89:8743.0 90:652.0 91:1094.0 92:168.0 93:127.0 94:89.0 97:2807.0 98:1048.0 99:1610.0 100:506.0 101:5089.0 102:848.0 103:48732.0 104:4923.0 105:2703.0 106:215.0 109:509.0 110:185.0 111:1108.0 112:146.0 113:1262.0 114:181.0 115:2342.0 116:957.0 117:28648.0 118:2694.0 119:2266.0 120:260.0 121:427.0 123:238.0 124:184.0 125:365.0 126:341.0 127:1107.0 129:20376.0 130:3176.0 131:6565.0 132:1009.0 133:14598.0 134:2015.0 135:966.0 136:167.0 137:208.0 138:235.0 139:205.0 140:167.0 141:605.0 142:358.0 143:4717.0 144:494.0 145:966.0 146:281.0 147:69563.0 148:12235.0 149:8372.0 150:559.0 151:534.0 152:185.0 153:407.0 155:923.0 156:304.0 157:13835.0 158:1728.0 159:920.0 161:501.0 162:120.0 163:999.0 164:235.0 165:86.0 166:123.0 167:268.0 168:107.0 169:761.0 170:173.0 172:59.0 173:380.0 174:229.0 175:1331.0 176:290.0 177:778.0 178:211.0 183:1324.0 184:244.0 186:387.0 187:238.0 188:87.0 189:6785.0 190:1762.0 191:6067.0 192:1019.0 193:563.0 194:164.0 195:154.0 196:204.0 197:95.0 198:56.0 200:106.0 201:445.0 202:197.0 203:793.0 204:6829.0 205:30832.0 206:5855.0 207:3196.0 208:471.0 209:153.0 210:40.0 211:37.0 212:28.0 213:336.0 214:403.0 215:418.0 216:171.0 217:30221.0 218:6026.0 219:2710.0 220:460.0 221:1707.0 222:417.0 223:241.0 224:82.0 225:94.0 226:83.0 227:1058.0 228:409.0 229:3000.0 230:905.0 231:2575.0 232:620.0 233:270.0 234:69.0 235:69.0 236:62.0 237:122.0 239:317.0 240:318.0 241:178.0 242:316.0 243:412.0 244:135.0 245:133.0 246:126.0 247:218.0 248:85.0 249:75.0 250:64.0 251:63.0 253:67.0 254:72.0 255:1017.0 256:263.0 257:354.0 258:82.0 259:521.0 260:163.0 261:126.0 262:65.0 263:70.0 264:61.0 265:325.0 266:101.0 267:63.0 268:50.0 269:86.0 271:111.0 273:195.0 275:61.0 276:70.0 277:1234.0 278:623.0 279:305.0 280:104.0 281:69.0 282:43.0 283:21.0 284:36.0 285:18.0 286:35.0 287:39.0 288:63.0 289:50.0 290:54.0 291:1018.0 292:374.0 293:163.0 294:88.0 295:48.0 300:16.0 301:31.0 302:19.0 303:47.0 304:49.0 305:1109.0 306:642.0 307:4062.0 308:1131.0 309:560.0 310:90.0 311:52.0 312:25.0 313:36.0 314:39.0 315:42.0 316:32.0 317:107.0 318:352.0 319:18662.0 320:5651.0 321:2474.0 322:481.0 323:149.0 324:44.0 325:19.0 327:22.0 328:35.0 329:112.0 330:62.0 331:1172.0 332:446.0 333:431.0 334:116.0 335:81.0 337:43.0 338:30.0 342:26.0 343:33.0 344:64.0 345:683.0 346:270.0 347:141.0 348:36.0 349:61.0 350:40.0 351:40.0 352:42.0 353:41.0 354:21.0 355:31.0 356:24.0 358:32.0 359:31.0 360:25.0 361:33.0 362:47.0 363:23.0 365:32.0 366:38.0 367:33.0 368:20.0 369:26.0 372:27.0 374:26.0 376:42.0 377:27.0 378:58.0 379:23.0 381:23.0 382:13.0 383:32.0 385:21.0 387:30.0 389:27.0 391:39.0 392:28.0 393:33.0 394:29.0 395:44.0 396:29.0 398:19.0 399:43.0 401:22.0 402:26.0 404:42.0 405:26.0 406:45.0 407:36.0 408:28.0 409:106.0 410:66.0 411:21.0 416:34.0 418:29.0 419:206.0 420:150.0 421:397.0 422:176.0 423:87.0 424:32.0 425:25.0 426:23.0 427:35.0 428:32.0 429:32.0 430:32.0 431:47.0 432:21.0 433:16.0 434:77.0 435:32.0 439:50.0 440:28.0 441:33.0 442:17.0 447:26.0 448:30.0 450:31.0 451:24.0 452:26.0 453:37.0 455:23.0 456:21.0 457:23.0 458:30.0 459:25.0 462:51.0 465:23.0 467:30.0 468:36.0 469:35.0 470:39.0 473:19.0 474:32.0 475:34.0 476:25.0 477:35.0 478:30.0 479:47.0 480:38.0 481:46.0 483:17.0 484:30.0 485:41.0 486:40.0 487:20.0 489:45.0 491:46.0 496:29.0 497:32.0 498:13.0 500:18.0</Data></Cell>
    <Cell ss:StyleID="s65"><Data ss:Type="String">C00794</Data></Cell>
    <Cell ss:StyleID="s66"><Data ss:Type="Number">5780</Data></Cell>
    <Cell ss:StyleID="s65"><Data ss:Type="String">FBPFZTCFMRRESA-JGWLITMVSA-N</Data></Cell>
    <Cell ss:StyleID="s68"><Data ss:Type="Number">775</Data></Cell>
    <Cell ss:StyleID="s68"><Data ss:Type="Number">695</Data></Cell>
    <Cell ss:StyleID="s68"><Data ss:Type="Number">2813</Data></Cell>
    <Cell ss:StyleID="s68"/>
    <Cell ss:StyleID="s84"/>
    <Cell ss:StyleID="s68"><Data ss:Type="Number">2636</Data></Cell>
    <Cell ss:StyleID="s68"><Data ss:Type="Number">2763</Data></Cell>
    <Cell ss:StyleID="s68"><Data ss:Type="Number">2380</Data></Cell>
    <Cell ss:StyleID="s68"><Data ss:Type="Number">2411</Data></Cell>
    <Cell ss:StyleID="s68"><Data ss:Type="Number">2950</Data></Cell>
    <Cell ss:StyleID="s68"><Data ss:Type="Number">12898</Data></Cell>
    <Cell ss:StyleID="s68"><Data ss:Type="Number">14067</Data></Cell>
    <Cell ss:StyleID="s68"><Data ss:Type="Number">12173</Data></Cell>
    <Cell ss:StyleID="s68"><Data ss:Type="Number">14087</Data></Cell>
   </Row>
   <Row>
    <Cell ss:StyleID="s65"><Data ss:Type="String">serine</Data></Cell>
    <Cell ss:StyleID="s66"><Data ss:Type="Number">395020</Data></Cell>
    <Cell ss:StyleID="s66"><Data ss:Type="Number">218</Data></Cell>
    <Cell ss:StyleID="s66"><Data ss:Type="Number">25</Data></Cell>
    <Cell ss:StyleID="s65"><Data ss:Type="String">85:536.0 86:1604.0 87:945.0 88:1874.0 89:1384.0 90:199.0 91:148.0 95:84.0 97:103.0 98:189.0 99:283.0 100:23226.0 101:3557.0 102:1780.0 103:3612.0 104:267.0 105:217.0 109:46.0 110:192.0 112:43.0 113:186.0 114:2146.0 115:2068.0 116:7090.0 117:3142.0 118:630.0 119:872.0 120:104.0 122:24.0 125:17.0 128:249.0 129:255.0 130:1752.0 131:2506.0 132:2800.0 133:5975.0 134:1177.0 135:499.0 141:90.0 142:206.0 143:121.0 144:668.0 145:32.0 146:414.0 147:14531.0 148:2504.0 149:1227.0 150:126.0 157:40.0 158:390.0 159:310.0 160:296.0 161:122.0 162:43.0 163:590.0 164:121.0 165:70.0 166:84.0 169:7.0 172:402.0 173:143.0 174:860.0 175:147.0 184:25.0 185:40.0 187:24.0 188:5324.0 189:1923.0 190:881.0 191:276.0 195:12.0 197:63.0 202:45.0 203:554.0 204:28685.0 205:5213.0 206:2037.0 207:190.0 208:13.0 216:814.0 217:197.0 218:15869.0 219:2802.0 220:1080.0 221:283.0 222:88.0 231:55.0 242:14.0 246:39.0 263:14.0 265:31.0 267:39.0 278:1032.0 279:303.0 280:81.0 306:362.0 307:69.0 308:81.0 310:24.0 315:34.0 329:13.0 359:32.0 360:29.0 441:16.0 450:22.0 451:17.0 489:25.0 490:9.0 492:26.0 494:28.0 498:18.0 500:20.0</Data></Cell>
    <Cell ss:StyleID="s65"><Data ss:Type="String">C00065</Data></Cell>
    <Cell ss:StyleID="s66"><Data ss:Type="Number">5951</Data></Cell>
    <Cell ss:StyleID="s65"><Data ss:Type="String">MTCFGRXMJLQNBG-REOHCLBHSA-N</Data></Cell>
    <Cell ss:StyleID="s68"><Data ss:Type="Number">61864</Data></Cell>
    <Cell ss:StyleID="s68"><Data ss:Type="Number">58082</Data></Cell>
    <Cell ss:StyleID="s68"><Data ss:Type="Number">160141</Data></Cell>
    <Cell ss:StyleID="s68"/>
    <Cell ss:StyleID="s84"/>
    <Cell ss:StyleID="s68"><Data ss:Type="Number">52620</Data></Cell>
    <Cell ss:StyleID="s68"><Data ss:Type="Number">59518</Data></Cell>
    <Cell ss:StyleID="s68"><Data ss:Type="Number">46776</Data></Cell>
    <Cell ss:StyleID="s68"><Data ss:Type="Number">44996</Data></Cell>
    <Cell ss:StyleID="s68"><Data ss:Type="Number">45542</Data></Cell>
    <Cell ss:StyleID="s68"><Data ss:Type="Number">118328</Data></Cell>
    <Cell ss:StyleID="s68"><Data ss:Type="Number">125545</Data></Cell>
    <Cell ss:StyleID="s68"><Data ss:Type="Number">126766</Data></Cell>
    <Cell ss:StyleID="s68"><Data ss:Type="Number">118317</Data></Cell>
   </Row>
   <Row>
    <Cell ss:StyleID="s65"><Data ss:Type="String">ribose</Data></Cell>
    <Cell ss:StyleID="s66"><Data ss:Type="Number">553135</Data></Cell>
    <Cell ss:StyleID="s66"><Data ss:Type="Number">217</Data></Cell>
    <Cell ss:StyleID="s66"><Data ss:Type="Number">1662</Data></Cell>
    <Cell ss:StyleID="s65"><Data ss:Type="String">85:8071.0 86:9472.0 87:11706.0 88:7002.0 89:91105.0 90:8121.0 91:4369.0 92:716.0 93:150.0 94:1908.0 95:1008.0 96:977.0 97:1171.0 98:3992.0 99:8420.0 100:38767.0 101:35431.0 102:21246.0 103:1062555.0 104:101843.0 105:73545.0 106:4592.0 107:540.0 108:433.0 109:560.0 110:342.0 111:3649.0 112:4750.0 113:10117.0 114:23592.0 115:17668.0 116:13805.0 117:109230.0 118:11975.0 119:17425.0 120:1771.0 121:1068.0 122:264.0 123:223.0 124:490.0 125:776.0 126:5174.0 127:6186.0 128:8002.0 129:97814.0 130:22694.0 131:49810.0 132:9013.0 133:126184.0 134:16740.0 135:11510.0 136:1035.0 137:500.0 138:344.0 139:493.0 140:3254.0 141:3357.0 142:9748.0 143:22182.0 144:4227.0 145:17074.0 146:3198.0 147:375117.0 148:57262.0 149:40239.0 150:4364.0 151:3292.0 152:1340.0 153:638.0 154:1442.0 155:901.0 156:2535.0 157:6798.0 158:14162.0 159:5779.0 160:88878.0 161:22083.0 162:5650.0 163:18841.0 164:2923.0 165:1841.0 166:742.0 167:788.0 168:8599.0 169:3141.0 170:3149.0 171:1006.0 172:5705.0 173:8342.0 174:13824.0 175:13239.0 176:2858.0 177:4854.0 178:983.0 179:658.0 180:226.0 181:294.0 182:780.0 183:469.0 184:1475.0 185:1038.0 186:2184.0 187:1389.0 188:1498.0 189:153465.0 190:31254.0 191:45785.0 192:7932.0 193:3678.0 194:628.0 195:210.0 196:224.0 197:244.0 198:6099.0 199:1204.0 200:4140.0 201:7215.0 202:2512.0 203:5654.0 204:34320.0 205:40466.0 206:9207.0 207:7314.0 208:1426.0 209:633.0 210:149.0 212:74.0 213:144.0 214:1492.0 215:2974.0 216:12410.0 217:452771.0 218:98512.0 219:44043.0 220:7266.0 221:9298.0 222:2680.0 223:805.0 224:547.0 226:505.0 227:230.0 228:2641.0 229:1503.0 230:2441.0 231:8395.0 232:5639.0 233:28087.0 234:10537.0 235:3493.0 236:765.0 237:380.0 238:138.0 239:4.0 240:1827.0 241:924.0 242:4523.0 243:2187.0 244:1605.0 245:628.0 246:2106.0 247:655.0 248:3408.0 249:755.0 250:373.0 251:248.0 252:219.0 253:185.0 254:241.0 255:331.0 256:3267.0 257:3399.0 258:1663.0 259:853.0 260:650.0 261:564.0 262:10720.0 263:3160.0 264:1409.0 265:884.0 266:337.0 267:347.0 268:197.0 269:249.0 270:271.0 271:264.0 272:2570.0 273:753.0 274:5826.0 275:1595.0 276:872.0 277:34584.0 278:10808.0 279:5827.0 280:1564.0 281:536.0 282:286.0 283:236.0 284:153.0 285:130.0 286:34.0 287:39.0 288:2420.0 289:726.0 290:801.0 291:3553.0 292:1079.0 293:635.0 294:186.0 295:68.0 296:25.0 298:31.0 299:4.0 301:86.0 302:522.0 303:229.0 304:371.0 305:2483.0 306:1911.0 307:136807.0 308:40304.0 309:20680.0 310:4279.0 311:1105.0 312:81.0 313:167.0 314:138.0 315:217.0 316:1467.0 317:526.0 318:724.0 319:1128.0 320:646.0 321:177.0 322:41.0 323:45.0 324:4.0 325:3.0 327:13.0 328:21.0 329:21.0 330:1832.0 331:2180.0 332:1221.0 333:603.0 334:141.0 335:15.0 336:43.0 337:24.0 339:27.0 341:17.0 342:10.0 344:19.0 345:27.0 346:252.0 347:21.0 348:14.0 349:18.0 353:35.0 354:19.0 360:8.0 361:25.0 362:2533.0 363:773.0 364:819.0 365:175.0 366:38.0 368:5.0 370:3.0 371:16.0 372:20.0 377:11.0 378:69.0 380:30.0 385:1.0 387:4.0 388:5.0 394:9.0 399:4.0 401:21.0 404:25.0 407:2.0 409:12.0 417:25.0 419:11.0 420:205.0 421:262.0 422:114.0 423:89.0 435:2.0 436:43.0 437:30.0 438:8.0 439:26.0 446:14.0 452:522.0 453:195.0 454:33.0 455:22.0 460:12.0 465:1.0 466:36.0 467:703.0 468:366.0 469:175.0 470:52.0 471:3.0 472:23.0 481:14.0 483:34.0 489:11.0 500:1.0</Data></Cell>
    <Cell ss:StyleID="s65"><Data ss:Type="String">C00121</Data></Cell>
    <Cell ss:StyleID="s66"><Data ss:Type="Number">5779</Data></Cell>
    <Cell ss:StyleID="s65"><Data ss:Type="String">HMFHBZSHGGEWLO-SOOFDHNKSA-N</Data></Cell>
    <Cell ss:StyleID="s68"><Data ss:Type="Number">2927</Data></Cell>
    <Cell ss:StyleID="s68"><Data ss:Type="Number">2674</Data></Cell>
    <Cell ss:StyleID="s68"><Data ss:Type="Number">3534</Data></Cell>
    <Cell ss:StyleID="s68"/>
    <Cell ss:StyleID="s84"/>
    <Cell ss:StyleID="s68"><Data ss:Type="Number">1335</Data></Cell>
    <Cell ss:StyleID="s68"><Data ss:Type="Number">1387</Data></Cell>
    <Cell ss:StyleID="s68"><Data ss:Type="Number">1019</Data></Cell>
    <Cell ss:StyleID="s68"><Data ss:Type="Number">1636</Data></Cell>
    <Cell ss:StyleID="s68"><Data ss:Type="Number">3316</Data></Cell>
    <Cell ss:StyleID="s68"><Data ss:Type="Number">2236</Data></Cell>
    <Cell ss:StyleID="s68"><Data ss:Type="Number">1901</Data></Cell>
    <Cell ss:StyleID="s68"><Data ss:Type="Number">2322</Data></Cell>
    <Cell ss:StyleID="s68"><Data ss:Type="Number">1930</Data></Cell>
   </Row>
   <Row>
    <Cell ss:StyleID="s65"><Data ss:Type="String">ribitol</Data></Cell>
    <Cell ss:StyleID="s66"><Data ss:Type="Number">575497</Data></Cell>
    <Cell ss:StyleID="s66"><Data ss:Type="Number">217</Data></Cell>
    <Cell ss:StyleID="s66"><Data ss:Type="Number">7362</Data></Cell>
    <Cell ss:StyleID="s65"><Data ss:Type="String">85:248.0 86:43.0 87:65.0 88:62.0 89:897.0 90:98.0 92:20.0 95:22.0 99:113.0 100:224.0 101:774.0 102:28.0 103:6316.0 104:624.0 105:415.0 107:35.0 109:433.0 110:374.0 111:71.0 112:1.0 113:273.0 114:80.0 115:19.0 116:274.0 117:7478.0 118:701.0 119:297.0 126:2.0 128:44.0 129:3713.0 130:874.0 131:1633.0 132:149.0 133:1838.0 134:180.0 135:129.0 136:1.0 140:1.0 142:152.0 143:478.0 145:98.0 146:11.0 147:7935.0 148:1218.0 149:625.0 154:14.0 155:280.0 156:23.0 157:910.0 158:67.0 159:46.0 160:682.0 161:214.0 163:96.0 168:28.0 170:214.0 171:249.0 172:78.0 175:33.0 177:60.0 184:254.0 186:170.0 187:30.0 188:1.0 189:1390.0 190:239.0 191:807.0 192:173.0 199:50.0 201:192.0 203:352.0 204:1100.0 205:2227.0 206:389.0 207:148.0 211:6.0 216:1.0 217:5564.0 218:1297.0 219:501.0 220:120.0 221:136.0 223:16.0 224:117.0 228:1.0 229:104.0 230:12.0 231:45.0 233:16.0 234:26.0 239:7.0 243:251.0 244:59.0 245:4.0 246:1.0 251:165.0 277:387.0 278:34.0 279:2.0 297:7.0 299:30.0 302:17.0 305:61.0 307:471.0 308:88.0 309:19.0 317:81.0 319:760.0 320:194.0 321:144.0 322:1.0 332:138.0 349:39.0</Data></Cell>
    <Cell ss:StyleID="s65"><Data ss:Type="String">C00474</Data></Cell>
    <Cell ss:StyleID="s66"><Data ss:Type="Number">827</Data></Cell>
    <Cell ss:StyleID="s65"><Data ss:Type="String">HEBKCHPVOIAQTA-ZXFHETKHSA-N</Data></Cell>
    <Cell ss:StyleID="s68"><Data ss:Type="Number">23137</Data></Cell>
    <Cell ss:StyleID="s68"><Data ss:Type="Number">18530</Data></Cell>
    <Cell ss:StyleID="s68"><Data ss:Type="Number">590</Data></Cell>
    <Cell ss:StyleID="s68"/>
    <Cell ss:StyleID="s84"/>
    <Cell ss:StyleID="s68"><Data ss:Type="Number">437</Data></Cell>
    <Cell ss:StyleID="s68"><Data ss:Type="Number">502</Data></Cell>
    <Cell ss:StyleID="s68"><Data ss:Type="Number">412</Data></Cell>
    <Cell ss:StyleID="s68"><Data ss:Type="Number">406</Data></Cell>
    <Cell ss:StyleID="s68"><Data ss:Type="Number">283</Data></Cell>
    <Cell ss:StyleID="s68"><Data ss:Type="Number">986</Data></Cell>
    <Cell ss:StyleID="s68"><Data ss:Type="Number">1235</Data></Cell>
    <Cell ss:StyleID="s68"><Data ss:Type="Number">1248</Data></Cell>
    <Cell ss:StyleID="s68"><Data ss:Type="Number">1287</Data></Cell>
   </Row>
   <Row>
    <Cell ss:StyleID="s65"><Data ss:Type="String">pyrophosphate </Data></Cell>
    <Cell ss:StyleID="s66"><Data ss:Type="Number">327517</Data></Cell>
    <Cell ss:StyleID="s66"><Data ss:Type="Number">110</Data></Cell>
    <Cell ss:StyleID="s66"><Data ss:Type="Number">88181</Data></Cell>
    <Cell ss:StyleID="s65"><Data ss:Type="String">85:59.0 86:424.0 88:3996.0 89:1099.0 90:521.0 91:2992.0 92:542.0 93:556.0 94:176.0 95:7.0 98:486.0 99:22.0 100:644.0 101:127.0 102:321.0 103:699.0 104:316.0 105:878.0 106:720.0 107:2656.0 108:521.0 109:1698.0 110:90323.0 111:3584.0 113:74.0 114:44.0 115:1098.0 116:32.0 117:291.0 118:249.0 119:1334.0 120:399.0 121:1855.0 122:318.0 123:1116.0 124:21.0 125:322.0 131:709.0 132:202.0 133:5324.0 134:2658.0 135:4880.0 136:799.0 137:6154.0 138:647.0 139:743.0 140:282.0 141:256.0 142:44.0 143:64.0 147:2214.0 148:31.0 149:472.0 150:244.0 151:1513.0 152:174.0 153:243.0 154:62.0 155:329.0 157:30.0 159:1066.0 160:155.0 161:169.0 162:4.0 163:771.0 164:234.0 165:333.0 166:81.0 167:269.0 168:44.0 169:254.0 170:38.0 172:207.0 174:69.0 175:10.0 177:129.0 178:92.0 179:199.0 180:5.0 181:909.0 182:162.0 183:227.0 184:488.0 185:162.0 186:52.0 187:46.0 188:12.0 189:7.0 190:6.0 193:35.0 194:661.0 195:1742.0 196:252.0 197:324.0 198:48.0 199:289.0 200:6.0 201:26.0 209:486.0 210:432.0 211:5501.0 212:852.0 213:510.0 214:47.0 215:118.0 216:562.0 217:55.0 218:16.0 220:23.0 223:9.0 224:36.0 225:2749.0 226:562.0 227:3063.0 228:664.0 229:897.0 230:167.0 231:96.0 236:19.0 238:471.0 239:108.0 240:249.0 241:6516.0 242:1162.0 243:900.0 244:222.0 245:33.0 246:18.0 248:20.0 250:7.0 254:745.0 255:195.0 256:884.0 257:163.0 258:87.0 260:3.0 261:4.0 263:3.0 266:33.0 276:17.0 282:591.0 283:33.0 288:5.0 299:3.0 305:8.0 315:2.0 331:60.0 332:16.0 335:193.0 336:7556.0 337:1641.0 338:803.0 339:121.0 347:6.0 351:317.0 352:85.0 353:19.0 374:3.0 398:4.0 401:6.0 403:11.0 410:12.0 414:12.0 438:8.0 452:5.0 457:2.0 460:2.0 470:8.0 478:3.0 481:1.0 488:4.0</Data></Cell>
    <Cell ss:StyleID="s65"><Data ss:Type="String">C00013</Data></Cell>
    <Cell ss:StyleID="s66"><Data ss:Type="Number">1023</Data></Cell>
    <Cell ss:StyleID="s65"><Data ss:Type="String">XPPKVPWEQAFLFU-UHFFFAOYSA-N</Data></Cell>
    <Cell ss:StyleID="s68"><Data ss:Type="Number">62922</Data></Cell>
    <Cell ss:StyleID="s68"><Data ss:Type="Number">58071</Data></Cell>
    <Cell ss:StyleID="s68"><Data ss:Type="Number">17820</Data></Cell>
    <Cell ss:StyleID="s68"/>
    <Cell ss:StyleID="s84"/>
    <Cell ss:StyleID="s68"><Data ss:Type="Number">94605</Data></Cell>
    <Cell ss:StyleID="s68"><Data ss:Type="Number">97555</Data></Cell>
    <Cell ss:StyleID="s68"><Data ss:Type="Number">69826</Data></Cell>
    <Cell ss:StyleID="s68"><Data ss:Type="Number">70033</Data></Cell>
    <Cell ss:StyleID="s68"><Data ss:Type="Number">68752</Data></Cell>
    <Cell ss:StyleID="s68"><Data ss:Type="Number">73751</Data></Cell>
    <Cell ss:StyleID="s68"><Data ss:Type="Number">90997</Data></Cell>
    <Cell ss:StyleID="s68"><Data ss:Type="Number">79994</Data></Cell>
    <Cell ss:StyleID="s68"><Data ss:Type="Number">59268</Data></Cell>
   </Row>
   <Row>
    <Cell ss:StyleID="s65"><Data ss:Type="String">putrescine</Data></Cell>
    <Cell ss:StyleID="s66"><Data ss:Type="Number">588119</Data></Cell>
    <Cell ss:StyleID="s66"><Data ss:Type="Number">174</Data></Cell>
    <Cell ss:StyleID="s66"><Data ss:Type="Number">21703</Data></Cell>
    <Cell ss:StyleID="s65"><Data ss:Type="String">85:624.0 86:17614.0 87:1954.0 88:701.0 95:37.0 96:1.0 97:93.0 98:646.0 99:2310.0 100:8640.0 101:1171.0 102:973.0 103:9.0 110:382.0 111:26.0 112:811.0 113:463.0 114:1772.0 115:664.0 116:1599.0 117:894.0 118:197.0 124:16.0 125:39.0 126:2092.0 127:226.0 128:1088.0 129:243.0 130:4521.0 131:1582.0 132:862.0 140:655.0 141:77.0 142:1872.0 143:265.0 144:500.0 145:66.0 146:2422.0 153:32.0 156:175.0 158:658.0 159:41.0 160:306.0 161:249.0 162:38.0 167:11.0 170:321.0 171:88.0 172:4206.0 173:1002.0 174:64169.0 175:12035.0 176:5347.0 177:502.0 178:41.0 184:47.0 185:2.0 186:296.0 187:692.0 188:367.0 189:59.0 197:135.0 198:99.0 199:162.0 200:3458.0 201:589.0 202:310.0 211:2.0 212:60.0 213:29.0 214:4453.0 215:873.0 216:342.0 228:51.0 229:24.0 242:2.0 361:457.0 362:101.0 363:68.0 376:189.0 377:35.0</Data></Cell>
    <Cell ss:StyleID="s65"><Data ss:Type="String">C00138</Data></Cell>
    <Cell ss:StyleID="s66"><Data ss:Type="Number">1049</Data></Cell>
    <Cell ss:StyleID="s65"><Data ss:Type="String">KIDHWZJUCRJVML-UHFFFAOYSA-N</Data></Cell>
    <Cell ss:StyleID="s68"><Data ss:Type="Number">243280</Data></Cell>
    <Cell ss:StyleID="s68"><Data ss:Type="Number">227374</Data></Cell>
    <Cell ss:StyleID="s68"><Data ss:Type="Number">5646</Data></Cell>
    <Cell ss:StyleID="s68"/>
    <Cell ss:StyleID="s84"/>
    <Cell ss:StyleID="s68"><Data ss:Type="Number">313260</Data></Cell>
    <Cell ss:StyleID="s68"><Data ss:Type="Number">360009</Data></Cell>
    <Cell ss:StyleID="s68"><Data ss:Type="Number">270336</Data></Cell>
    <Cell ss:StyleID="s68"><Data ss:Type="Number">281468</Data></Cell>
    <Cell ss:StyleID="s68"><Data ss:Type="Number">357873</Data></Cell>
    <Cell ss:StyleID="s68"><Data ss:Type="Number">283592</Data></Cell>
    <Cell ss:StyleID="s68"><Data ss:Type="Number">282244</Data></Cell>
    <Cell ss:StyleID="s68"><Data ss:Type="Number">296639</Data></Cell>
    <Cell ss:StyleID="s68"><Data ss:Type="Number">266432</Data></Cell>
   </Row>
   <Row>
    <Cell ss:StyleID="s65"><Data ss:Type="String">proline</Data></Cell>
    <Cell ss:StyleID="s66"><Data ss:Type="Number">364716</Data></Cell>
    <Cell ss:StyleID="s66"><Data ss:Type="Number">142</Data></Cell>
    <Cell ss:StyleID="s66"><Data ss:Type="Number">8</Data></Cell>
    <Cell ss:StyleID="s65"><Data ss:Type="String">85:2056.0 86:1998.0 87:940.0 88:328.0 89:338.0 90:51.0 92:149.0 94:210.0 95:311.0 96:577.0 97:573.0 98:1498.0 99:2820.0 100:4125.0 101:1740.0 102:731.0 103:1654.0 104:106.0 105:427.0 106:176.0 107:465.0 108:67.0 109:52.0 110:311.0 111:232.0 112:301.0 113:996.0 114:329.0 115:1985.0 116:429.0 117:1213.0 118:146.0 119:466.0 120:44.0 121:71.0 122:64.0 123:52.0 124:625.0 125:120.0 126:878.0 127:934.0 128:807.0 129:255.0 131:2440.0 132:478.0 133:3064.0 134:570.0 135:94.0 138:158.0 139:151.0 140:2324.0 141:1105.0 142:160084.0 143:21857.0 144:6216.0 145:351.0 147:17915.0 148:2674.0 149:1091.0 150:66.0 152:85.0 154:93.0 156:89.0 158:368.0 159:85.0 160:31.0 166:8.0 168:85.0 169:16.0 170:1512.0 171:205.0 172:283.0 173:95.0 174:94.0 175:649.0 177:23.0 181:51.0 182:29.0 188:19.0 198:37.0 210:19.0 214:104.0 216:5899.0 217:1120.0 218:633.0 219:99.0 230:135.0 240:124.0 242:98.0 244:451.0 245:50.0 246:27.0 255:25.0 257:65.0 258:18.0 259:98.0 344:19.0 381:14.0 389:16.0 433:15.0</Data></Cell>
    <Cell ss:StyleID="s65"><Data ss:Type="String">C00148</Data></Cell>
    <Cell ss:StyleID="s66"><Data ss:Type="Number">145742</Data></Cell>
    <Cell ss:StyleID="s65"><Data ss:Type="String">ONIBWKKTOPOVIA-BYPYZUCNSA-N</Data></Cell>
    <Cell ss:StyleID="s68"><Data ss:Type="Number">33754</Data></Cell>
    <Cell ss:StyleID="s68"><Data ss:Type="Number">31779</Data></Cell>
    <Cell ss:StyleID="s68"><Data ss:Type="Number">1615</Data></Cell>
    <Cell ss:StyleID="s68"/>
    <Cell ss:StyleID="s84"/>
    <Cell ss:StyleID="s68"><Data ss:Type="Number">26223</Data></Cell>
    <Cell ss:StyleID="s68"><Data ss:Type="Number">25764</Data></Cell>
    <Cell ss:StyleID="s68"><Data ss:Type="Number">16861</Data></Cell>
    <Cell ss:StyleID="s68"><Data ss:Type="Number">26379</Data></Cell>
    <Cell ss:StyleID="s68"><Data ss:Type="Number">26385</Data></Cell>
    <Cell ss:StyleID="s68"><Data ss:Type="Number">51983</Data></Cell>
    <Cell ss:StyleID="s68"><Data ss:Type="Number">45643</Data></Cell>
    <Cell ss:StyleID="s68"><Data ss:Type="Number">39614</Data></Cell>
    <Cell ss:StyleID="s68"><Data ss:Type="Number">49722</Data></Cell>
   </Row>
   <Row>
    <Cell ss:StyleID="s65"><Data ss:Type="String">pipecolinic acid</Data></Cell>
    <Cell ss:StyleID="s66"><Data ss:Type="Number">404121</Data></Cell>
    <Cell ss:StyleID="s66"><Data ss:Type="Number">156</Data></Cell>
    <Cell ss:StyleID="s66"><Data ss:Type="Number">2448</Data></Cell>
    <Cell ss:StyleID="s65"><Data ss:Type="String">85:187.0 88:116.0 99:41.0 100:66.0 101:16.0 103:96.0 109:24.0 110:3.0 113:34.0 114:48.0 116:62.0 117:22.0 126:6.0 127:56.0 128:38.0 130:33.0 134:136.0 147:48.0 151:152.0 152:36.0 156:4170.0 157:475.0 158:163.0 168:30.0 171:57.0 181:23.0 184:125.0 186:10.0 193:50.0 216:8.0 227:24.0 230:88.0 231:22.0 299:135.0 300:78.0 304:20.0 318:8.0 363:26.0 391:1.0 400:3.0 407:6.0 410:5.0 435:5.0 467:3.0 487:21.0 499:1.0 500:1.0</Data></Cell>
    <Cell ss:StyleID="s65"><Data ss:Type="String"></Data></Cell>
    <Cell ss:StyleID="s66"><Data ss:Type="Number">6931662</Data></Cell>
    <Cell ss:StyleID="s65"><Data ss:Type="String">HXEACLLIILLPRG-RXMQYKEDSA-N</Data></Cell>
    <Cell ss:StyleID="s68"><Data ss:Type="Number">135</Data></Cell>
    <Cell ss:StyleID="s68"><Data ss:Type="Number">151</Data></Cell>
    <Cell ss:StyleID="s68"><Data ss:Type="Number">111</Data></Cell>
    <Cell ss:StyleID="s68"/>
    <Cell ss:StyleID="s84"/>
    <Cell ss:StyleID="s68"><Data ss:Type="Number">717</Data></Cell>
    <Cell ss:StyleID="s68"><Data ss:Type="Number">811</Data></Cell>
    <Cell ss:StyleID="s68"><Data ss:Type="Number">491</Data></Cell>
    <Cell ss:StyleID="s68"><Data ss:Type="Number">533</Data></Cell>
    <Cell ss:StyleID="s68"><Data ss:Type="Number">280</Data></Cell>
    <Cell ss:StyleID="s68"><Data ss:Type="Number">1495</Data></Cell>
    <Cell ss:StyleID="s68"><Data ss:Type="Number">1290</Data></Cell>
    <Cell ss:StyleID="s68"><Data ss:Type="Number">1188</Data></Cell>
    <Cell ss:StyleID="s68"><Data ss:Type="Number">1462</Data></Cell>
   </Row>
   <Row>
    <Cell ss:StyleID="s65"><Data ss:Type="String">pinitol</Data></Cell>
    <Cell ss:StyleID="s66"><Data ss:Type="Number">624716</Data></Cell>
    <Cell ss:StyleID="s66"><Data ss:Type="Number">260</Data></Cell>
    <Cell ss:StyleID="s66"><Data ss:Type="Number">115876</Data></Cell>
    <Cell ss:StyleID="s65"><Data ss:Type="String">85:27527.0 86:4683.0 87:14913.0 88:5884.0 89:254617.0 90:20627.0 91:17537.0 92:1460.0 93:1599.0 94:1068.0 95:4330.0 96:1471.0 97:4068.0 98:3359.0 99:22494.0 100:3764.0 101:35311.0 102:9344.0 103:180413.0 104:17703.0 105:17623.0 106:1685.0 107:2299.0 108:600.0 109:8287.0 110:1289.0 111:18539.0 112:2705.0 113:11331.0 114:2434.0 115:17660.0 116:44863.0 117:30996.0 118:5614.0 119:24018.0 120:2859.0 121:1838.0 122:535.0 123:1407.0 124:558.0 125:3141.0 126:2363.0 127:14876.0 128:3537.0 129:234236.0 130:30188.0 131:111470.0 132:15995.0 133:359550.0 134:47302.0 135:26576.0 136:2410.0 137:1434.0 138:482.0 139:2838.0 140:1213.0 141:4835.0 142:6866.0 143:66644.0 144:12616.0 145:20622.0 146:28146.0 147:706658.0 148:112089.0 149:72366.0 150:7691.0 151:5614.0 152:925.0 153:4677.0 154:1903.0 155:9014.0 156:5005.0 157:28732.0 158:4421.0 159:178764.0 160:22689.0 161:17609.0 162:2340.0 163:68049.0 164:11127.0 165:6551.0 166:1467.0 167:1564.0 168:762.0 169:6031.0 170:1832.0 171:2223.0 172:6291.0 173:6657.0 174:1409.0 175:9616.0 176:1834.0 177:43302.0 178:8081.0 179:4624.0 180:1074.0 181:3229.0 182:1238.0 183:2547.0 184:875.0 185:7427.0 186:1470.0 187:3026.0 188:1146.0 189:24400.0 190:21280.0 191:199890.0 192:37143.0 193:18772.0 194:2555.0 195:1170.0 196:497.0 197:2998.0 198:701.0 199:1640.0 200:522.0 201:3099.0 202:898.0 203:12519.0 204:74769.0 205:45832.0 206:12498.0 207:94678.0 208:17309.0 209:8306.0 210:998.0 211:1165.0 212:518.0 213:2443.0 214:783.0 215:7915.0 216:2972.0 217:325125.0 218:65175.0 219:30882.0 220:5506.0 221:29694.0 222:6612.0 223:3627.0 224:612.0 225:523.0 226:193.0 227:1464.0 228:1150.0 229:2376.0 230:14138.0 231:12367.0 232:3141.0 233:61150.0 234:13735.0 235:7346.0 236:1090.0 237:1322.0 238:443.0 239:2825.0 240:726.0 241:1242.0 242:1066.0 243:15753.0 244:4655.0 245:13941.0 246:5498.0 247:83983.0 248:18919.0 249:8565.0 250:1408.0 251:1031.0 252:447.0 253:608.0 254:1042.0 255:5215.0 256:1589.0 257:2354.0 258:1064.0 259:3665.0 260:211770.0 261:51759.0 262:21120.0 263:3319.0 264:796.0 265:29298.0 266:7313.0 267:3634.0 268:837.0 269:975.0 270:1155.0 271:4889.0 272:1662.0 273:1298.0 274:381.0 275:297.0 276:157.0 277:771.0 278:529.0 279:488.0 280:263.0 281:164.0 282:123.0 283:134.0 284:338.0 285:4628.0 286:1362.0 287:1638.0 288:458.0 289:420.0 290:290.0 291:7624.0 292:2918.0 293:4438.0 294:1196.0 295:526.0 296:226.0 297:114.0 298:71.0 299:124.0 300:121.0 301:378.0 302:326.0 303:846.0 304:2360.0 305:66081.0 306:21262.0 307:10932.0 308:2328.0 309:1829.0 310:475.0 311:307.0 312:118.0 313:244.0 314:166.0 315:249.0 316:478.0 317:5542.0 318:96059.0 319:34787.0 320:16698.0 321:4310.0 322:983.0 323:250.0 324:108.0 325:41.0 326:53.0 327:509.0 328:455.0 329:1058.0 330:448.0 331:2154.0 332:1092.0 333:774.0 334:951.0 335:5045.0 336:1491.0 337:667.0 338:211.0 339:52.0 340:74.0 341:195.0 342:1269.0 343:27610.0 344:10534.0 345:8990.0 346:2381.0 347:1154.0 348:906.0 349:402.0 350:127.0 351:60.0 352:74.0 353:42.0 354:41.0 355:98.0 357:64.0 358:194.0 359:5070.0 360:2035.0 361:1980.0 362:741.0 363:354.0 364:174.0 365:115.0 366:149.0 367:4581.0 368:1703.0 369:950.0 370:289.0 371:88.0 373:551.0 374:13741.0 375:9129.0 376:3759.0 377:1147.0 378:353.0 379:316.0 380:100.0 381:116.0 382:33.0 383:35.0 384:74.0 385:64.0 386:78.0 387:39.0 388:41.0 389:44.0 390:82.0 391:140.0 392:148.0 393:783.0 394:368.0 395:252.0 396:106.0 397:80.0 398:12.0 399:28.0 400:78.0 401:90.0 403:73.0 404:94.0 405:170.0 406:205.0 407:157.0 408:80.0 409:72.0 410:32.0 412:38.0 413:29.0 414:40.0 415:70.0 416:118.0 417:1503.0 418:853.0 419:1037.0 420:497.0 421:248.0 422:108.0 423:127.0 424:25.0 425:19.0 426:39.0 429:40.0 430:46.0 431:628.0 432:7827.0 433:10467.0 434:5280.0 435:2180.0 436:618.0 437:220.0 438:86.0 439:49.0 441:13.0 442:9.0 444:42.0 445:20.0 446:34.0 447:49.0 448:538.0 449:7927.0 450:3892.0 451:1929.0 452:550.0 453:190.0 454:67.0 455:20.0 456:21.0 458:33.0 463:56.0 464:150.0 465:71.0 467:58.0 468:38.0 470:26.0 471:6.0 472:6.0 473:18.0 474:33.0 475:40.0 477:16.0 478:20.0 479:60.0 480:24.0 484:32.0 486:35.0 491:11.0 493:46.0 494:36.0 495:10.0 496:18.0 497:26.0 498:9.0 500:10.0</Data></Cell>
    <Cell ss:StyleID="s65"><Data ss:Type="String"></Data></Cell>
    <Cell ss:StyleID="s65"><Data ss:Type="String"></Data></Cell>
    <Cell ss:StyleID="s65"><Data ss:Type="String"></Data></Cell>
    <Cell ss:StyleID="s68"><Data ss:Type="Number">193</Data></Cell>
    <Cell ss:StyleID="s68"><Data ss:Type="Number">246</Data></Cell>
    <Cell ss:StyleID="s68"><Data ss:Type="Number">345</Data></Cell>
    <Cell ss:StyleID="s68"/>
    <Cell ss:StyleID="s84"/>
    <Cell ss:StyleID="s68"><Data ss:Type="Number">155</Data></Cell>
    <Cell ss:StyleID="s68"><Data ss:Type="Number">169</Data></Cell>
    <Cell ss:StyleID="s68"><Data ss:Type="Number">111</Data></Cell>
    <Cell ss:StyleID="s68"><Data ss:Type="Number">138</Data></Cell>
    <Cell ss:StyleID="s68"><Data ss:Type="Number">67</Data></Cell>
    <Cell ss:StyleID="s68"><Data ss:Type="Number">319</Data></Cell>
    <Cell ss:StyleID="s68"><Data ss:Type="Number">274</Data></Cell>
    <Cell ss:StyleID="s68"><Data ss:Type="Number">179</Data></Cell>
    <Cell ss:StyleID="s68"><Data ss:Type="Number">311</Data></Cell>
   </Row>
   <Row>
    <Cell ss:StyleID="s65"><Data ss:Type="String">phosphoethanolamine</Data></Cell>
    <Cell ss:StyleID="s66"><Data ss:Type="Number">604335</Data></Cell>
    <Cell ss:StyleID="s66"><Data ss:Type="Number">299</Data></Cell>
    <Cell ss:StyleID="s66"><Data ss:Type="Number">41988</Data></Cell>
    <Cell ss:StyleID="s65"><Data ss:Type="String">85:4482.0 86:63617.0 87:12014.0 88:3644.0 89:3383.0 90:821.0 91:1349.0 92:430.0 93:340.0 94:5.0 95:45.0 96:789.0 97:261.0 98:2892.0 99:2491.0 100:203982.0 101:23440.0 102:10502.0 103:8600.0 104:1871.0 105:4659.0 106:990.0 107:3114.0 108:204.0 109:543.0 111:145.0 112:388.0 113:3848.0 114:98861.0 115:59768.0 116:15091.0 117:9619.0 118:1800.0 119:8190.0 120:1538.0 121:5493.0 122:606.0 123:1961.0 124:515.0 125:85.0 128:62.0 129:2129.0 130:30382.0 131:14533.0 132:4840.0 133:53920.0 134:6221.0 135:20939.0 136:2565.0 137:8091.0 138:859.0 139:660.0 140:175.0 141:39.0 142:480.0 143:429.0 144:1058.0 145:853.0 146:2326.0 147:19561.0 148:2696.0 149:2350.0 150:593.0 151:6437.0 152:763.0 153:1171.0 154:260.0 155:22.0 156:709.0 157:254.0 158:1418.0 159:387.0 160:419.0 161:351.0 162:167.0 163:1734.0 164:318.0 165:2830.0 166:497.0 167:2413.0 168:318.0 169:281.0 170:660.0 171:361.0 172:122311.0 173:23433.0 174:125344.0 175:23127.0 176:10057.0 177:3022.0 178:1046.0 179:3142.0 180:684.0 181:8784.0 182:1323.0 183:2992.0 184:64.0 185:156.0 186:1906.0 187:11777.0 188:79520.0 189:20208.0 190:8044.0 191:10923.0 192:2705.0 193:16591.0 194:3172.0 195:9027.0 196:1564.0 197:2092.0 198:253.0 199:283.0 200:85.0 201:117.0 202:55.0 203:294.0 204:221.0 205:2997.0 206:768.0 207:14594.0 208:3232.0 209:3098.0 210:2025.0 211:28375.0 212:3741.0 213:2527.0 214:276.0 215:107.0 216:181.0 217:100.0 219:28.0 221:1363.0 222:185.0 224:87.0 225:10937.0 226:2086.0 227:2518.0 228:393.0 229:88.0 230:53.0 231:38.0 232:392.0 233:79.0 234:40.0 235:71.0 236:964.0 237:366.0 238:344.0 239:228.0 240:775.0 241:761.0 242:179.0 243:172.0 244:8.0 246:5.0 247:38.0 249:281.0 250:97.0 251:28.0 252:391.0 253:729.0 254:353.0 255:865.0 256:158.0 257:127.0 265:118.0 266:127.0 267:794.0 268:625.0 269:1892.0 270:458.0 271:262.0 272:45.0 273:4.0 276:35.0 278:27.0 280:14.0 281:87.0 282:212.0 283:7536.0 284:2227.0 285:2163.0 286:428.0 287:268.0 288:37.0 290:3.0 291:51.0 294:170.0 295:109.0 296:24.0 297:188.0 298:5767.0 299:122279.0 300:32289.0 301:17320.0 302:3081.0 303:1002.0 304:54.0 305:98.0 306:74.0 307:99.0 308:150.0 309:224.0 310:2417.0 311:689.0 312:412.0 313:1724.0 314:9778.0 315:25666.0 316:7519.0 317:3548.0 318:701.0 319:256.0 320:102.0 321:109.0 322:35.0 323:37.0 324:53.0 325:132.0 326:4887.0 327:1738.0 328:21639.0 329:5681.0 330:3172.0 331:674.0 332:106.0 334:22.0 335:2.0 337:21.0 340:99.0 341:1329.0 342:343.0 343:144.0 350:31.0 352:25.0 353:7.0 354:3.0 355:71.0 356:134.0 357:68.0 358:22.0 359:14.0 366:3.0 367:28.0 371:101.0 372:68.0 373:176.0 374:88.0 383:63.0 384:103.0 386:291.0 387:1347.0 388:541.0 389:283.0 390:28.0 398:115.0 399:44.0 400:25.0 401:38.0 402:6.0 413:316.0 414:7758.0 415:3240.0 416:1706.0 417:509.0 418:131.0 420:7.0 429:155.0 431:19.0 435:6.0 454:6.0 470:12.0 471:17.0 492:1.0</Data></Cell>
    <Cell ss:StyleID="s65"><Data ss:Type="String">C00346</Data></Cell>
    <Cell ss:StyleID="s66"><Data ss:Type="Number">1015</Data></Cell>
    <Cell ss:StyleID="s65"><Data ss:Type="String">SUHOOTKUPISOBE-UHFFFAOYSA-N</Data></Cell>
    <Cell ss:StyleID="s68"><Data ss:Type="Number">267</Data></Cell>
    <Cell ss:StyleID="s68"><Data ss:Type="Number">182</Data></Cell>
    <Cell ss:StyleID="s68"><Data ss:Type="Number">155</Data></Cell>
    <Cell ss:StyleID="s68"/>
    <Cell ss:StyleID="s84"/>
    <Cell ss:StyleID="s68"><Data ss:Type="Number">9591</Data></Cell>
    <Cell ss:StyleID="s68"><Data ss:Type="Number">7500</Data></Cell>
    <Cell ss:StyleID="s68"><Data ss:Type="Number">6249</Data></Cell>
    <Cell ss:StyleID="s68"><Data ss:Type="Number">158</Data></Cell>
    <Cell ss:StyleID="s68"><Data ss:Type="Number">482</Data></Cell>
    <Cell ss:StyleID="s68"><Data ss:Type="Number">7110</Data></Cell>
    <Cell ss:StyleID="s68"><Data ss:Type="Number">6325</Data></Cell>
    <Cell ss:StyleID="s68"><Data ss:Type="Number">9565</Data></Cell>
    <Cell ss:StyleID="s68"><Data ss:Type="Number">158</Data></Cell>
   </Row>
   <Row>
    <Cell ss:StyleID="s65"><Data ss:Type="String">phosphoenolpyruvate</Data></Cell>
    <Cell ss:StyleID="s66"><Data ss:Type="Number">518184</Data></Cell>
    <Cell ss:StyleID="s66"><Data ss:Type="Number">211</Data></Cell>
    <Cell ss:StyleID="s66"><Data ss:Type="Number">1685</Data></Cell>
    <Cell ss:StyleID="s65"><Data ss:Type="String">85:722.0 87:475.0 88:135.0 89:540.0 91:470.0 92:190.0 93:453.0 94:75.0 95:114.0 98:478.0 99:505.0 100:235.0 101:256.0 102:52.0 103:1316.0 104:188.0 105:852.0 106:273.0 107:249.0 108:154.0 109:372.0 111:44.0 112:32.0 113:98.0 114:132.0 115:2290.0 116:478.0 117:879.0 118:282.0 119:1600.0 120:274.0 121:1440.0 122:140.0 123:412.0 124:34.0 126:75.0 128:64.0 129:1559.0 130:357.0 131:2281.0 132:277.0 133:13459.0 134:1940.0 135:6709.0 136:843.0 137:2395.0 138:223.0 139:203.0 140:2.0 141:176.0 142:323.0 143:381.0 144:136.0 145:245.0 147:28163.0 148:4670.0 149:2780.0 150:284.0 151:1366.0 152:154.0 153:321.0 154:36.0 155:55.0 156:6.0 157:124.0 158:21.0 159:158.0 160:21.0 161:460.0 162:52.0 163:161.0 164:1.0 165:595.0 166:105.0 167:634.0 168:105.0 169:112.0 170:4.0 171:301.0 172:58.0 173:93.0 176:11.0 177:328.0 178:42.0 179:583.0 180:104.0 181:2743.0 182:393.0 183:1047.0 184:10.0 185:106.0 186:2.0 188:84.0 189:3018.0 190:495.0 191:1767.0 192:343.0 193:1272.0 194:169.0 195:2688.0 196:437.0 197:750.0 198:73.0 199:321.0 200:87.0 201:173.0 202:12.0 203:97.0 204:25.0 205:117.0 206:20.0 207:2539.0 208:451.0 209:747.0 210:1854.0 211:18732.0 212:2828.0 213:2024.0 214:856.0 215:349.0 216:158.0 217:12422.0 218:2369.0 219:1048.0 220:77.0 221:293.0 222:87.0 223:459.0 224:122.0 225:4441.0 226:821.0 227:4392.0 228:650.0 229:406.0 230:26.0 231:29.0 232:14.0 233:14.0 235:3.0 237:215.0 238:832.0 239:197.0 240:103.0 241:43.0 242:115.0 243:3165.0 244:519.0 245:233.0 247:2.0 248:12.0 250:17.0 251:126.0 252:61.0 253:100.0 254:49.0 255:249.0 256:95.0 257:44.0 258:16.0 263:18.0 265:3.0 266:543.0 267:397.0 268:106.0 269:401.0 270:125.0 271:93.0 273:7.0 274:4.0 278:1.0 279:22.0 280:6.0 281:263.0 282:83.0 283:435.0 284:149.0 285:749.0 286:209.0 287:48.0 288:6.0 289:26.0 291:1.0 294:160.0 295:127.0 296:2.0 297:28.0 298:331.0 299:8412.0 300:2369.0 301:1156.0 302:193.0 303:38.0 304:30.0 307:35.0 309:27.0 310:28.0 311:37.0 312:17.0 313:79.0 314:411.0 315:521.0 316:183.0 317:64.0 318:45.0 321:20.0 323:11.0 325:59.0 326:3.0 327:2.0 328:307.0 329:84.0 330:16.0 334:8.0 338:1.0 339:21.0 354:14.0 361:18.0 368:231.0 369:10159.0 370:2897.0 371:1514.0 372:228.0 373:58.0 375:9.0 376:12.0 377:14.0 378:11.0 379:39.0 383:63.0 384:639.0 385:199.0 386:58.0 392:19.0 397:1.0 402:1.0 407:25.0 410:20.0 411:11.0 414:1.0 417:9.0 418:2.0 419:6.0 425:9.0 426:9.0 430:10.0 432:5.0 433:4.0 436:1.0 439:18.0 441:23.0 442:12.0 443:15.0 444:2.0 445:10.0 447:25.0 448:1.0 451:8.0 453:5.0 465:19.0 467:6.0 468:38.0 469:18.0 471:16.0 474:1.0 475:3.0 476:12.0 477:15.0 479:16.0 482:1.0 485:6.0 493:16.0 500:13.0</Data></Cell>
    <Cell ss:StyleID="s65"><Data ss:Type="String"></Data></Cell>
    <Cell ss:StyleID="s65"><Data ss:Type="String"></Data></Cell>
    <Cell ss:StyleID="s65"><Data ss:Type="String"></Data></Cell>
    <Cell ss:StyleID="s68"><Data ss:Type="Number">573</Data></Cell>
    <Cell ss:StyleID="s68"><Data ss:Type="Number">617</Data></Cell>
    <Cell ss:StyleID="s68"><Data ss:Type="Number">1392</Data></Cell>
    <Cell ss:StyleID="s68"/>
    <Cell ss:StyleID="s84"/>
    <Cell ss:StyleID="s68"><Data ss:Type="Number">717</Data></Cell>
    <Cell ss:StyleID="s68"><Data ss:Type="Number">405</Data></Cell>
    <Cell ss:StyleID="s68"><Data ss:Type="Number">442</Data></Cell>
    <Cell ss:StyleID="s68"><Data ss:Type="Number">775</Data></Cell>
    <Cell ss:StyleID="s68"><Data ss:Type="Number">306</Data></Cell>
    <Cell ss:StyleID="s68"><Data ss:Type="Number">454</Data></Cell>
    <Cell ss:StyleID="s68"><Data ss:Type="Number">1014</Data></Cell>
    <Cell ss:StyleID="s68"><Data ss:Type="Number">675</Data></Cell>
    <Cell ss:StyleID="s68"><Data ss:Type="Number">860</Data></Cell>
   </Row>
   <Row>
    <Cell ss:StyleID="s65"><Data ss:Type="String">phosphate</Data></Cell>
    <Cell ss:StyleID="s66"><Data ss:Type="Number">345365</Data></Cell>
    <Cell ss:StyleID="s66"><Data ss:Type="Number">314</Data></Cell>
    <Cell ss:StyleID="s66"><Data ss:Type="Number">4</Data></Cell>
    <Cell ss:StyleID="s65"><Data ss:Type="String">85:2157.0 86:4845.0 87:5305.0 88:1544.0 89:6178.0 90:913.0 91:5486.0 92:639.0 93:1090.0 94:256.0 95:178.0 96:901.0 97:221.0 98:1216.0 99:626.0 100:3524.0 103:17906.0 104:4250.0 105:12326.0 106:1911.0 107:7514.0 108:751.0 109:2429.0 110:239.0 112:225.0 113:1044.0 114:607.0 115:23611.0 116:3246.0 117:2166.0 118:1082.0 119:15220.0 120:2183.0 121:11456.0 122:1330.0 123:5152.0 124:478.0 125:397.0 126:608.0 130:541.0 131:11922.0 132:2542.0 133:82619.0 134:12079.0 135:30184.0 136:3182.0 137:17801.0 138:1549.0 139:1516.0 140:106.0 141:38.0 143:303.0 144:110.0 145:852.0 146:352.0 147:11829.0 148:2149.0 149:2002.0 150:962.0 151:12734.0 152:1341.0 153:2065.0 154:229.0 155:225.0 157:186.0 161:725.0 162:345.0 163:2689.0 164:611.0 165:6169.0 166:1281.0 167:5995.0 168:802.0 169:702.0 170:270.0 171:601.0 172:427.0 173:309.0 174:8375.0 175:1438.0 176:1170.0 177:3097.0 178:1271.0 179:3751.0 180:1142.0 181:17093.0 182:2582.0 183:6047.0 184:1278.0 185:815.0 186:332.0 187:214.0 188:347.0 189:5568.0 190:1226.0 191:21424.0 192:4536.0 193:26195.0 194:4803.0 195:6376.0 196:1216.0 197:1848.0 198:512.0 199:299.0 200:318.0 201:67.0 202:241.0 203:104.0 206:258.0 207:22356.0 208:4669.0 209:3774.0 210:1226.0 211:53568.0 212:8122.0 213:3966.0 214:536.0 215:251.0 216:68.0 221:1996.0 222:436.0 223:582.0 224:176.0 225:12691.0 226:2134.0 227:3444.0 228:478.0 229:232.0 230:91.0 233:94.0 235:47.0 237:160.0 238:106.0 239:393.0 240:107.0 241:154.0 242:18.0 243:76.0 244:60.0 248:39.0 249:62.0 250:82.0 251:135.0 252:114.0 253:953.0 254:289.0 255:766.0 256:327.0 257:133.0 258:64.0 261:72.0 263:51.0 266:12.0 267:931.0 268:405.0 269:1724.0 270:392.0 271:338.0 272:124.0 273:86.0 274:51.0 275:104.0 279:10.0 281:20.0 282:213.0 283:13073.0 284:3709.0 285:2127.0 286:429.0 287:69.0 288:68.0 290:87.0 291:16.0 292:60.0 294:88.0 296:13.0 297:172.0 298:3530.0 299:194352.0 300:49418.0 301:26327.0 302:4432.0 303:1082.0 304:228.0 305:87.0 306:177.0 307:170.0 308:128.0 309:164.0 310:108.0 311:123.0 312:74.0 313:765.0 314:25498.0 315:6708.0 316:3215.0 317:575.0 318:83.0 323:28.0 338:46.0 341:66.0 343:26.0 350:26.0 354:47.0 358:95.0 360:89.0 361:46.0 363:33.0 364:27.0 372:92.0 374:78.0 375:97.0 377:18.0 380:30.0 382:39.0 386:28.0 387:35.0 392:36.0 394:38.0 398:32.0 414:36.0 416:26.0 418:25.0 421:47.0 423:39.0 426:18.0 444:39.0 447:43.0 449:37.0 451:28.0 455:23.0 457:16.0 461:39.0 469:37.0 472:26.0 477:6.0 483:38.0 487:24.0 489:50.0 491:50.0 492:51.0 493:66.0 497:45.0 499:49.0 500:21.0</Data></Cell>
    <Cell ss:StyleID="s65"><Data ss:Type="String">C00009</Data></Cell>
    <Cell ss:StyleID="s66"><Data ss:Type="Number">1004</Data></Cell>
    <Cell ss:StyleID="s65"><Data ss:Type="String">NBIIXXVUZAFLBC-UHFFFAOYSA-N</Data></Cell>
    <Cell ss:StyleID="s68"><Data ss:Type="Number">112427</Data></Cell>
    <Cell ss:StyleID="s68"><Data ss:Type="Number">119225</Data></Cell>
    <Cell ss:StyleID="s68"><Data ss:Type="Number">283762</Data></Cell>
    <Cell ss:StyleID="s68"/>
    <Cell ss:StyleID="s84"/>
    <Cell ss:StyleID="s68"><Data ss:Type="Number">69843</Data></Cell>
    <Cell ss:StyleID="s68"><Data ss:Type="Number">84034</Data></Cell>
    <Cell ss:StyleID="s68"><Data ss:Type="Number">69588</Data></Cell>
    <Cell ss:StyleID="s68"><Data ss:Type="Number">84352</Data></Cell>
    <Cell ss:StyleID="s68"><Data ss:Type="Number">93020</Data></Cell>
    <Cell ss:StyleID="s68"><Data ss:Type="Number">94061</Data></Cell>
    <Cell ss:StyleID="s68"><Data ss:Type="Number">81304</Data></Cell>
    <Cell ss:StyleID="s68"><Data ss:Type="Number">86384</Data></Cell>
    <Cell ss:StyleID="s68"><Data ss:Type="Number">89831</Data></Cell>
   </Row>
   <Row>
    <Cell ss:StyleID="s65"><Data ss:Type="String">phenylethylamine</Data></Cell>
    <Cell ss:StyleID="s66"><Data ss:Type="Number">513300</Data></Cell>
    <Cell ss:StyleID="s66"><Data ss:Type="Number">174</Data></Cell>
    <Cell ss:StyleID="s66"><Data ss:Type="Number">16890</Data></Cell>
    <Cell ss:StyleID="s65"><Data ss:Type="String">86:5896.0 87:600.0 88:548.0 90:188.0 91:2636.0 92:206.0 93:1.0 97:1.0 98:48.0 99:129.0 100:2765.0 101:192.0 102:109.0 103:2633.0 104:279.0 107:378.0 108:74.0 110:55.0 113:65.0 114:106.0 116:481.0 121:196.0 122:31.0 124:2.0 127:165.0 128:135.0 129:158.0 130:745.0 134:29.0 135:9.0 139:10.0 143:120.0 144:297.0 146:47.0 155:163.0 158:53.0 160:164.0 161:9.0 162:213.0 172:80.0 174:6708.0 175:987.0 176:1114.0 177:52.0 179:71.0 184:188.0 185:4.0 186:303.0 188:70.0 189:45.0 204:34.0 205:3.0 215:19.0 216:3.0 219:438.0 220:31.0 243:18.0 250:327.0 251:134.0 271:73.0 272:56.0 288:1.0 289:22.0 299:23.0 300:6.0 404:2.0 467:17.0</Data></Cell>
    <Cell ss:StyleID="s65"><Data ss:Type="String">C05332</Data></Cell>
    <Cell ss:StyleID="s66"><Data ss:Type="Number">1001</Data></Cell>
    <Cell ss:StyleID="s65"><Data ss:Type="String">BHHGXPLMPWCGHP-UHFFFAOYSA-N</Data></Cell>
    <Cell ss:StyleID="s68"><Data ss:Type="Number">122</Data></Cell>
    <Cell ss:StyleID="s68"><Data ss:Type="Number">202</Data></Cell>
    <Cell ss:StyleID="s68"><Data ss:Type="Number">118</Data></Cell>
    <Cell ss:StyleID="s68"/>
    <Cell ss:StyleID="s84"/>
    <Cell ss:StyleID="s68"><Data ss:Type="Number">1006</Data></Cell>
    <Cell ss:StyleID="s68"><Data ss:Type="Number">984</Data></Cell>
    <Cell ss:StyleID="s68"><Data ss:Type="Number">125</Data></Cell>
    <Cell ss:StyleID="s68"><Data ss:Type="Number">123</Data></Cell>
    <Cell ss:StyleID="s68"><Data ss:Type="Number">160</Data></Cell>
    <Cell ss:StyleID="s68"><Data ss:Type="Number">193</Data></Cell>
    <Cell ss:StyleID="s68"><Data ss:Type="Number">241</Data></Cell>
    <Cell ss:StyleID="s68"><Data ss:Type="Number">310</Data></Cell>
    <Cell ss:StyleID="s68"><Data ss:Type="Number">184</Data></Cell>
   </Row>
   <Row>
    <Cell ss:StyleID="s65"><Data ss:Type="String">phenylalanine</Data></Cell>
    <Cell ss:StyleID="s66"><Data ss:Type="Number">537804</Data></Cell>
    <Cell ss:StyleID="s66"><Data ss:Type="Number">218</Data></Cell>
    <Cell ss:StyleID="s66"><Data ss:Type="Number">33</Data></Cell>
    <Cell ss:StyleID="s65"><Data ss:Type="String">85:116.0 86:960.0 87:386.0 88:130.0 89:524.0 90:333.0 91:7394.0 92:957.0 93:245.0 95:80.0 97:48.0 98:130.0 99:52.0 100:9746.0 101:1177.0 102:805.0 103:1034.0 104:243.0 105:388.0 107:71.0 113:39.0 114:39.0 115:219.0 116:165.0 117:780.0 118:464.0 119:424.0 120:416.0 121:430.0 122:59.0 123:39.0 129:97.0 130:1679.0 131:1133.0 132:1341.0 133:1146.0 134:336.0 135:293.0 136:49.0 138:34.0 139:49.0 140:25.0 141:29.0 142:42.0 144:83.0 145:192.0 146:426.0 147:6295.0 148:898.0 149:575.0 150:95.0 151:46.0 152:15.0 153:27.0 154:22.0 156:27.0 158:130.0 159:184.0 160:581.0 161:110.0 162:249.0 163:322.0 164:97.0 165:70.0 166:20.0 170:26.0 172:26.0 173:36.0 174:206.0 175:105.0 176:336.0 177:374.0 178:83.0 179:42.0 180:31.0 182:17.0 183:47.0 185:37.0 187:18.0 188:20.0 189:27.0 190:164.0 191:107.0 192:10455.0 193:1749.0 194:397.0 195:62.0 196:35.0 198:13.0 202:81.0 203:240.0 204:317.0 205:90.0 206:61.0 210:28.0 211:37.0 215:22.0 216:32.0 218:13238.0 219:2354.0 220:1006.0 221:86.0 235:21.0 239:14.0 266:599.0 267:219.0 268:127.0 270:27.0 277:22.0 278:36.0 279:36.0 282:33.0 284:20.0 286:21.0 294:142.0 295:52.0 297:44.0 299:31.0 300:16.0 301:35.0 308:20.0 310:28.0 311:13.0 313:29.0 314:18.0 315:27.0 317:24.0 320:28.0 324:23.0 326:26.0 329:14.0 331:30.0 334:43.0 336:14.0 337:20.0 339:24.0 341:15.0 343:21.0 346:21.0 351:14.0 352:22.0 362:20.0 363:27.0 364:29.0 366:13.0 367:28.0 369:16.0 374:14.0 375:32.0 378:28.0 380:21.0 382:28.0 385:20.0 386:35.0 389:14.0 390:25.0 392:18.0 393:22.0 394:14.0 402:32.0 403:23.0 404:21.0 406:22.0 407:27.0 411:38.0 413:23.0 414:18.0 416:15.0 418:23.0 419:43.0 420:23.0 421:23.0 422:19.0 423:21.0 424:35.0 425:43.0 426:20.0 427:43.0 429:31.0 434:15.0 436:37.0 437:24.0 438:20.0 440:36.0 443:18.0 447:36.0 450:19.0 451:21.0 452:13.0 469:19.0 479:21.0 481:25.0 499:12.0</Data></Cell>
    <Cell ss:StyleID="s65"><Data ss:Type="String">C00079</Data></Cell>
    <Cell ss:StyleID="s66"><Data ss:Type="Number">6140</Data></Cell>
    <Cell ss:StyleID="s65"><Data ss:Type="String">COLNVLDHVKWLRT-QMMMGPOBSA-N</Data></Cell>
    <Cell ss:StyleID="s68"><Data ss:Type="Number">34231</Data></Cell>
    <Cell ss:StyleID="s68"><Data ss:Type="Number">32241</Data></Cell>
    <Cell ss:StyleID="s68"><Data ss:Type="Number">49725</Data></Cell>
    <Cell ss:StyleID="s68"/>
    <Cell ss:StyleID="s84"/>
    <Cell ss:StyleID="s68"><Data ss:Type="Number">8135</Data></Cell>
    <Cell ss:StyleID="s68"><Data ss:Type="Number">5865</Data></Cell>
    <Cell ss:StyleID="s68"><Data ss:Type="Number">7298</Data></Cell>
    <Cell ss:StyleID="s68"><Data ss:Type="Number">7736</Data></Cell>
    <Cell ss:StyleID="s68"><Data ss:Type="Number">9366</Data></Cell>
    <Cell ss:StyleID="s68"><Data ss:Type="Number">23386</Data></Cell>
    <Cell ss:StyleID="s68"><Data ss:Type="Number">19716</Data></Cell>
    <Cell ss:StyleID="s68"><Data ss:Type="Number">22960</Data></Cell>
    <Cell ss:StyleID="s68"><Data ss:Type="Number">18745</Data></Cell>
   </Row>
   <Row>
    <Cell ss:StyleID="s65"><Data ss:Type="String">pentadecanoic acid</Data></Cell>
    <Cell ss:StyleID="s66"><Data ss:Type="Number">674647</Data></Cell>
    <Cell ss:StyleID="s66"><Data ss:Type="Number">117</Data></Cell>
    <Cell ss:StyleID="s66"><Data ss:Type="Number">1680</Data></Cell>
    <Cell ss:StyleID="s65"><Data ss:Type="String">85:1079.0 86:936.0 87:668.0 88:311.0 89:1235.0 90:252.0 91:363.0 92:121.0 93:924.0 94:23.0 95:2663.0 96:207.0 97:1950.0 98:1682.0 99:1097.0 100:375.0 101:739.0 102:111.0 103:398.0 105:1755.0 106:21.0 107:560.0 109:714.0 110:435.0 111:832.0 112:533.0 113:210.0 114:84.0 115:386.0 116:3014.0 117:51588.0 118:5064.0 119:2265.0 120:57.0 121:350.0 122:9.0 123:205.0 124:23.0 125:265.0 126:192.0 127:184.0 128:189.0 129:22324.0 130:2896.0 131:8800.0 132:18309.0 133:3112.0 134:1429.0 135:121.0 136:2.0 137:75.0 139:96.0 140:121.0 141:128.0 142:1.0 143:1766.0 144:192.0 145:9487.0 146:1252.0 148:1.0 151:65.0 152:13.0 153:73.0 154:130.0 155:53.0 156:74.0 157:376.0 158:128.0 159:1112.0 160:219.0 161:10.0 165:16.0 167:6.0 168:140.0 169:52.0 170:27.0 171:831.0 172:176.0 173:320.0 174:1137.0 175:378.0 176:27.0 179:60.0 180:8.0 181:130.0 184:180.0 185:1045.0 186:101.0 187:580.0 188:187.0 189:29.0 190:30.0 195:37.0 199:271.0 200:101.0 201:1774.0 202:282.0 203:68.0 204:87.0 205:64.0 213:258.0 214:43.0 215:387.0 216:47.0 218:19.0 219:9.0 227:132.0 228:23.0 229:242.0 230:12.0 241:100.0 242:31.0 243:162.0 244:32.0 249:22.0 255:420.0 256:25.0 257:246.0 258:22.0 269:31.0 270:32.0 271:439.0 272:72.0 274:13.0 276:22.0 285:72.0 287:12.0 298:16.0 299:6916.0 300:1721.0 301:505.0 302:25.0 303:38.0 314:347.0 315:160.0 317:30.0 320:2.0 322:4.0 358:11.0 361:16.0 365:13.0 372:8.0 376:6.0 382:2.0 394:31.0 396:1.0 409:11.0 417:37.0 439:10.0 441:12.0 449:3.0 463:12.0 476:12.0 499:21.0</Data></Cell>
    <Cell ss:StyleID="s65"><Data ss:Type="String">C16537</Data></Cell>
    <Cell ss:StyleID="s66"><Data ss:Type="Number">13849</Data></Cell>
    <Cell ss:StyleID="s65"><Data ss:Type="String">WQEPLUUGTLDZJY-UHFFFAOYSA-N</Data></Cell>
    <Cell ss:StyleID="s68"><Data ss:Type="Number">2754</Data></Cell>
    <Cell ss:StyleID="s68"><Data ss:Type="Number">2407</Data></Cell>
    <Cell ss:StyleID="s68"><Data ss:Type="Number">3960</Data></Cell>
    <Cell ss:StyleID="s68"/>
    <Cell ss:StyleID="s84"/>
    <Cell ss:StyleID="s68"><Data ss:Type="Number">4844</Data></Cell>
    <Cell ss:StyleID="s68"><Data ss:Type="Number">3994</Data></Cell>
    <Cell ss:StyleID="s68"><Data ss:Type="Number">4840</Data></Cell>
    <Cell ss:StyleID="s68"><Data ss:Type="Number">5154</Data></Cell>
    <Cell ss:StyleID="s68"><Data ss:Type="Number">4091</Data></Cell>
    <Cell ss:StyleID="s68"><Data ss:Type="Number">2765</Data></Cell>
    <Cell ss:StyleID="s68"><Data ss:Type="Number">3298</Data></Cell>
    <Cell ss:StyleID="s68"><Data ss:Type="Number">3290</Data></Cell>
    <Cell ss:StyleID="s68"><Data ss:Type="Number">4502</Data></Cell>
   </Row>
   <Row>
    <Cell ss:StyleID="s65"><Data ss:Type="String">pelargonic acid</Data></Cell>
    <Cell ss:StyleID="s66"><Data ss:Type="Number">399229</Data></Cell>
    <Cell ss:StyleID="s66"><Data ss:Type="Number">117</Data></Cell>
    <Cell ss:StyleID="s66"><Data ss:Type="Number">50</Data></Cell>
    <Cell ss:StyleID="s65"><Data ss:Type="String">85:95.0 86:236.0 88:109.0 89:242.0 90:68.0 94:18.0 95:61.0 96:43.0 98:137.0 99:208.0 101:214.0 102:71.0 105:367.0 116:364.0 117:7457.0 118:623.0 119:191.0 123:20.0 128:63.0 129:2753.0 130:235.0 131:2172.0 132:1576.0 133:343.0 143:171.0 144:20.0 145:577.0 146:129.0 149:75.0 150:22.0 157:39.0 159:78.0 171:92.0 172:28.0 187:106.0 201:79.0 215:2429.0 216:383.0 217:112.0 221:143.0 222:38.0 252:13.0 258:16.0 260:17.0 275:19.0 281:32.0 282:20.0 284:18.0 286:12.0 287:12.0 289:13.0 300:15.0 302:44.0 315:13.0 330:22.0 343:21.0 360:18.0 373:18.0 410:21.0 443:26.0</Data></Cell>
    <Cell ss:StyleID="s65"><Data ss:Type="String">C01601</Data></Cell>
    <Cell ss:StyleID="s66"><Data ss:Type="Number">8158</Data></Cell>
    <Cell ss:StyleID="s65"><Data ss:Type="String">FBUKVWPVBMHYJY-UHFFFAOYSA-N</Data></Cell>
    <Cell ss:StyleID="s68"><Data ss:Type="Number">6812</Data></Cell>
    <Cell ss:StyleID="s68"><Data ss:Type="Number">6629</Data></Cell>
    <Cell ss:StyleID="s68"><Data ss:Type="Number">7282</Data></Cell>
    <Cell ss:StyleID="s68"/>
    <Cell ss:StyleID="s84"/>
    <Cell ss:StyleID="s68"><Data ss:Type="Number">4195</Data></Cell>
    <Cell ss:StyleID="s68"><Data ss:Type="Number">6314</Data></Cell>
    <Cell ss:StyleID="s68"><Data ss:Type="Number">6117</Data></Cell>
    <Cell ss:StyleID="s68"><Data ss:Type="Number">5205</Data></Cell>
    <Cell ss:StyleID="s68"><Data ss:Type="Number">3959</Data></Cell>
    <Cell ss:StyleID="s68"><Data ss:Type="Number">6549</Data></Cell>
    <Cell ss:StyleID="s68"><Data ss:Type="Number">7079</Data></Cell>
    <Cell ss:StyleID="s68"><Data ss:Type="Number">5599</Data></Cell>
    <Cell ss:StyleID="s68"><Data ss:Type="Number">8852</Data></Cell>
   </Row>
   <Row>
    <Cell ss:StyleID="s65"><Data ss:Type="String">parabanic acid NIST</Data></Cell>
    <Cell ss:StyleID="s66"><Data ss:Type="Number">464991</Data></Cell>
    <Cell ss:StyleID="s66"><Data ss:Type="Number">100</Data></Cell>
    <Cell ss:StyleID="s66"><Data ss:Type="Number">4944</Data></Cell>
    <Cell ss:StyleID="s65"><Data ss:Type="String">86:184.0 100:2598.0 101:191.0 102:43.0 107:53.0 110:113.0 132:10.0 180:10.0 184:81.0 185:1.0 215:53.0 216:3.0 243:231.0 258:5.0 312:3.0 349:7.0 360:7.0 402:7.0 409:10.0 429:9.0 433:1.0 447:3.0 480:21.0 483:7.0 496:10.0</Data></Cell>
    <Cell ss:StyleID="s65"><Data ss:Type="String">C00802</Data></Cell>
    <Cell ss:StyleID="s66"><Data ss:Type="Number">67126</Data></Cell>
    <Cell ss:StyleID="s65"><Data ss:Type="String">ZFLIKDUSUDBGCD-UHFFFAOYSA-N</Data></Cell>
    <Cell ss:StyleID="s68"><Data ss:Type="Number">810</Data></Cell>
    <Cell ss:StyleID="s68"><Data ss:Type="Number">2222</Data></Cell>
    <Cell ss:StyleID="s68"><Data ss:Type="Number">1478</Data></Cell>
    <Cell ss:StyleID="s68"/>
    <Cell ss:StyleID="s84"/>
    <Cell ss:StyleID="s68"><Data ss:Type="Number">668</Data></Cell>
    <Cell ss:StyleID="s68"><Data ss:Type="Number">804</Data></Cell>
    <Cell ss:StyleID="s68"><Data ss:Type="Number">1347</Data></Cell>
    <Cell ss:StyleID="s68"><Data ss:Type="Number">1540</Data></Cell>
    <Cell ss:StyleID="s68"><Data ss:Type="Number">1397</Data></Cell>
    <Cell ss:StyleID="s68"><Data ss:Type="Number">696</Data></Cell>
    <Cell ss:StyleID="s68"><Data ss:Type="Number">901</Data></Cell>
    <Cell ss:StyleID="s68"><Data ss:Type="Number">1108</Data></Cell>
    <Cell ss:StyleID="s68"><Data ss:Type="Number">823</Data></Cell>
   </Row>
   <Row>
    <Cell ss:StyleID="s65"><Data ss:Type="String">pantothenic acid</Data></Cell>
    <Cell ss:StyleID="s66"><Data ss:Type="Number">690887</Data></Cell>
    <Cell ss:StyleID="s66"><Data ss:Type="Number">291</Data></Cell>
    <Cell ss:StyleID="s66"><Data ss:Type="Number">31356</Data></Cell>
    <Cell ss:StyleID="s65"><Data ss:Type="String">86:142.0 87:115.0 88:61.0 89:123.0 91:147.0 93:29.0 97:25.0 98:459.0 100:211.0 101:202.0 102:407.0 103:6738.0 104:460.0 105:272.0 106:32.0 114:19.0 115:305.0 116:236.0 117:4122.0 118:351.0 119:205.0 120:33.0 121:29.0 122:19.0 124:194.0 128:128.0 129:1113.0 130:360.0 131:394.0 132:39.0 133:428.0 134:46.0 135:88.0 143:489.0 144:621.0 145:402.0 146:236.0 147:1702.0 148:191.0 149:222.0 156:34.0 157:2310.0 158:402.0 159:1325.0 160:173.0 161:30.0 163:50.0 166:44.0 172:86.0 173:26.0 174:60.0 175:28.0 176:45.0 177:34.0 186:54.0 188:41.0 191:33.0 199:26.0 200:13.0 201:1874.0 202:238.0 203:97.0 204:90.0 205:22.0 218:71.0 219:16.0 228:17.0 229:12.0 232:16.0 234:28.0 240:25.0 242:28.0 243:21.0 244:19.0 246:111.0 247:769.0 248:132.0 249:47.0 250:13.0 252:12.0 255:18.0 256:24.0 259:30.0 261:170.0 262:68.0 263:34.0 269:17.0 270:14.0 274:16.0 288:25.0 291:1539.0 292:312.0 293:121.0 302:21.0 312:19.0 316:19.0 330:39.0 332:43.0 373:13.0 420:156.0 429:13.0 450:12.0 458:16.0 464:14.0 478:15.0 487:19.0 497:18.0</Data></Cell>
    <Cell ss:StyleID="s65"><Data ss:Type="String">C12276</Data></Cell>
    <Cell ss:StyleID="s66"><Data ss:Type="Number">6613</Data></Cell>
    <Cell ss:StyleID="s65"><Data ss:Type="String">GHOKWGTUZJEAQD-ZETCQYMHSA-N</Data></Cell>
    <Cell ss:StyleID="s68"><Data ss:Type="Number">387</Data></Cell>
    <Cell ss:StyleID="s68"><Data ss:Type="Number">397</Data></Cell>
    <Cell ss:StyleID="s68"><Data ss:Type="Number">928</Data></Cell>
    <Cell ss:StyleID="s68"/>
    <Cell ss:StyleID="s84"/>
    <Cell ss:StyleID="s68"><Data ss:Type="Number">424</Data></Cell>
    <Cell ss:StyleID="s68"><Data ss:Type="Number">373</Data></Cell>
    <Cell ss:StyleID="s68"><Data ss:Type="Number">200</Data></Cell>
    <Cell ss:StyleID="s68"><Data ss:Type="Number">417</Data></Cell>
    <Cell ss:StyleID="s68"><Data ss:Type="Number">157</Data></Cell>
    <Cell ss:StyleID="s68"><Data ss:Type="Number">350</Data></Cell>
    <Cell ss:StyleID="s68"><Data ss:Type="Number">463</Data></Cell>
    <Cell ss:StyleID="s68"><Data ss:Type="Number">288</Data></Cell>
    <Cell ss:StyleID="s68"><Data ss:Type="Number">243</Data></Cell>
   </Row>
   <Row>
    <Cell ss:StyleID="s65"><Data ss:Type="String">palmitoleic acid</Data></Cell>
    <Cell ss:StyleID="s66"><Data ss:Type="Number">706508</Data></Cell>
    <Cell ss:StyleID="s66"><Data ss:Type="Number">311</Data></Cell>
    <Cell ss:StyleID="s66"><Data ss:Type="Number">96</Data></Cell>
    <Cell ss:StyleID="s65"><Data ss:Type="String">85:405.0 86:127.0 87:100.0 88:106.0 89:342.0 90:32.0 91:410.0 92:134.0 93:696.0 94:296.0 95:1599.0 96:1826.0 97:1110.0 98:1428.0 99:386.0 100:76.0 101:299.0 102:133.0 105:458.0 107:371.0 108:267.0 109:604.0 110:792.0 111:403.0 112:293.0 113:104.0 114:41.0 115:49.0 116:721.0 117:8045.0 118:759.0 119:439.0 120:82.0 121:328.0 123:517.0 124:259.0 125:141.0 129:6070.0 130:660.0 131:1353.0 132:963.0 133:393.0 134:168.0 135:145.0 137:281.0 138:221.0 139:86.0 141:118.0 143:319.0 144:44.0 145:1616.0 146:223.0 149:109.0 150:25.0 151:111.0 152:430.0 153:80.0 155:189.0 157:147.0 158:37.0 159:195.0 161:94.0 165:90.0 166:53.0 169:87.0 171:212.0 172:132.0 173:66.0 180:29.0 183:38.0 184:57.0 185:378.0 187:84.0 188:29.0 192:32.0 193:58.0 194:315.0 195:32.0 197:17.0 198:17.0 199:298.0 200:59.0 201:122.0 202:18.0 207:119.0 213:74.0 214:47.0 223:23.0 225:37.0 226:43.0 227:35.0 230:41.0 236:158.0 238:15.0 241:43.0 243:22.0 244:61.0 252:35.0 281:31.0 310:29.0 311:766.0 312:227.0 313:73.0 314:25.0 321:21.0 326:88.0 327:36.0 330:30.0 335:38.0 340:13.0 342:29.0 349:19.0 372:26.0 375:17.0 380:25.0 382:40.0 385:42.0 387:27.0 391:18.0 399:25.0 401:24.0 402:25.0 406:27.0 408:41.0 409:32.0 411:38.0 415:39.0 416:26.0 417:18.0 422:36.0 423:16.0 427:22.0 429:26.0 430:23.0 431:25.0 445:35.0 446:17.0 449:35.0 450:26.0 451:26.0 454:56.0 455:48.0 458:48.0 459:20.0 464:24.0 465:24.0 466:29.0 467:36.0 470:29.0 471:17.0 472:32.0 474:51.0 482:27.0 483:28.0 484:19.0 485:24.0 488:36.0 489:59.0 492:45.0 493:36.0 494:35.0 495:35.0 497:41.0 500:59.0</Data></Cell>
    <Cell ss:StyleID="s65"><Data ss:Type="String">C08362</Data></Cell>
    <Cell ss:StyleID="s66"><Data ss:Type="Number">445638</Data></Cell>
    <Cell ss:StyleID="s65"><Data ss:Type="String">SECPZKHBENQXJG-FPLPWBNLSA-N</Data></Cell>
    <Cell ss:StyleID="s68"><Data ss:Type="Number">271</Data></Cell>
    <Cell ss:StyleID="s68"><Data ss:Type="Number">374</Data></Cell>
    <Cell ss:StyleID="s68"><Data ss:Type="Number">264</Data></Cell>
    <Cell ss:StyleID="s68"/>
    <Cell ss:StyleID="s84"/>
    <Cell ss:StyleID="s68"><Data ss:Type="Number">145</Data></Cell>
    <Cell ss:StyleID="s68"><Data ss:Type="Number">141</Data></Cell>
    <Cell ss:StyleID="s68"><Data ss:Type="Number">105</Data></Cell>
    <Cell ss:StyleID="s68"><Data ss:Type="Number">111</Data></Cell>
    <Cell ss:StyleID="s68"><Data ss:Type="Number">55</Data></Cell>
    <Cell ss:StyleID="s68"><Data ss:Type="Number">129</Data></Cell>
    <Cell ss:StyleID="s68"><Data ss:Type="Number">134</Data></Cell>
    <Cell ss:StyleID="s68"><Data ss:Type="Number">85</Data></Cell>
    <Cell ss:StyleID="s68"><Data ss:Type="Number">93</Data></Cell>
   </Row>
   <Row>
    <Cell ss:StyleID="s65"><Data ss:Type="String">palmitic acid</Data></Cell>
    <Cell ss:StyleID="s66"><Data ss:Type="Number">710061</Data></Cell>
    <Cell ss:StyleID="s66"><Data ss:Type="Number">313</Data></Cell>
    <Cell ss:StyleID="s66"><Data ss:Type="Number">34071</Data></Cell>
    <Cell ss:StyleID="s65"><Data ss:Type="String">85:279.0 86:116.0 87:62.0 88:11.0 89:77.0 91:32.0 93:13.0 95:367.0 97:272.0 98:326.0 99:250.0 101:63.0 102:2.0 105:183.0 107:65.0 109:176.0 110:18.0 111:128.0 112:41.0 116:408.0 117:8313.0 118:701.0 119:272.0 127:25.0 128:15.0 129:4094.0 130:466.0 131:1228.0 132:2832.0 133:490.0 134:82.0 141:4.0 143:188.0 144:38.0 145:1687.0 146:140.0 152:111.0 157:28.0 159:102.0 160:22.0 169:2.0 171:103.0 174:16.0 180:3.0 182:6.0 185:162.0 187:36.0 188:35.0 194:12.0 201:239.0 202:55.0 207:11.0 209:4.0 210:1.0 217:45.0 224:4.0 227:43.0 228:6.0 229:84.0 235:25.0 243:8.0 246:3.0 257:22.0 258:3.0 270:6.0 281:12.0 285:46.0 299:40.0 306:5.0 308:2.0 313:1035.0 314:271.0 315:67.0 319:35.0 328:113.0 342:48.0 368:2.0 375:3.0 386:4.0 401:9.0 414:19.0 425:14.0 432:7.0 434:14.0 449:9.0 498:5.0</Data></Cell>
    <Cell ss:StyleID="s65"><Data ss:Type="String">C00249</Data></Cell>
    <Cell ss:StyleID="s66"><Data ss:Type="Number">985</Data></Cell>
    <Cell ss:StyleID="s65"><Data ss:Type="String">IPCSVZSSVZVIGE-UHFFFAOYSA-N</Data></Cell>
    <Cell ss:StyleID="s68"><Data ss:Type="Number">32785</Data></Cell>
    <Cell ss:StyleID="s68"><Data ss:Type="Number">50941</Data></Cell>
    <Cell ss:StyleID="s68"><Data ss:Type="Number">64346</Data></Cell>
    <Cell ss:StyleID="s68"/>
    <Cell ss:StyleID="s84"/>
    <Cell ss:StyleID="s68"><Data ss:Type="Number">82091</Data></Cell>
    <Cell ss:StyleID="s68"><Data ss:Type="Number">73399</Data></Cell>
    <Cell ss:StyleID="s68"><Data ss:Type="Number">116899</Data></Cell>
    <Cell ss:StyleID="s68"><Data ss:Type="Number">106939</Data></Cell>
    <Cell ss:StyleID="s68"><Data ss:Type="Number">81677</Data></Cell>
    <Cell ss:StyleID="s68"><Data ss:Type="Number">55744</Data></Cell>
    <Cell ss:StyleID="s68"><Data ss:Type="Number">50970</Data></Cell>
    <Cell ss:StyleID="s68"><Data ss:Type="Number">61780</Data></Cell>
    <Cell ss:StyleID="s68"><Data ss:Type="Number">69623</Data></Cell>
   </Row>
   <Row>
    <Cell ss:StyleID="s65"><Data ss:Type="String">oxoproline</Data></Cell>
    <Cell ss:StyleID="s66"><Data ss:Type="Number">485935</Data></Cell>
    <Cell ss:StyleID="s66"><Data ss:Type="Number">156</Data></Cell>
    <Cell ss:StyleID="s66"><Data ss:Type="Number">10</Data></Cell>
    <Cell ss:StyleID="s65"><Data ss:Type="String">85:3305.0 86:3646.0 88:224.0 89:349.0 92:90.0 93:31.0 94:268.0 97:300.0 98:1005.0 99:1224.0 100:2213.0 101:88.0 102:773.0 103:769.0 104:198.0 105:507.0 106:72.0 108:279.0 109:95.0 110:674.0 111:220.0 112:3321.0 113:1081.0 114:1752.0 115:792.0 116:101.0 117:1281.0 118:207.0 119:332.0 122:383.0 123:65.0 124:48.0 126:536.0 127:49.0 128:356.0 129:115.0 130:114.0 131:2158.0 132:618.0 133:4526.0 134:754.0 135:255.0 137:24.0 138:84.0 139:101.0 141:560.0 142:564.0 144:150.0 145:44.0 147:25073.0 148:3867.0 149:1964.0 150:231.0 151:110.0 152:34.0 153:44.0 154:924.0 155:543.0 156:125259.0 157:16525.0 158:5271.0 159:295.0 161:60.0 168:216.0 170:226.0 172:75.0 173:47.0 174:264.0 179:19.0 184:105.0 186:103.0 187:45.0 190:138.0 191:44.0 193:24.0 198:10.0 200:33.0 201:26.0 202:22.0 203:17.0 208:35.0 213:44.0 214:995.0 215:198.0 216:25.0 223:14.0 224:15.0 225:28.0 227:32.0 228:286.0 229:106.0 230:4024.0 231:965.0 232:370.0 233:55.0 234:53.0 235:19.0 239:27.0 240:29.0 241:28.0 242:9.0 243:34.0 244:41.0 248:17.0 249:23.0 250:33.0 252:30.0 254:23.0 256:70.0 257:53.0 258:5230.0 259:951.0 260:512.0 261:125.0 262:25.0 266:32.0 268:21.0 270:17.0 273:170.0 274:55.0 275:38.0 276:17.0 279:40.0 280:23.0 281:27.0 284:8.0 286:17.0 287:13.0 292:13.0 312:27.0 318:27.0 330:8.0 351:24.0 366:15.0 369:20.0 373:33.0 374:31.0 375:28.0 376:17.0 378:14.0 381:13.0 384:20.0 387:16.0 388:20.0 392:21.0 396:15.0 412:13.0 419:20.0 422:26.0 426:29.0 428:23.0 432:27.0 433:22.0 437:22.0 439:22.0 441:13.0 445:22.0 447:13.0 449:23.0 452:14.0 453:14.0 454:19.0 455:26.0 459:17.0 461:21.0 462:19.0 463:33.0 464:26.0 467:24.0 468:18.0 469:26.0 475:23.0 486:26.0 492:20.0 493:22.0</Data></Cell>
    <Cell ss:StyleID="s65"><Data ss:Type="String">C01879</Data></Cell>
    <Cell ss:StyleID="s66"><Data ss:Type="Number">7405</Data></Cell>
    <Cell ss:StyleID="s65"><Data ss:Type="String">ODHCTXKNWHHXJC-VKHMYHEASA-N</Data></Cell>
    <Cell ss:StyleID="s68"><Data ss:Type="Number">122699</Data></Cell>
    <Cell ss:StyleID="s68"><Data ss:Type="Number">117493</Data></Cell>
    <Cell ss:StyleID="s68"><Data ss:Type="Number">423629</Data></Cell>
    <Cell ss:StyleID="s68"/>
    <Cell ss:StyleID="s84"/>
    <Cell ss:StyleID="s68"><Data ss:Type="Number">90989</Data></Cell>
    <Cell ss:StyleID="s68"><Data ss:Type="Number">92351</Data></Cell>
    <Cell ss:StyleID="s68"><Data ss:Type="Number">116027</Data></Cell>
    <Cell ss:StyleID="s68"><Data ss:Type="Number">84934</Data></Cell>
    <Cell ss:StyleID="s68"><Data ss:Type="Number">92202</Data></Cell>
    <Cell ss:StyleID="s68"><Data ss:Type="Number">184034</Data></Cell>
    <Cell ss:StyleID="s68"><Data ss:Type="Number">138761</Data></Cell>
    <Cell ss:StyleID="s68"><Data ss:Type="Number">217002</Data></Cell>
    <Cell ss:StyleID="s68"><Data ss:Type="Number">137398</Data></Cell>
   </Row>
   <Row>
    <Cell ss:StyleID="s65"><Data ss:Type="String">orotic acid</Data></Cell>
    <Cell ss:StyleID="s66"><Data ss:Type="Number">586317</Data></Cell>
    <Cell ss:StyleID="s66"><Data ss:Type="Number">254</Data></Cell>
    <Cell ss:StyleID="s66"><Data ss:Type="Number">18492</Data></Cell>
    <Cell ss:StyleID="s65"><Data ss:Type="String">86:145.0 93:50.0 97:74.0 99:33.0 100:658.0 101:27.0 117:39.0 124:23.0 131:210.0 132:36.0 133:51.0 140:16.0 147:494.0 153:16.0 158:39.0 167:49.0 174:219.0 214:30.0 225:13.0 226:22.0 239:84.0 246:15.0 253:160.0 254:1313.0 255:366.0 256:147.0 257:19.0 269:169.0 270:80.0 271:22.0 282:29.0 298:15.0 313:14.0 328:15.0 336:13.0 356:52.0 357:395.0 358:187.0 359:82.0 360:19.0 371:27.0 372:28.0 397:15.0 400:22.0 407:18.0 432:18.0 446:15.0 457:13.0 464:12.0</Data></Cell>
    <Cell ss:StyleID="s65"><Data ss:Type="String">C00295</Data></Cell>
    <Cell ss:StyleID="s66"><Data ss:Type="Number">967</Data></Cell>
    <Cell ss:StyleID="s65"><Data ss:Type="String">PXQPEWDEAKTCGB-UHFFFAOYSA-N</Data></Cell>
    <Cell ss:StyleID="s68"><Data ss:Type="Number">252</Data></Cell>
    <Cell ss:StyleID="s68"><Data ss:Type="Number">209</Data></Cell>
    <Cell ss:StyleID="s68"><Data ss:Type="Number">238</Data></Cell>
    <Cell ss:StyleID="s68"/>
    <Cell ss:StyleID="s84"/>
    <Cell ss:StyleID="s68"><Data ss:Type="Number">475</Data></Cell>
    <Cell ss:StyleID="s68"><Data ss:Type="Number">664</Data></Cell>
    <Cell ss:StyleID="s68"><Data ss:Type="Number">416</Data></Cell>
    <Cell ss:StyleID="s68"><Data ss:Type="Number">508</Data></Cell>
    <Cell ss:StyleID="s68"><Data ss:Type="Number">311</Data></Cell>
    <Cell ss:StyleID="s68"><Data ss:Type="Number">515</Data></Cell>
    <Cell ss:StyleID="s68"><Data ss:Type="Number">479</Data></Cell>
    <Cell ss:StyleID="s68"><Data ss:Type="Number">599</Data></Cell>
    <Cell ss:StyleID="s68"><Data ss:Type="Number">496</Data></Cell>
   </Row>
   <Row>
    <Cell ss:StyleID="s65"><Data ss:Type="String">ornithine </Data></Cell>
    <Cell ss:StyleID="s66"><Data ss:Type="Number">619548</Data></Cell>
    <Cell ss:StyleID="s66"><Data ss:Type="Number">142</Data></Cell>
    <Cell ss:StyleID="s66"><Data ss:Type="Number">1964</Data></Cell>
    <Cell ss:StyleID="s65"><Data ss:Type="String">85:515.0 86:16980.0 87:1881.0 88:785.0 89:171.0 90:774.0 93:282.0 94:323.0 95:262.0 96:691.0 97:827.0 98:1409.0 99:1687.0 100:11511.0 101:1757.0 102:7092.0 103:1863.0 104:364.0 105:106.0 107:420.0 108:53.0 109:312.0 110:1063.0 111:241.0 112:2755.0 113:995.0 114:3073.0 115:2254.0 116:2050.0 117:1860.0 118:502.0 119:135.0 120:141.0 123:189.0 124:822.0 126:2224.0 127:1680.0 128:6549.0 129:1957.0 130:5209.0 131:2996.0 132:2353.0 133:2956.0 134:631.0 135:173.0 136:40.0 137:72.0 138:289.0 139:339.0 140:1078.0 141:878.0 142:83386.0 143:11227.0 144:5040.0 145:806.0 146:4295.0 147:11276.0 148:2087.0 149:1154.0 150:233.0 151:86.0 152:1386.0 153:475.0 154:877.0 155:192.0 156:523.0 158:406.0 159:484.0 160:936.0 161:468.0 162:489.0 163:155.0 164:143.0 165:186.0 166:345.0 167:81.0 168:370.0 169:498.0 170:807.0 171:450.0 172:4278.0 173:838.0 174:33319.0 175:6443.0 176:3663.0 177:621.0 178:151.0 179:50.0 180:136.0 181:301.0 182:131.0 184:497.0 186:1533.0 187:1156.0 188:1070.0 189:1630.0 190:414.0 191:534.0 192:198.0 193:544.0 196:70.0 198:410.0 199:98.0 200:7027.0 201:1482.0 202:1070.0 203:421.0 204:1587.0 205:396.0 212:41.0 213:332.0 214:3295.0 215:996.0 216:3496.0 217:1096.0 218:1742.0 219:373.0 220:479.0 221:221.0 222:123.0 225:71.0 226:284.0 227:127.0 228:123.0 229:259.0 230:329.0 231:493.0 232:317.0 233:212.0 234:158.0 235:76.0 236:46.0 237:15.0 238:281.0 240:5.0 241:593.0 242:491.0 243:297.0 244:527.0 245:176.0 246:147.0 247:172.0 248:146.0 250:131.0 253:158.0 254:31.0 255:110.0 257:291.0 258:1911.0 259:2098.0 260:513.0 261:165.0 262:92.0 263:248.0 266:177.0 270:34.0 271:78.0 272:138.0 273:142.0 274:227.0 275:5.0 276:100.0 277:33.0 278:71.0 285:2.0 286:60.0 287:283.0 288:111.0 289:82.0 290:83.0 292:75.0 295:34.0 296:37.0 298:99.0 299:94.0 300:79.0 301:113.0 302:82.0 303:406.0 304:209.0 305:155.0 306:90.0 307:13.0 311:60.0 312:63.0 313:112.0 315:512.0 316:383.0 317:246.0 318:30.0 319:53.0 323:17.0 325:73.0 326:9.0 327:63.0 329:35.0 330:576.0 331:315.0 332:198.0 333:106.0 336:5.0 339:24.0 340:46.0 342:35.0 344:27.0 345:47.0 347:23.0 348:181.0 349:12.0 350:62.0 352:7.0 353:69.0 355:88.0 356:15.0 357:1.0 361:47.0 363:6.0 364:2.0 365:1.0 367:30.0 368:13.0 375:29.0 376:2.0 378:3.0 381:41.0 382:38.0 388:154.0 393:56.0 398:41.0 399:25.0 401:26.0 403:99.0 404:51.0 405:306.0 406:156.0 407:34.0 408:33.0 415:11.0 417:8.0 418:5.0 419:48.0 420:1262.0 421:698.0 422:323.0 423:49.0 424:76.0 429:26.0 430:22.0 433:41.0 434:20.0 437:30.0 438:31.0 439:18.0 440:5.0 448:55.0 449:1.0 453:75.0 456:36.0 457:48.0 459:63.0 462:5.0 465:50.0 466:11.0 467:30.0 469:39.0 470:50.0 473:16.0 475:47.0 479:26.0 482:67.0 484:26.0 486:30.0 487:8.0 488:52.0 489:47.0 492:47.0 495:58.0 497:24.0 499:48.0 500:11.0</Data></Cell>
    <Cell ss:StyleID="s65"><Data ss:Type="String">C00077</Data></Cell>
    <Cell ss:StyleID="s66"><Data ss:Type="Number">6262</Data></Cell>
    <Cell ss:StyleID="s65"><Data ss:Type="String">AHLPHDHHMVZTML-BYPYZUCNSA-N</Data></Cell>
    <Cell ss:StyleID="s68"><Data ss:Type="Number">139834</Data></Cell>
    <Cell ss:StyleID="s68"><Data ss:Type="Number">142293</Data></Cell>
    <Cell ss:StyleID="s68"><Data ss:Type="Number">419</Data></Cell>
    <Cell ss:StyleID="s68"/>
    <Cell ss:StyleID="s84"/>
    <Cell ss:StyleID="s68"><Data ss:Type="Number">12315</Data></Cell>
    <Cell ss:StyleID="s68"><Data ss:Type="Number">12111</Data></Cell>
    <Cell ss:StyleID="s68"><Data ss:Type="Number">8781</Data></Cell>
    <Cell ss:StyleID="s68"><Data ss:Type="Number">61153</Data></Cell>
    <Cell ss:StyleID="s68"><Data ss:Type="Number">71525</Data></Cell>
    <Cell ss:StyleID="s68"><Data ss:Type="Number">14645</Data></Cell>
    <Cell ss:StyleID="s68"><Data ss:Type="Number">16456</Data></Cell>
    <Cell ss:StyleID="s68"><Data ss:Type="Number">13306</Data></Cell>
    <Cell ss:StyleID="s68"><Data ss:Type="Number">33440</Data></Cell>
   </Row>
   <Row>
    <Cell ss:StyleID="s65"><Data ss:Type="String">O-phosphoserine </Data></Cell>
    <Cell ss:StyleID="s66"><Data ss:Type="Number">624355</Data></Cell>
    <Cell ss:StyleID="s66"><Data ss:Type="Number">356</Data></Cell>
    <Cell ss:StyleID="s66"><Data ss:Type="Number">131114</Data></Cell>
    <Cell ss:StyleID="s65"><Data ss:Type="String">86:646.0 87:249.0 88:784.0 90:47.0 91:288.0 95:49.0 97:81.0 98:83.0 99:170.0 100:2785.0 102:188.0 105:202.0 109:78.0 112:220.0 114:1266.0 115:776.0 116:2162.0 119:187.0 121:192.0 123:58.0 130:183.0 131:221.0 132:97.0 133:1765.0 134:438.0 135:527.0 136:33.0 137:366.0 140:92.0 142:114.0 144:944.0 146:71.0 147:1702.0 148:404.0 151:143.0 153:40.0 165:105.0 167:20.0 172:222.0 174:140.0 178:75.0 179:51.0 181:396.0 183:75.0 188:867.0 193:351.0 194:142.0 195:438.0 196:43.0 197:121.0 207:383.0 208:103.0 209:66.0 211:1409.0 212:246.0 213:155.0 216:869.0 225:343.0 227:200.0 232:638.0 234:24.0 235:33.0 241:80.0 242:36.0 243:27.0 252:26.0 257:45.0 268:93.0 269:69.0 271:18.0 283:147.0 284:134.0 285:106.0 286:41.0 287:45.0 298:187.0 299:3950.0 300:1029.0 301:488.0 302:79.0 303:31.0 306:16.0 311:21.0 313:54.0 314:225.0 315:785.0 316:186.0 317:113.0 318:38.0 328:193.0 336:24.0 338:20.0 339:18.0 340:72.0 355:164.0 356:2944.0 357:1051.0 358:516.0 359:116.0 373:20.0 458:47.0 459:15.0 473:24.0</Data></Cell>
    <Cell ss:StyleID="s65"><Data ss:Type="String">C01005</Data></Cell>
    <Cell ss:StyleID="s66"><Data ss:Type="Number">57689797</Data></Cell>
    <Cell ss:StyleID="s65"><Data ss:Type="String">BZQFBWGGLXLEPQ-REOHCLBHSA-N</Data></Cell>
    <Cell ss:StyleID="s68"><Data ss:Type="Number">141</Data></Cell>
    <Cell ss:StyleID="s68"><Data ss:Type="Number">142</Data></Cell>
    <Cell ss:StyleID="s68"><Data ss:Type="Number">120</Data></Cell>
    <Cell ss:StyleID="s68"/>
    <Cell ss:StyleID="s84"/>
    <Cell ss:StyleID="s68"><Data ss:Type="Number">715</Data></Cell>
    <Cell ss:StyleID="s68"><Data ss:Type="Number">2428</Data></Cell>
    <Cell ss:StyleID="s68"><Data ss:Type="Number">2139</Data></Cell>
    <Cell ss:StyleID="s68"><Data ss:Type="Number">165</Data></Cell>
    <Cell ss:StyleID="s68"><Data ss:Type="Number">244</Data></Cell>
    <Cell ss:StyleID="s68"><Data ss:Type="Number">2106</Data></Cell>
    <Cell ss:StyleID="s68"><Data ss:Type="Number">2453</Data></Cell>
    <Cell ss:StyleID="s68"><Data ss:Type="Number">1439</Data></Cell>
    <Cell ss:StyleID="s68"><Data ss:Type="Number">118</Data></Cell>
   </Row>
   <Row>
    <Cell ss:StyleID="s65"><Data ss:Type="String">oleic acid</Data></Cell>
    <Cell ss:StyleID="s66"><Data ss:Type="Number">781527</Data></Cell>
    <Cell ss:StyleID="s66"><Data ss:Type="Number">339</Data></Cell>
    <Cell ss:StyleID="s66"><Data ss:Type="Number">1677</Data></Cell>
    <Cell ss:StyleID="s65"><Data ss:Type="String">85:2028.0 86:501.0 87:461.0 88:450.0 89:1770.0 90:92.0 91:1724.0 92:699.0 93:3684.0 94:1752.0 95:9636.0 96:12465.0 97:7980.0 98:8467.0 99:2044.0 100:150.0 101:659.0 103:66.0 104:2.0 105:1947.0 106:375.0 107:2215.0 108:1397.0 109:5311.0 110:4593.0 111:3398.0 112:1687.0 113:484.0 115:472.0 116:3914.0 117:40886.0 118:4347.0 119:3142.0 120:338.0 121:1983.0 122:672.0 123:2961.0 124:1887.0 125:1309.0 126:423.0 127:149.0 128:199.0 129:34074.0 130:4331.0 131:8342.0 132:8444.0 133:3782.0 134:1224.0 135:1378.0 136:332.0 137:1872.0 138:1600.0 139:640.0 140:137.0 141:288.0 142:9.0 143:2049.0 144:325.0 145:12234.0 146:1557.0 147:594.0 148:449.0 149:672.0 150:235.0 151:1059.0 152:1846.0 153:446.0 154:7.0 155:1030.0 156:213.0 157:960.0 158:189.0 159:878.0 161:382.0 162:178.0 163:245.0 164:183.0 165:658.0 166:865.0 167:403.0 168:187.0 169:805.0 170:310.0 171:1760.0 172:337.0 173:720.0 175:256.0 176:52.0 177:170.0 178:25.0 179:379.0 180:1377.0 181:387.0 182:57.0 183:1061.0 184:132.0 185:2870.0 186:398.0 187:515.0 188:360.0 189:216.0 190:42.0 191:73.0 192:2.0 193:348.0 194:140.0 195:146.0 196:23.0 197:188.0 198:50.0 199:3027.0 200:597.0 201:687.0 204:18.0 207:273.0 208:130.0 209:124.0 211:148.0 212:5.0 213:539.0 214:131.0 215:132.0 216:92.0 217:26.0 220:262.0 221:482.0 222:1212.0 223:262.0 224:32.0 225:65.0 227:560.0 228:139.0 229:201.0 230:48.0 231:50.0 234:25.0 235:218.0 236:277.0 237:47.0 238:14.0 239:153.0 240:6.0 241:476.0 242:97.0 243:77.0 246:114.0 248:26.0 250:10.0 252:52.0 254:43.0 255:256.0 256:55.0 257:153.0 258:92.0 264:1039.0 265:255.0 267:42.0 269:124.0 271:93.0 272:93.0 273:23.0 277:2.0 281:102.0 283:7.0 286:23.0 292:3.0 295:170.0 296:6.0 297:56.0 298:15.0 309:23.0 310:18.0 311:121.0 312:33.0 323:12.0 324:56.0 325:1.0 338:130.0 339:4680.0 340:1394.0 341:359.0 342:9.0 343:1.0 354:431.0 355:46.0 358:302.0 359:98.0 360:102.0 361:16.0 374:13.0 390:10.0 422:1.0 462:6.0</Data></Cell>
    <Cell ss:StyleID="s65"><Data ss:Type="String">C00712</Data></Cell>
    <Cell ss:StyleID="s66"><Data ss:Type="Number">445639</Data></Cell>
    <Cell ss:StyleID="s65"><Data ss:Type="String">ZQPPMHVWECSIRJ-KTKRTIGZSA-N</Data></Cell>
    <Cell ss:StyleID="s68"><Data ss:Type="Number">3333</Data></Cell>
    <Cell ss:StyleID="s68"><Data ss:Type="Number">3296</Data></Cell>
    <Cell ss:StyleID="s68"><Data ss:Type="Number">2135</Data></Cell>
    <Cell ss:StyleID="s68"/>
    <Cell ss:StyleID="s84"/>
    <Cell ss:StyleID="s68"><Data ss:Type="Number">1683</Data></Cell>
    <Cell ss:StyleID="s68"><Data ss:Type="Number">1967</Data></Cell>
    <Cell ss:StyleID="s68"><Data ss:Type="Number">404</Data></Cell>
    <Cell ss:StyleID="s68"><Data ss:Type="Number">1728</Data></Cell>
    <Cell ss:StyleID="s68"><Data ss:Type="Number">2769</Data></Cell>
    <Cell ss:StyleID="s68"><Data ss:Type="Number">2075</Data></Cell>
    <Cell ss:StyleID="s68"><Data ss:Type="Number">1291</Data></Cell>
    <Cell ss:StyleID="s68"><Data ss:Type="Number">1252</Data></Cell>
    <Cell ss:StyleID="s68"><Data ss:Type="Number">1525</Data></Cell>
   </Row>
   <Row>
    <Cell ss:StyleID="s65"><Data ss:Type="String">octadecanol</Data></Cell>
    <Cell ss:StyleID="s66"><Data ss:Type="Number">755409</Data></Cell>
    <Cell ss:StyleID="s66"><Data ss:Type="Number">327</Data></Cell>
    <Cell ss:StyleID="s66"><Data ss:Type="Number">997</Data></Cell>
    <Cell ss:StyleID="s65"><Data ss:Type="String">85:3812.0 86:224.0 87:853.0 88:401.0 89:7207.0 90:593.0 91:2611.0 92:281.0 93:206.0 94:57.0 95:784.0 96:291.0 97:9121.0 98:859.0 99:2097.0 100:378.0 101:3627.0 102:510.0 103:8469.0 104:862.0 105:36.0 109:308.0 110:74.0 111:3878.0 112:352.0 113:980.0 115:1693.0 116:209.0 121:32.0 123:60.0 124:45.0 125:1173.0 126:164.0 127:120.0 129:1075.0 137:28.0 139:257.0 140:47.0 141:118.0 143:377.0 144:41.0 145:73.0 148:139.0 153:32.0 155:55.0 158:81.0 168:52.0 169:50.0 171:155.0 174:43.0 175:7.0 181:33.0 184:46.0 185:124.0 186:47.0 187:59.0 188:43.0 189:52.0 190:19.0 191:106.0 196:44.0 197:66.0 199:83.0 205:74.0 208:18.0 210:8.0 212:73.0 213:168.0 214:16.0 215:68.0 217:35.0 222:51.0 223:13.0 224:24.0 225:23.0 227:97.0 230:58.0 234:33.0 235:42.0 241:78.0 244:36.0 245:33.0 251:35.0 252:9.0 255:10.0 262:52.0 288:38.0 290:24.0 291:19.0 295:11.0 304:27.0 306:33.0 312:11.0 313:41.0 315:10.0 319:37.0 326:310.0 327:6103.0 328:1866.0 329:455.0 330:116.0 332:10.0 333:16.0 366:21.0 369:16.0 377:25.0 384:8.0 387:31.0 399:29.0 409:9.0 417:26.0 424:33.0 437:20.0 439:30.0 441:8.0 445:33.0 446:29.0 462:39.0 465:44.0 470:11.0 473:39.0</Data></Cell>
    <Cell ss:StyleID="s65"><Data ss:Type="String"></Data></Cell>
    <Cell ss:StyleID="s66"><Data ss:Type="Number">8221</Data></Cell>
    <Cell ss:StyleID="s65"><Data ss:Type="String">GLDOVTGHNKAZLK-UHFFFAOYSA-N</Data></Cell>
    <Cell ss:StyleID="s68"><Data ss:Type="Number">270</Data></Cell>
    <Cell ss:StyleID="s68"><Data ss:Type="Number">280</Data></Cell>
    <Cell ss:StyleID="s68"><Data ss:Type="Number">618</Data></Cell>
    <Cell ss:StyleID="s68"/>
    <Cell ss:StyleID="s84"/>
    <Cell ss:StyleID="s68"><Data ss:Type="Number">271</Data></Cell>
    <Cell ss:StyleID="s68"><Data ss:Type="Number">290</Data></Cell>
    <Cell ss:StyleID="s68"><Data ss:Type="Number">414</Data></Cell>
    <Cell ss:StyleID="s68"><Data ss:Type="Number">296</Data></Cell>
    <Cell ss:StyleID="s68"><Data ss:Type="Number">249</Data></Cell>
    <Cell ss:StyleID="s68"><Data ss:Type="Number">355</Data></Cell>
    <Cell ss:StyleID="s68"><Data ss:Type="Number">429</Data></Cell>
    <Cell ss:StyleID="s68"><Data ss:Type="Number">360</Data></Cell>
    <Cell ss:StyleID="s68"><Data ss:Type="Number">325</Data></Cell>
   </Row>
   <Row>
    <Cell ss:StyleID="s65"><Data ss:Type="String">O-acetylserine</Data></Cell>
    <Cell ss:StyleID="s66"><Data ss:Type="Number">414914</Data></Cell>
    <Cell ss:StyleID="s66"><Data ss:Type="Number">174</Data></Cell>
    <Cell ss:StyleID="s66"><Data ss:Type="Number">3943</Data></Cell>
    <Cell ss:StyleID="s65"><Data ss:Type="String">85:50.0 88:106.0 89:497.0 90:71.0 91:67.0 92:42.0 93:18.0 95:6.0 100:1115.0 101:583.0 102:369.0 103:258.0 104:89.0 107:294.0 108:42.0 110:29.0 111:25.0 112:39.0 114:153.0 115:82.0 116:2248.0 117:605.0 118:166.0 127:20.0 128:35.0 129:92.0 130:222.0 131:1052.0 132:2219.0 133:371.0 134:647.0 136:37.0 143:114.0 144:320.0 146:17.0 147:692.0 149:416.0 153:1.0 158:108.0 160:21.0 167:25.0 172:25.0 174:3344.0 175:330.0 176:118.0 182:14.0 185:66.0 186:50.0 188:145.0 199:8.0 213:1.0 216:290.0 217:82.0 218:342.0 219:120.0 220:3.0 221:15.0 222:8.0 223:52.0 231:2.0 245:9.0 271:60.0 274:7.0 291:52.0 292:48.0 293:17.0 298:4.0 314:4.0 331:5.0 341:1.0 348:8.0 349:19.0 350:2.0 354:8.0 358:6.0 366:3.0 393:10.0 394:2.0 396:32.0 412:12.0 413:8.0 428:19.0 431:18.0 433:87.0 435:14.0 451:10.0 479:1.0 483:22.0</Data></Cell>
    <Cell ss:StyleID="s65"><Data ss:Type="String">C00979</Data></Cell>
    <Cell ss:StyleID="s66"><Data ss:Type="Number">99478</Data></Cell>
    <Cell ss:StyleID="s65"><Data ss:Type="String">VZXPDPZARILFQX-BYPYZUCNSA-N</Data></Cell>
    <Cell ss:StyleID="s68"><Data ss:Type="Number">346</Data></Cell>
    <Cell ss:StyleID="s68"><Data ss:Type="Number">261</Data></Cell>
    <Cell ss:StyleID="s68"><Data ss:Type="Number">1217</Data></Cell>
    <Cell ss:StyleID="s68"/>
    <Cell ss:StyleID="s84"/>
    <Cell ss:StyleID="s68"><Data ss:Type="Number">248</Data></Cell>
    <Cell ss:StyleID="s68"><Data ss:Type="Number">358</Data></Cell>
    <Cell ss:StyleID="s68"><Data ss:Type="Number">226</Data></Cell>
    <Cell ss:StyleID="s68"><Data ss:Type="Number">340</Data></Cell>
    <Cell ss:StyleID="s68"><Data ss:Type="Number">318</Data></Cell>
    <Cell ss:StyleID="s68"><Data ss:Type="Number">760</Data></Cell>
    <Cell ss:StyleID="s68"><Data ss:Type="Number">937</Data></Cell>
    <Cell ss:StyleID="s68"><Data ss:Type="Number">566</Data></Cell>
    <Cell ss:StyleID="s68"><Data ss:Type="Number">1052</Data></Cell>
   </Row>
   <Row>
    <Cell ss:StyleID="s65"><Data ss:Type="String">nonadecanoic acid</Data></Cell>
    <Cell ss:StyleID="s66"><Data ss:Type="Number">822782</Data></Cell>
    <Cell ss:StyleID="s66"><Data ss:Type="Number">117</Data></Cell>
    <Cell ss:StyleID="s66"><Data ss:Type="Number">46258</Data></Cell>
    <Cell ss:StyleID="s65"><Data ss:Type="String">85:1502.0 89:30.0 101:20.0 117:3559.0 118:308.0 129:1734.0 130:140.0 131:491.0 132:1487.0 134:55.0 135:25.0 145:565.0 146:4.0 150:7.0 159:47.0 173:18.0 185:102.0 187:34.0 201:139.0 213:2.0 241:13.0 246:10.0 283:25.0 285:5.0 313:22.0 327:21.0 328:30.0 339:2.0 341:7.0 346:3.0 354:7.0 355:315.0 356:200.0 357:42.0 358:14.0 364:1.0 403:4.0 428:8.0 484:8.0</Data></Cell>
    <Cell ss:StyleID="s65"><Data ss:Type="String">C16535</Data></Cell>
    <Cell ss:StyleID="s66"><Data ss:Type="Number">12591</Data></Cell>
    <Cell ss:StyleID="s65"><Data ss:Type="String">ISYWECDDZWTKFF-UHFFFAOYSA-N</Data></Cell>
    <Cell ss:StyleID="s68"><Data ss:Type="Number">860</Data></Cell>
    <Cell ss:StyleID="s68"><Data ss:Type="Number">1104</Data></Cell>
    <Cell ss:StyleID="s68"><Data ss:Type="Number">2255</Data></Cell>
    <Cell ss:StyleID="s68"/>
    <Cell ss:StyleID="s84"/>
    <Cell ss:StyleID="s68"><Data ss:Type="Number">1696</Data></Cell>
    <Cell ss:StyleID="s68"><Data ss:Type="Number">1591</Data></Cell>
    <Cell ss:StyleID="s68"><Data ss:Type="Number">2278</Data></Cell>
    <Cell ss:StyleID="s68"><Data ss:Type="Number">2317</Data></Cell>
    <Cell ss:StyleID="s68"><Data ss:Type="Number">2217</Data></Cell>
    <Cell ss:StyleID="s68"><Data ss:Type="Number">1596</Data></Cell>
    <Cell ss:StyleID="s68"><Data ss:Type="Number">1146</Data></Cell>
    <Cell ss:StyleID="s68"><Data ss:Type="Number">1583</Data></Cell>
    <Cell ss:StyleID="s68"><Data ss:Type="Number">1865</Data></Cell>
   </Row>
   <Row>
    <Cell ss:StyleID="s65"><Data ss:Type="String">N-methylalanine</Data></Cell>
    <Cell ss:StyleID="s66"><Data ss:Type="Number">285825</Data></Cell>
    <Cell ss:StyleID="s66"><Data ss:Type="Number">130</Data></Cell>
    <Cell ss:StyleID="s66"><Data ss:Type="Number">160842</Data></Cell>
    <Cell ss:StyleID="s65"><Data ss:Type="String">85:2349.0 86:7340.0 87:2626.0 88:1175.0 89:967.0 93:154.0 94:231.0 95:643.0 96:816.0 98:6012.0 99:1182.0 100:17704.0 101:5509.0 102:2953.0 103:8799.0 104:770.0 105:1178.0 107:62.0 109:384.0 111:91.0 112:296.0 113:378.0 114:7166.0 115:3812.0 116:1978.0 117:3932.0 118:356.0 119:558.0 120:162.0 126:773.0 128:1855.0 129:1466.0 130:243176.0 131:34789.0 132:12476.0 133:8893.0 134:1271.0 135:699.0 136:84.0 142:5833.0 143:972.0 144:647.0 145:233.0 146:492.0 147:41839.0 148:6784.0 149:3728.0 150:408.0 151:77.0 158:882.0 159:122.0 160:303.0 163:230.0 172:112.0 174:423.0 175:226.0 187:83.0 188:296.0 198:43.0 202:188.0 204:9006.0 205:2665.0 206:933.0 210:65.0 214:111.0 216:144.0 217:124.0 218:3427.0 219:663.0 220:181.0 232:1389.0 233:341.0 234:89.0 249:77.0 250:59.0 263:33.0 297:32.0 306:66.0 311:39.0 312:54.0 316:51.0 322:53.0 323:51.0 324:44.0 329:42.0 332:48.0 336:52.0 344:46.0 345:45.0 350:54.0 361:40.0 375:43.0 392:52.0 395:46.0 397:36.0 400:53.0 404:32.0 425:46.0 428:52.0 449:54.0 453:40.0 455:62.0 461:33.0</Data></Cell>
    <Cell ss:StyleID="s65"><Data ss:Type="String">C02721</Data></Cell>
    <Cell ss:StyleID="s65"><Data ss:Type="String"></Data></Cell>
    <Cell ss:StyleID="s65"><Data ss:Type="String">GDFAOVXKHJXLEI-VKHMYHEASA-N</Data></Cell>
    <Cell ss:StyleID="s68"><Data ss:Type="Number">5475</Data></Cell>
    <Cell ss:StyleID="s68"><Data ss:Type="Number">5072</Data></Cell>
    <Cell ss:StyleID="s68"><Data ss:Type="Number">1240</Data></Cell>
    <Cell ss:StyleID="s68"/>
    <Cell ss:StyleID="s84"/>
    <Cell ss:StyleID="s68"><Data ss:Type="Number">1025</Data></Cell>
    <Cell ss:StyleID="s68"><Data ss:Type="Number">1094</Data></Cell>
    <Cell ss:StyleID="s68"><Data ss:Type="Number">2832</Data></Cell>
    <Cell ss:StyleID="s68"><Data ss:Type="Number">4016</Data></Cell>
    <Cell ss:StyleID="s68"><Data ss:Type="Number">1048</Data></Cell>
    <Cell ss:StyleID="s68"><Data ss:Type="Number">1732</Data></Cell>
    <Cell ss:StyleID="s68"><Data ss:Type="Number">1903</Data></Cell>
    <Cell ss:StyleID="s68"><Data ss:Type="Number">1408</Data></Cell>
    <Cell ss:StyleID="s68"><Data ss:Type="Number">4775</Data></Cell>
   </Row>
   <Row>
    <Cell ss:StyleID="s65"><Data ss:Type="String">nicotinic acid</Data></Cell>
    <Cell ss:StyleID="s66"><Data ss:Type="Number">366992</Data></Cell>
    <Cell ss:StyleID="s66"><Data ss:Type="Number">180</Data></Cell>
    <Cell ss:StyleID="s66"><Data ss:Type="Number">285</Data></Cell>
    <Cell ss:StyleID="s65"><Data ss:Type="String">85:402.0 86:47.0 87:81.0 90:191.0 91:76.0 94:43.0 99:36.0 100:31.0 103:50.0 105:288.0 106:4046.0 107:327.0 109:67.0 110:145.0 118:33.0 122:66.0 123:45.0 126:72.0 129:143.0 134:280.0 135:48.0 136:4959.0 137:603.0 138:162.0 139:22.0 153:17.0 156:104.0 158:16.0 160:19.0 165:17.0 166:29.0 167:25.0 171:18.0 175:13.0 179:34.0 180:4823.0 181:551.0 182:132.0 184:156.0 195:164.0 196:32.0 198:40.0 200:20.0 201:26.0 202:22.0 205:27.0 220:19.0 228:101.0 229:39.0 230:25.0 232:32.0 243:16.0 244:25.0 256:34.0 291:21.0 305:12.0 317:27.0 337:13.0 339:18.0 344:18.0 346:25.0 347:25.0 352:16.0 356:23.0 357:17.0 364:16.0 367:20.0 372:15.0 377:19.0 379:17.0 380:19.0 384:13.0 387:14.0 394:27.0 402:17.0 410:12.0 418:28.0 422:24.0 425:32.0 428:14.0 430:25.0 435:14.0 440:35.0 443:19.0 451:20.0 456:16.0 465:18.0 472:29.0 473:19.0 494:13.0 497:13.0</Data></Cell>
    <Cell ss:StyleID="s65"><Data ss:Type="String">C00253</Data></Cell>
    <Cell ss:StyleID="s66"><Data ss:Type="Number">938</Data></Cell>
    <Cell ss:StyleID="s65"><Data ss:Type="String">PVNIIMVLHYAWGP-UHFFFAOYSA-N</Data></Cell>
    <Cell ss:StyleID="s68"><Data ss:Type="Number">10791</Data></Cell>
    <Cell ss:StyleID="s68"><Data ss:Type="Number">9546</Data></Cell>
    <Cell ss:StyleID="s68"><Data ss:Type="Number">22569</Data></Cell>
    <Cell ss:StyleID="s68"/>
    <Cell ss:StyleID="s84"/>
    <Cell ss:StyleID="s68"><Data ss:Type="Number">11249</Data></Cell>
    <Cell ss:StyleID="s68"><Data ss:Type="Number">12482</Data></Cell>
    <Cell ss:StyleID="s68"><Data ss:Type="Number">11040</Data></Cell>
    <Cell ss:StyleID="s68"><Data ss:Type="Number">11025</Data></Cell>
    <Cell ss:StyleID="s68"><Data ss:Type="Number">12749</Data></Cell>
    <Cell ss:StyleID="s68"><Data ss:Type="Number">11276</Data></Cell>
    <Cell ss:StyleID="s68"><Data ss:Type="Number">13032</Data></Cell>
    <Cell ss:StyleID="s68"><Data ss:Type="Number">12008</Data></Cell>
    <Cell ss:StyleID="s68"><Data ss:Type="Number">10855</Data></Cell>
   </Row>
   <Row>
    <Cell ss:StyleID="s65"><Data ss:Type="String">nicotinamide</Data></Cell>
    <Cell ss:StyleID="s66"><Data ss:Type="Number">469827</Data></Cell>
    <Cell ss:StyleID="s66"><Data ss:Type="Number">179</Data></Cell>
    <Cell ss:StyleID="s66"><Data ss:Type="Number">1749</Data></Cell>
    <Cell ss:StyleID="s65"><Data ss:Type="String">85:163.0 86:62.0 88:15.0 93:250.0 94:28.0 95:14.0 99:2.0 100:441.0 102:35.0 104:246.0 105:493.0 106:197.0 107:167.0 108:39.0 110:86.0 113:68.0 114:53.0 119:38.0 122:5.0 130:17.0 131:146.0 133:48.0 136:1730.0 137:162.0 138:49.0 143:12.0 147:1383.0 148:106.0 149:87.0 151:12.0 161:6.0 162:2.0 171:59.0 174:10.0 175:40.0 179:4411.0 180:519.0 181:144.0 183:21.0 184:100.0 186:1.0 189:21.0 190:22.0 191:17.0 193:247.0 194:104.0 201:89.0 204:4.0 205:40.0 210:32.0 213:5.0 217:3.0 218:11.0 219:7.0 226:19.0 231:7.0 233:16.0 238:29.0 241:16.0 243:398.0 244:67.0 245:37.0 247:2.0 257:6.0 272:10.0 283:14.0 287:1.0 294:28.0 298:1.0 299:1.0 300:39.0 304:1.0 313:8.0 319:6.0 331:11.0 343:1.0 358:8.0 365:9.0 374:8.0 376:21.0 379:28.0 392:27.0 408:6.0 417:20.0 439:5.0 456:11.0 463:4.0 468:2.0 475:17.0 483:9.0 487:3.0 489:12.0 494:13.0 497:15.0</Data></Cell>
    <Cell ss:StyleID="s65"><Data ss:Type="String">C00153</Data></Cell>
    <Cell ss:StyleID="s66"><Data ss:Type="Number">936</Data></Cell>
    <Cell ss:StyleID="s65"><Data ss:Type="String">DFPAKSUCGFBDDF-UHFFFAOYSA-N</Data></Cell>
    <Cell ss:StyleID="s68"><Data ss:Type="Number">682</Data></Cell>
    <Cell ss:StyleID="s68"><Data ss:Type="Number">758</Data></Cell>
    <Cell ss:StyleID="s68"><Data ss:Type="Number">599</Data></Cell>
    <Cell ss:StyleID="s68"/>
    <Cell ss:StyleID="s84"/>
    <Cell ss:StyleID="s68"><Data ss:Type="Number">1408</Data></Cell>
    <Cell ss:StyleID="s68"><Data ss:Type="Number">1464</Data></Cell>
    <Cell ss:StyleID="s68"><Data ss:Type="Number">1341</Data></Cell>
    <Cell ss:StyleID="s68"><Data ss:Type="Number">1237</Data></Cell>
    <Cell ss:StyleID="s68"><Data ss:Type="Number">1801</Data></Cell>
    <Cell ss:StyleID="s68"><Data ss:Type="Number">1204</Data></Cell>
    <Cell ss:StyleID="s68"><Data ss:Type="Number">658</Data></Cell>
    <Cell ss:StyleID="s68"><Data ss:Type="Number">1281</Data></Cell>
    <Cell ss:StyleID="s68"><Data ss:Type="Number">1064</Data></Cell>
   </Row>
   <Row>
    <Cell ss:StyleID="s65"><Data ss:Type="String">N-carbamoylaspartate </Data></Cell>
    <Cell ss:StyleID="s66"><Data ss:Type="Number">611345</Data></Cell>
    <Cell ss:StyleID="s66"><Data ss:Type="Number">257</Data></Cell>
    <Cell ss:StyleID="s66"><Data ss:Type="Number">106743</Data></Cell>
    <Cell ss:StyleID="s65"><Data ss:Type="String">85:289.0 86:203.0 87:242.0 89:488.0 91:478.0 92:20.0 93:91.0 96:273.0 98:129.0 99:387.0 100:2950.0 101:2993.0 102:397.0 103:839.0 104:56.0 105:432.0 106:62.0 107:135.0 113:85.0 114:106.0 115:460.0 116:842.0 117:709.0 118:198.0 119:799.0 120:61.0 121:56.0 126:31.0 127:162.0 128:73.0 129:185.0 131:1148.0 132:209.0 133:2939.0 134:386.0 135:653.0 137:114.0 141:17.0 142:72.0 143:978.0 144:172.0 145:145.0 147:10649.0 148:1769.0 149:1085.0 151:132.0 156:64.0 158:372.0 160:1459.0 161:175.0 162:132.0 163:70.0 169:34.0 174:611.0 175:92.0 177:80.0 179:69.0 181:125.0 183:94.0 188:30.0 189:298.0 190:187.0 191:434.0 192:47.0 193:1057.0 194:112.0 195:236.0 197:54.0 206:34.0 207:572.0 208:155.0 209:46.0 211:2154.0 212:243.0 213:148.0 217:1053.0 218:123.0 219:24.0 225:144.0 227:1796.0 228:217.0 229:92.0 237:30.0 241:115.0 242:19.0 243:112.0 244:54.0 255:49.0 257:3273.0 258:461.0 259:194.0 265:28.0 267:316.0 268:67.0 285:119.0 299:2574.0 300:510.0 301:161.0 315:567.0 316:60.0 317:751.0 318:166.0 319:70.0 328:41.0 341:67.0 357:991.0 358:261.0 359:677.0 360:160.0 361:77.0 370:37.0 373:15.0 374:124.0 387:315.0 388:87.0 459:157.0 460:26.0 461:17.0</Data></Cell>
    <Cell ss:StyleID="s65"><Data ss:Type="String"></Data></Cell>
    <Cell ss:StyleID="s65"><Data ss:Type="String"></Data></Cell>
    <Cell ss:StyleID="s65"><Data ss:Type="String"></Data></Cell>
    <Cell ss:StyleID="s68"><Data ss:Type="Number">98</Data></Cell>
    <Cell ss:StyleID="s68"><Data ss:Type="Number">119</Data></Cell>
    <Cell ss:StyleID="s68"><Data ss:Type="Number">1307</Data></Cell>
    <Cell ss:StyleID="s68"/>
    <Cell ss:StyleID="s84"/>
    <Cell ss:StyleID="s68"><Data ss:Type="Number">626</Data></Cell>
    <Cell ss:StyleID="s68"><Data ss:Type="Number">573</Data></Cell>
    <Cell ss:StyleID="s68"><Data ss:Type="Number">476</Data></Cell>
    <Cell ss:StyleID="s68"><Data ss:Type="Number">589</Data></Cell>
    <Cell ss:StyleID="s68"><Data ss:Type="Number">200</Data></Cell>
    <Cell ss:StyleID="s68"><Data ss:Type="Number">382</Data></Cell>
    <Cell ss:StyleID="s68"><Data ss:Type="Number">377</Data></Cell>
    <Cell ss:StyleID="s68"><Data ss:Type="Number">490</Data></Cell>
    <Cell ss:StyleID="s68"><Data ss:Type="Number">291</Data></Cell>
   </Row>
   <Row>
    <Cell ss:StyleID="s65"><Data ss:Type="String">N-acetylputrescine </Data></Cell>
    <Cell ss:StyleID="s66"><Data ss:Type="Number">595523</Data></Cell>
    <Cell ss:StyleID="s66"><Data ss:Type="Number">174</Data></Cell>
    <Cell ss:StyleID="s66"><Data ss:Type="Number">87301</Data></Cell>
    <Cell ss:StyleID="s65"><Data ss:Type="String">85:3862.0 86:56152.0 87:6678.0 88:3311.0 89:518.0 90:72.0 93:1.0 94:49.0 95:146.0 96:2586.0 97:481.0 98:2104.0 99:2411.0 100:32618.0 101:5452.0 102:5394.0 103:1640.0 104:582.0 105:212.0 109:26.0 110:423.0 111:415.0 112:6397.0 113:2161.0 114:2504.0 115:2578.0 116:5494.0 117:3889.0 118:1034.0 119:497.0 120:23.0 122:1872.0 123:114.0 124:123.0 125:23.0 126:826.0 127:360.0 128:3154.0 129:1963.0 130:9631.0 131:4641.0 132:3486.0 133:2776.0 134:455.0 135:160.0 139:28.0 140:331.0 141:613.0 142:6290.0 143:1310.0 144:3739.0 145:1639.0 146:5636.0 147:13712.0 148:2387.0 149:1249.0 150:95.0 151:52.0 152:95.0 153:178.0 154:87.0 155:227.0 156:530.0 157:148.0 158:1426.0 159:362.0 160:399.0 161:186.0 162:42.0 163:8.0 165:15.0 166:12.0 168:58.0 169:390.0 170:933.0 171:440.0 172:2411.0 173:4506.0 174:103273.0 175:19468.0 176:9854.0 177:1238.0 178:270.0 182:6.0 183:119.0 184:176.0 185:326.0 186:440.0 187:142.0 188:125.0 189:62.0 190:98.0 191:80.0 197:212.0 198:27.0 199:52.0 200:332.0 201:5345.0 202:1116.0 203:326.0 207:1.0 212:49.0 214:40.0 215:108.0 216:456.0 217:2863.0 218:1472.0 219:315.0 220:28.0 232:173.0 233:18.0 241:2.0 243:188.0 244:13.0 245:25.0 257:29.0 259:3514.0 260:786.0 261:233.0 274:261.0 275:41.0 450:12.0 451:2.0 453:7.0</Data></Cell>
    <Cell ss:StyleID="s65"><Data ss:Type="String">C02714</Data></Cell>
    <Cell ss:StyleID="s66"><Data ss:Type="Number">122356</Data></Cell>
    <Cell ss:StyleID="s65"><Data ss:Type="String">KLZGKIDSEJWEDW-UHFFFAOYSA-N</Data></Cell>
    <Cell ss:StyleID="s68"><Data ss:Type="Number">12530</Data></Cell>
    <Cell ss:StyleID="s68"><Data ss:Type="Number">15127</Data></Cell>
    <Cell ss:StyleID="s68"><Data ss:Type="Number">90</Data></Cell>
    <Cell ss:StyleID="s68"/>
    <Cell ss:StyleID="s84"/>
    <Cell ss:StyleID="s68"><Data ss:Type="Number">2010</Data></Cell>
    <Cell ss:StyleID="s68"><Data ss:Type="Number">2544</Data></Cell>
    <Cell ss:StyleID="s68"><Data ss:Type="Number">1992</Data></Cell>
    <Cell ss:StyleID="s68"><Data ss:Type="Number">4459</Data></Cell>
    <Cell ss:StyleID="s68"><Data ss:Type="Number">2789</Data></Cell>
    <Cell ss:StyleID="s68"><Data ss:Type="Number">2605</Data></Cell>
    <Cell ss:StyleID="s68"><Data ss:Type="Number">1866</Data></Cell>
    <Cell ss:StyleID="s68"><Data ss:Type="Number">1660</Data></Cell>
    <Cell ss:StyleID="s68"><Data ss:Type="Number">2739</Data></Cell>
   </Row>
   <Row>
    <Cell ss:StyleID="s65"><Data ss:Type="String">N-acetylmannosamine</Data></Cell>
    <Cell ss:StyleID="s66"><Data ss:Type="Number">722897</Data></Cell>
    <Cell ss:StyleID="s66"><Data ss:Type="Number">319</Data></Cell>
    <Cell ss:StyleID="s66"><Data ss:Type="Number">14817</Data></Cell>
    <Cell ss:StyleID="s65"><Data ss:Type="String">85:4.0 86:39.0 87:791.0 88:39.0 89:233.0 90:24.0 91:8.0 92:15.0 93:43.0 94:13.0 95:18.0 96:9.0 97:4.0 98:45.0 99:101.0 100:46.0 101:79.0 102:5.0 103:418.0 104:33.0 105:43.0 106:8.0 107:21.0 108:29.0 109:20.0 110:98.0 111:30.0 112:44.0 113:62.0 114:48.0 115:13.0 116:132.0 117:365.0 118:46.0 119:28.0 120:11.0 121:28.0 122:10.0 123:17.0 124:10.0 125:23.0 127:3.0 128:48.0 129:623.0 130:79.0 131:125.0 132:19.0 133:130.0 134:37.0 135:12.0 137:45.0 138:37.0 139:21.0 141:55.0 142:23.0 143:53.0 144:48.0 145:8.0 146:46.0 147:722.0 148:115.0 149:91.0 150:39.0 151:6.0 152:9.0 153:41.0 154:25.0 155:19.0 156:8.0 157:144.0 158:79.0 159:15.0 160:23.0 161:9.0 162:17.0 163:40.0 164:21.0 165:12.0 166:9.0 167:27.0 168:15.0 169:22.0 170:33.0 171:92.0 172:37.0 173:183.0 174:53.0 175:28.0 176:24.0 177:16.0 178:9.0 179:4.0 180:12.0 181:3.0 182:4.0 183:22.0 184:21.0 185:18.0 186:22.0 187:17.0 188:4.0 189:56.0 190:25.0 192:15.0 193:8.0 194:6.0 195:16.0 196:11.0 197:23.0 199:5.0 200:38.0 201:38.0 202:287.0 203:56.0 205:312.0 206:45.0 207:16.0 208:1.0 209:7.0 210:10.0 211:25.0 212:22.0 213:66.0 214:10.0 215:10.0 216:9.0 217:119.0 218:45.0 219:13.0 220:17.0 222:16.0 224:3.0 225:8.0 226:13.0 227:17.0 228:12.0 229:39.0 230:7.0 231:78.0 232:24.0 233:16.0 234:6.0 235:17.0 236:4.0 237:4.0 238:19.0 239:27.0 240:9.0 241:2.0 242:20.0 243:79.0 244:31.0 245:20.0 246:18.0 247:12.0 249:19.0 250:6.0 251:8.0 252:14.0 253:23.0 254:21.0 255:22.0 256:11.0 257:10.0 258:19.0 259:4.0 260:8.0 261:14.0 262:19.0 263:23.0 264:1.0 265:1.0 268:7.0 269:17.0 270:18.0 271:4.0 272:9.0 273:21.0 274:80.0 275:31.0 276:14.0 277:8.0 278:7.0 279:12.0 280:9.0 281:20.0 282:17.0 283:9.0 284:7.0 285:9.0 287:25.0 288:8.0 289:21.0 290:14.0 291:6.0 292:24.0 294:13.0 295:25.0 297:5.0 298:19.0 300:15.0 301:22.0 302:23.0 303:8.0 304:5.0 305:7.0 306:1.0 307:15.0 308:6.0 309:7.0 310:9.0 311:18.0 313:13.0 314:3.0 315:23.0 317:10.0 318:17.0 319:140.0 320:38.0 321:37.0 322:6.0 323:8.0 325:23.0 326:26.0 328:2.0 332:12.0 333:50.0 334:27.0 335:25.0 336:4.0 338:3.0 339:28.0 341:22.0 342:2.0 343:3.0 344:15.0 345:9.0 346:6.0 347:25.0 348:17.0 349:10.0 350:15.0 351:10.0 352:5.0 353:13.0 354:17.0 355:6.0 357:4.0 358:7.0 360:28.0 362:2.0 363:20.0 364:15.0 365:9.0 367:10.0 368:13.0 369:14.0 370:2.0 371:15.0 372:13.0 373:12.0 374:18.0 375:2.0 376:1.0 377:13.0 378:3.0 379:13.0 380:4.0 381:11.0 382:10.0 385:13.0 386:6.0 387:22.0 388:13.0 389:20.0 390:13.0 391:1.0 392:3.0 393:6.0 394:11.0 395:5.0 396:9.0 397:3.0 398:1.0 399:3.0 403:6.0 405:9.0 406:2.0 407:17.0 408:6.0 409:23.0 410:11.0 411:12.0 412:14.0 413:21.0 414:10.0 415:15.0 416:6.0 417:2.0 418:10.0 419:6.0 420:2.0 421:4.0 422:6.0 423:2.0 424:9.0 425:3.0 426:12.0 427:1.0 428:11.0 429:3.0 430:22.0 431:9.0 432:13.0 433:12.0 435:6.0 436:6.0 437:9.0 438:19.0 439:1.0 440:4.0 441:7.0 442:2.0 444:16.0 445:13.0 446:11.0 447:11.0 449:13.0 450:2.0 451:10.0 452:6.0 453:8.0 454:26.0 456:13.0 457:9.0 458:25.0 460:8.0 461:12.0 462:6.0 463:19.0 464:11.0 465:5.0 466:10.0 467:6.0 468:3.0 469:2.0 470:13.0 471:7.0 472:13.0 473:10.0 474:4.0 475:2.0 476:7.0 477:4.0 478:4.0 479:8.0 480:13.0 481:6.0 483:14.0 484:3.0 485:15.0 486:10.0 488:3.0 489:5.0 490:16.0 491:20.0 493:10.0 494:10.0 496:21.0 497:3.0 498:4.0 499:19.0 500:4.0</Data></Cell>
    <Cell ss:StyleID="s65"><Data ss:Type="String">C00645</Data></Cell>
    <Cell ss:StyleID="s66"><Data ss:Type="Number">439281</Data></Cell>
    <Cell ss:StyleID="s65"><Data ss:Type="String">OVRNDRQMDRJTHS-ZTVVOAFPSA-N</Data></Cell>
    <Cell ss:StyleID="s68"><Data ss:Type="Number">213</Data></Cell>
    <Cell ss:StyleID="s68"><Data ss:Type="Number">203</Data></Cell>
    <Cell ss:StyleID="s68"><Data ss:Type="Number">220</Data></Cell>
    <Cell ss:StyleID="s68"/>
    <Cell ss:StyleID="s84"/>
    <Cell ss:StyleID="s68"><Data ss:Type="Number">206</Data></Cell>
    <Cell ss:StyleID="s68"><Data ss:Type="Number">217</Data></Cell>
    <Cell ss:StyleID="s68"><Data ss:Type="Number">66</Data></Cell>
    <Cell ss:StyleID="s68"><Data ss:Type="Number">291</Data></Cell>
    <Cell ss:StyleID="s68"><Data ss:Type="Number">711</Data></Cell>
    <Cell ss:StyleID="s68"><Data ss:Type="Number">493</Data></Cell>
    <Cell ss:StyleID="s68"><Data ss:Type="Number">285</Data></Cell>
    <Cell ss:StyleID="s68"><Data ss:Type="Number">364</Data></Cell>
    <Cell ss:StyleID="s68"><Data ss:Type="Number">235</Data></Cell>
   </Row>
   <Row>
    <Cell ss:StyleID="s65"><Data ss:Type="String">n-acetyl-d-hexosamine </Data></Cell>
    <Cell ss:StyleID="s66"><Data ss:Type="Number">746341</Data></Cell>
    <Cell ss:StyleID="s66"><Data ss:Type="Number">319</Data></Cell>
    <Cell ss:StyleID="s66"><Data ss:Type="Number">1674</Data></Cell>
    <Cell ss:StyleID="s65"><Data ss:Type="String">85:448.0 86:230.0 88:655.0 89:9641.0 90:778.0 99:345.0 100:2544.0 101:2131.0 102:964.0 103:45456.0 104:4561.0 105:1970.0 106:10.0 113:655.0 114:2492.0 115:766.0 116:104.0 117:11596.0 118:1129.0 119:1434.0 126:279.0 127:100.0 128:346.0 129:15183.0 130:2624.0 131:3200.0 133:18066.0 134:1988.0 135:689.0 140:72.0 141:221.0 142:588.0 143:1887.0 144:357.0 146:152.0 147:49213.0 148:7660.0 149:5097.0 150:404.0 151:125.0 154:287.0 156:370.0 157:16485.0 158:2488.0 159:1263.0 160:179.0 161:548.0 162:65.0 163:1714.0 164:213.0 165:18.0 168:79.0 169:745.0 170:110.0 172:4718.0 173:2803.0 174:729.0 175:1005.0 176:65.0 177:888.0 178:227.0 179:89.0 181:46.0 182:26.0 184:4.0 186:47.0 187:62.0 188:563.0 189:5420.0 190:1879.0 191:2919.0 192:623.0 193:148.0 194:6.0 198:9.0 200:239.0 201:1244.0 202:782.0 203:893.0 204:4708.0 205:30375.0 206:6071.0 207:3146.0 208:330.0 209:52.0 210:98.0 212:30.0 214:441.0 215:207.0 216:640.0 217:17793.0 218:3709.0 219:1782.0 220:251.0 221:1065.0 222:257.0 223:157.0 224:7.0 228:23.0 229:4567.0 230:1680.0 231:1220.0 232:430.0 233:68.0 234:113.0 235:656.0 236:147.0 237:41.0 238:10.0 240:143.0 241:76.0 242:255.0 243:281.0 244:337.0 245:241.0 246:244.0 247:585.0 248:53.0 249:3.0 252:30.0 254:23.0 256:243.0 257:86.0 258:37.0 259:277.0 260:290.0 261:124.0 262:1263.0 263:852.0 264:230.0 265:196.0 268:524.0 269:33.0 270:76.0 272:17.0 273:49.0 274:85.0 275:144.0 276:11.0 277:721.0 278:238.0 279:75.0 283:27.0 284:17.0 287:12.0 288:322.0 289:64.0 291:947.0 292:273.0 293:35.0 294:15.0 300:28.0 302:483.0 303:144.0 304:89.0 305:879.0 306:331.0 307:946.0 308:293.0 309:42.0 311:28.0 312:10.0 314:49.0 315:2.0 316:42.0 318:281.0 319:26076.0 320:7869.0 321:3845.0 322:694.0 323:135.0 330:16.0 331:70.0 332:259.0 333:136.0 334:342.0 335:197.0 336:81.0 342:80.0 343:31.0 344:117.0 347:24.0 348:15.0 364:42.0 373:17.0 376:29.0 381:7.0 386:18.0 391:22.0 402:144.0 406:2.0 419:16.0 463:22.0</Data></Cell>
    <Cell ss:StyleID="s65"><Data ss:Type="String">C03878</Data></Cell>
    <Cell ss:StyleID="s66"><Data ss:Type="Number">24139</Data></Cell>
    <Cell ss:StyleID="s65"><Data ss:Type="String">OVRNDRQMDRJTHS-FMDGEEDCSA-N</Data></Cell>
    <Cell ss:StyleID="s68"><Data ss:Type="Number">98</Data></Cell>
    <Cell ss:StyleID="s68"><Data ss:Type="Number">56</Data></Cell>
    <Cell ss:StyleID="s68"><Data ss:Type="Number">162</Data></Cell>
    <Cell ss:StyleID="s68"/>
    <Cell ss:StyleID="s84"/>
    <Cell ss:StyleID="s68"><Data ss:Type="Number">112</Data></Cell>
    <Cell ss:StyleID="s68"><Data ss:Type="Number">181</Data></Cell>
    <Cell ss:StyleID="s68"><Data ss:Type="Number">129</Data></Cell>
    <Cell ss:StyleID="s68"><Data ss:Type="Number">90</Data></Cell>
    <Cell ss:StyleID="s68"><Data ss:Type="Number">215</Data></Cell>
    <Cell ss:StyleID="s68"><Data ss:Type="Number">289</Data></Cell>
    <Cell ss:StyleID="s68"><Data ss:Type="Number">163</Data></Cell>
    <Cell ss:StyleID="s68"><Data ss:Type="Number">309</Data></Cell>
    <Cell ss:StyleID="s68"><Data ss:Type="Number">326</Data></Cell>
   </Row>
   <Row>
    <Cell ss:StyleID="s65"><Data ss:Type="String">N-acetyl-D-galactosamine</Data></Cell>
    <Cell ss:StyleID="s66"><Data ss:Type="Number">723255</Data></Cell>
    <Cell ss:StyleID="s66"><Data ss:Type="Number">202</Data></Cell>
    <Cell ss:StyleID="s66"><Data ss:Type="Number">110343</Data></Cell>
    <Cell ss:StyleID="s65"><Data ss:Type="String">85:627.0 86:261.0 87:21356.0 88:1373.0 89:5326.0 90:130.0 91:161.0 95:237.0 96:68.0 97:1088.0 98:343.0 99:1634.0 100:2143.0 101:1471.0 102:1075.0 103:9375.0 104:938.0 105:1028.0 107:87.0 108:134.0 109:278.0 111:454.0 112:509.0 113:954.0 114:629.0 115:703.0 116:3570.0 117:10573.0 118:1265.0 119:647.0 120:158.0 122:136.0 123:291.0 124:123.0 125:136.0 126:277.0 127:331.0 128:962.0 129:16447.0 130:3216.0 131:3281.0 132:1286.0 133:6166.0 134:438.0 135:149.0 137:248.0 138:58.0 140:42.0 141:1434.0 142:316.0 143:1702.0 144:1107.0 145:329.0 146:190.0 147:18808.0 148:3552.0 149:2323.0 150:140.0 153:893.0 154:952.0 155:488.0 157:4243.0 158:2100.0 159:570.0 161:55.0 162:41.0 163:384.0 165:121.0 166:88.0 168:313.0 169:675.0 170:704.0 171:2653.0 173:5548.0 174:1158.0 175:84.0 177:135.0 178:16.0 180:14.0 184:226.0 185:748.0 186:872.0 187:280.0 189:1900.0 190:477.0 191:510.0 192:134.0 194:27.0 195:343.0 196:241.0 197:149.0 198:137.0 200:810.0 201:588.0 202:8508.0 203:1305.0 204:1920.0 205:8310.0 206:1430.0 207:844.0 208:107.0 209:162.0 210:301.0 211:207.0 212:393.0 213:1335.0 214:244.0 215:230.0 216:103.0 217:3185.0 221:188.0 222:38.0 223:133.0 225:171.0 226:20.0 227:304.0 228:120.0 229:833.0 230:291.0 231:1428.0 232:218.0 233:43.0 234:15.0 236:26.0 237:189.0 238:319.0 239:97.0 241:36.0 242:96.0 243:2060.0 244:493.0 245:223.0 246:329.0 247:92.0 248:39.0 250:54.0 252:13.0 253:29.0 254:40.0 255:338.0 256:115.0 257:45.0 258:71.0 259:77.0 260:19.0 261:49.0 262:19.0 263:25.0 264:23.0 265:53.0 269:302.0 270:80.0 271:28.0 274:1973.0 275:432.0 276:56.0 278:116.0 283:50.0 284:72.0 285:249.0 286:96.0 288:22.0 289:54.0 290:12.0 292:45.0 294:13.0 296:39.0 297:25.0 298:23.0 299:96.0 300:113.0 301:114.0 302:78.0 303:151.0 304:65.0 305:209.0 306:51.0 307:88.0 309:26.0 310:14.0 311:23.0 312:72.0 313:43.0 314:41.0 315:18.0 316:12.0 317:19.0 318:21.0 319:3357.0 320:887.0 321:437.0 322:81.0 323:22.0 327:146.0 330:24.0 332:42.0 333:1104.0 334:367.0 335:137.0 336:46.0 341:33.0 342:63.0 344:11.0 345:138.0 346:33.0 347:35.0 352:28.0 354:15.0 357:18.0 358:46.0 361:21.0 365:47.0 366:40.0 374:25.0 375:12.0 376:25.0 377:19.0 379:14.0 390:42.0 391:20.0 392:54.0 401:37.0 402:58.0 406:30.0 410:21.0 411:15.0 412:27.0 419:27.0 421:31.0 424:15.0 425:76.0 426:5.0 428:29.0 429:19.0 430:19.0 431:22.0 432:37.0 433:33.0 434:33.0 435:67.0 436:39.0 438:36.0 439:35.0 440:13.0 441:13.0 442:48.0 444:16.0 446:25.0 447:21.0 451:23.0 452:30.0 453:13.0 454:20.0 457:13.0 460:44.0 462:29.0 464:52.0 466:13.0 470:20.0 471:28.0 480:23.0 481:24.0 482:12.0 487:17.0 490:29.0 491:15.0 495:12.0 498:12.0</Data></Cell>
    <Cell ss:StyleID="s65"><Data ss:Type="String"></Data></Cell>
    <Cell ss:StyleID="s65"><Data ss:Type="String"></Data></Cell>
    <Cell ss:StyleID="s65"><Data ss:Type="String"></Data></Cell>
    <Cell ss:StyleID="s68"><Data ss:Type="Number">416</Data></Cell>
    <Cell ss:StyleID="s68"><Data ss:Type="Number">342</Data></Cell>
    <Cell ss:StyleID="s68"><Data ss:Type="Number">428</Data></Cell>
    <Cell ss:StyleID="s68"/>
    <Cell ss:StyleID="s84"/>
    <Cell ss:StyleID="s68"><Data ss:Type="Number">376</Data></Cell>
    <Cell ss:StyleID="s68"><Data ss:Type="Number">448</Data></Cell>
    <Cell ss:StyleID="s68"><Data ss:Type="Number">461</Data></Cell>
    <Cell ss:StyleID="s68"><Data ss:Type="Number">562</Data></Cell>
    <Cell ss:StyleID="s68"><Data ss:Type="Number">1424</Data></Cell>
    <Cell ss:StyleID="s68"><Data ss:Type="Number">1972</Data></Cell>
    <Cell ss:StyleID="s68"><Data ss:Type="Number">934</Data></Cell>
    <Cell ss:StyleID="s68"><Data ss:Type="Number">1270</Data></Cell>
    <Cell ss:StyleID="s68"><Data ss:Type="Number">1101</Data></Cell>
   </Row>
   <Row>
    <Cell ss:StyleID="s65"><Data ss:Type="String">myristic acid</Data></Cell>
    <Cell ss:StyleID="s66"><Data ss:Type="Number">634414</Data></Cell>
    <Cell ss:StyleID="s66"><Data ss:Type="Number">285</Data></Cell>
    <Cell ss:StyleID="s66"><Data ss:Type="Number">127</Data></Cell>
    <Cell ss:StyleID="s65"><Data ss:Type="String">85:1672.0 86:922.0 87:259.0 88:617.0 89:2301.0 90:194.0 91:565.0 93:1089.0 94:262.0 95:2947.0 96:479.0 97:1977.0 98:1752.0 99:1650.0 100:382.0 101:1406.0 104:452.0 105:1305.0 106:321.0 107:394.0 108:204.0 109:725.0 110:354.0 111:699.0 112:710.0 116:3547.0 117:55137.0 118:5160.0 119:1775.0 120:155.0 121:314.0 122:68.0 123:74.0 124:132.0 125:204.0 128:186.0 129:23236.0 130:2963.0 131:10163.0 132:11889.0 133:3977.0 134:251.0 135:196.0 137:213.0 142:380.0 143:1660.0 144:258.0 145:6827.0 146:1002.0 154:132.0 157:1595.0 158:190.0 159:829.0 160:108.0 165:86.0 167:466.0 168:55.0 171:571.0 172:167.0 173:1219.0 174:373.0 182:85.0 184:132.0 185:1121.0 186:96.0 187:483.0 188:195.0 190:289.0 194:89.0 195:15.0 197:77.0 199:354.0 200:238.0 201:1314.0 202:210.0 210:76.0 213:352.0 214:117.0 215:254.0 216:112.0 222:61.0 225:68.0 226:54.0 227:76.0 228:80.0 229:237.0 230:251.0 236:18.0 238:15.0 239:50.0 240:46.0 241:393.0 242:363.0 243:137.0 244:281.0 246:56.0 250:55.0 251:52.0 253:35.0 255:197.0 256:135.0 257:304.0 258:149.0 265:135.0 266:9.0 267:40.0 268:20.0 270:86.0 271:172.0 273:243.0 274:51.0 281:39.0 285:4066.0 286:965.0 287:455.0 288:81.0 289:46.0 292:47.0 302:41.0 306:80.0 313:35.0 314:11.0 315:14.0 316:113.0 321:192.0 322:27.0 325:23.0 327:25.0 329:41.0 330:45.0 334:24.0 337:8.0 338:30.0 339:17.0 344:39.0 346:67.0 347:84.0 359:31.0 368:8.0 377:45.0 385:12.0 390:23.0 391:18.0 393:30.0 403:17.0 405:18.0 439:24.0 441:22.0 461:23.0 466:59.0 467:34.0 469:28.0 491:18.0</Data></Cell>
    <Cell ss:StyleID="s65"><Data ss:Type="String">C06424</Data></Cell>
    <Cell ss:StyleID="s66"><Data ss:Type="Number">11005</Data></Cell>
    <Cell ss:StyleID="s65"><Data ss:Type="String">TUNFSRHWOTWDNC-UHFFFAOYSA-N</Data></Cell>
    <Cell ss:StyleID="s68"><Data ss:Type="Number">2118</Data></Cell>
    <Cell ss:StyleID="s68"><Data ss:Type="Number">3406</Data></Cell>
    <Cell ss:StyleID="s68"><Data ss:Type="Number">2600</Data></Cell>
    <Cell ss:StyleID="s68"/>
    <Cell ss:StyleID="s84"/>
    <Cell ss:StyleID="s68"><Data ss:Type="Number">4422</Data></Cell>
    <Cell ss:StyleID="s68"><Data ss:Type="Number">4726</Data></Cell>
    <Cell ss:StyleID="s68"><Data ss:Type="Number">6236</Data></Cell>
    <Cell ss:StyleID="s68"><Data ss:Type="Number">5215</Data></Cell>
    <Cell ss:StyleID="s68"><Data ss:Type="Number">4075</Data></Cell>
    <Cell ss:StyleID="s68"><Data ss:Type="Number">3052</Data></Cell>
    <Cell ss:StyleID="s68"><Data ss:Type="Number">3187</Data></Cell>
    <Cell ss:StyleID="s68"><Data ss:Type="Number">4117</Data></Cell>
    <Cell ss:StyleID="s68"><Data ss:Type="Number">3680</Data></Cell>
   </Row>
   <Row>
    <Cell ss:StyleID="s65"><Data ss:Type="String">myo-inositol</Data></Cell>
    <Cell ss:StyleID="s66"><Data ss:Type="Number">730022</Data></Cell>
    <Cell ss:StyleID="s66"><Data ss:Type="Number">305</Data></Cell>
    <Cell ss:StyleID="s66"><Data ss:Type="Number">1741</Data></Cell>
    <Cell ss:StyleID="s65"><Data ss:Type="String">85:113.0 86:491.0 87:31.0 88:19.0 89:298.0 90:43.0 95:6.0 99:170.0 100:411.0 101:320.0 102:164.0 103:3399.0 104:366.0 105:2.0 107:22.0 108:49.0 109:262.0 111:243.0 112:149.0 113:176.0 114:90.0 115:187.0 116:296.0 117:1042.0 118:228.0 119:212.0 121:1.0 123:6.0 124:38.0 125:22.0 126:73.0 127:67.0 128:163.0 129:4240.0 130:611.0 131:1566.0 132:262.0 133:3203.0 134:572.0 135:421.0 136:43.0 138:92.0 139:9.0 140:9.0 142:100.0 143:992.0 144:486.0 145:176.0 147:12285.0 148:1910.0 149:1382.0 150:114.0 151:150.0 152:3.0 153:80.0 154:28.0 155:134.0 157:450.0 158:183.0 159:71.0 161:161.0 162:19.0 165:22.0 168:8.0 169:204.0 170:123.0 171:159.0 172:11.0 173:59.0 174:708.0 175:214.0 177:312.0 178:31.0 179:9.0 181:23.0 182:233.0 183:125.0 184:165.0 185:64.0 189:488.0 190:276.0 191:5177.0 192:982.0 193:356.0 194:65.0 196:54.0 197:732.0 198:524.0 199:90.0 200:284.0 201:47.0 203:128.0 204:1900.0 205:544.0 206:210.0 207:117.0 208:190.0 209:44.0 210:51.0 211:40.0 212:15.0 214:11.0 215:101.0 216:5.0 217:8834.0 218:1837.0 219:969.0 220:74.0 221:785.0 222:165.0 223:125.0 224:40.0 226:190.0 227:115.0 228:140.0 229:48.0 230:117.0 231:157.0 232:21.0 233:1.0 236:4.0 239:56.0 240:36.0 241:98.0 242:8.0 243:275.0 244:82.0 245:10.0 246:20.0 254:17.0 255:20.0 256:6.0 257:11.0 264:22.0 265:1345.0 266:233.0 267:22.0 268:55.0 271:46.0 272:45.0 274:3.0 279:20.0 289:1.0 291:437.0 292:80.0 293:120.0 297:3.0 298:227.0 299:108.0 301:104.0 303:79.0 305:5040.0 306:1576.0 307:694.0 308:57.0 309:60.0 312:9.0 316:7.0 317:110.0 318:2317.0 319:848.0 320:390.0 321:73.0 322:29.0 324:10.0 327:4.0 330:51.0 331:6.0 332:17.0 343:14.0 353:16.0 354:55.0 360:1.0 367:360.0 368:76.0 369:43.0 371:3.0 373:39.0 374:49.0 379:15.0 382:80.0 385:33.0 393:92.0 394:22.0 395:3.0 403:4.0 404:4.0 405:15.0 412:14.0 418:12.0 420:32.0 422:3.0 432:284.0 433:196.0 434:130.0 437:1.0 442:52.0 443:101.0 445:21.0 446:5.0 448:2.0 455:30.0 456:22.0 458:46.0 464:5.0 478:1.0 483:6.0</Data></Cell>
    <Cell ss:StyleID="s65"><Data ss:Type="String">C00137</Data></Cell>
    <Cell ss:StyleID="s66"><Data ss:Type="Number">892</Data></Cell>
    <Cell ss:StyleID="s65"><Data ss:Type="String">CDAISMWEOUEBRE-UHFFFAOYSA-N</Data></Cell>
    <Cell ss:StyleID="s68"><Data ss:Type="Number">4640</Data></Cell>
    <Cell ss:StyleID="s68"><Data ss:Type="Number">4407</Data></Cell>
    <Cell ss:StyleID="s68"><Data ss:Type="Number">8864</Data></Cell>
    <Cell ss:StyleID="s68"/>
    <Cell ss:StyleID="s84"/>
    <Cell ss:StyleID="s68"><Data ss:Type="Number">4521</Data></Cell>
    <Cell ss:StyleID="s68"><Data ss:Type="Number">5338</Data></Cell>
    <Cell ss:StyleID="s68"><Data ss:Type="Number">4316</Data></Cell>
    <Cell ss:StyleID="s68"><Data ss:Type="Number">4544</Data></Cell>
    <Cell ss:StyleID="s68"><Data ss:Type="Number">4458</Data></Cell>
    <Cell ss:StyleID="s68"><Data ss:Type="Number">4586</Data></Cell>
    <Cell ss:StyleID="s68"><Data ss:Type="Number">6885</Data></Cell>
    <Cell ss:StyleID="s68"><Data ss:Type="Number">4650</Data></Cell>
    <Cell ss:StyleID="s68"><Data ss:Type="Number">6640</Data></Cell>
   </Row>
   <Row>
    <Cell ss:StyleID="s65"><Data ss:Type="String">methionine</Data></Cell>
    <Cell ss:StyleID="s66"><Data ss:Type="Number">483560</Data></Cell>
    <Cell ss:StyleID="s66"><Data ss:Type="Number">176</Data></Cell>
    <Cell ss:StyleID="s66"><Data ss:Type="Number">45</Data></Cell>
    <Cell ss:StyleID="s65"><Data ss:Type="String">86:209.0 87:157.0 88:89.0 92:28.0 96:49.0 98:179.0 100:943.0 101:113.0 102:175.0 103:199.0 104:109.0 105:441.0 107:31.0 114:409.0 115:107.0 117:136.0 118:21.0 122:14.0 128:6524.0 129:603.0 130:496.0 131:1184.0 132:354.0 134:118.0 144:59.0 145:49.0 146:97.0 147:486.0 148:243.0 149:200.0 151:51.0 159:53.0 160:202.0 161:47.0 162:43.0 163:30.0 164:16.0 172:30.0 174:90.0 175:14.0 176:5168.0 177:722.0 178:375.0 179:63.0 181:18.0 184:26.0 187:28.0 188:179.0 189:50.0 192:17.0 195:32.0 200:36.0 202:297.0 203:128.0 204:26.0 206:36.0 218:197.0 219:341.0 220:144.0 221:12.0 232:121.0 243:25.0 250:223.0 251:39.0 252:28.0 257:15.0 266:26.0 270:19.0 277:18.0 278:32.0 279:13.0 285:24.0 292:16.0 293:161.0 295:33.0 301:18.0 305:14.0 307:18.0 308:14.0 322:26.0 331:18.0 351:27.0 357:13.0 375:33.0 462:14.0 477:15.0</Data></Cell>
    <Cell ss:StyleID="s65"><Data ss:Type="String">C00073</Data></Cell>
    <Cell ss:StyleID="s66"><Data ss:Type="Number">6137</Data></Cell>
    <Cell ss:StyleID="s65"><Data ss:Type="String">FFEARJCKVFRZRR-BYPYZUCNSA-N</Data></Cell>
    <Cell ss:StyleID="s68"><Data ss:Type="Number">6471</Data></Cell>
    <Cell ss:StyleID="s68"><Data ss:Type="Number">5928</Data></Cell>
    <Cell ss:StyleID="s68"><Data ss:Type="Number">1455</Data></Cell>
    <Cell ss:StyleID="s68"/>
    <Cell ss:StyleID="s84"/>
    <Cell ss:StyleID="s68"><Data ss:Type="Number">1026</Data></Cell>
    <Cell ss:StyleID="s68"><Data ss:Type="Number">882</Data></Cell>
    <Cell ss:StyleID="s68"><Data ss:Type="Number">878</Data></Cell>
    <Cell ss:StyleID="s68"><Data ss:Type="Number">1364</Data></Cell>
    <Cell ss:StyleID="s68"><Data ss:Type="Number">1479</Data></Cell>
    <Cell ss:StyleID="s68"><Data ss:Type="Number">2079</Data></Cell>
    <Cell ss:StyleID="s68"><Data ss:Type="Number">1965</Data></Cell>
    <Cell ss:StyleID="s68"><Data ss:Type="Number">1322</Data></Cell>
    <Cell ss:StyleID="s68"><Data ss:Type="Number">1585</Data></Cell>
   </Row>
   <Row>
    <Cell ss:StyleID="s65"><Data ss:Type="String">methanolphosphate</Data></Cell>
    <Cell ss:StyleID="s66"><Data ss:Type="Number">289520</Data></Cell>
    <Cell ss:StyleID="s66"><Data ss:Type="Number">241</Data></Cell>
    <Cell ss:StyleID="s66"><Data ss:Type="Number">5393</Data></Cell>
    <Cell ss:StyleID="s65"><Data ss:Type="String">91:189.0 98:118.0 99:213.0 109:13.0 110:42.0 115:116.0 117:125.0 118:94.0 119:81.0 121:107.0 122:6.0 123:105.0 130:13.0 133:646.0 134:53.0 135:408.0 136:125.0 137:176.0 143:34.0 144:4.0 151:78.0 158:18.0 160:2.0 163:856.0 164:67.0 165:58.0 167:92.0 168:16.0 181:147.0 184:128.0 195:233.0 198:4.0 210:1.0 211:438.0 212:72.0 213:19.0 225:3.0 228:46.0 239:1.0 241:2338.0 242:433.0 243:249.0 244:9.0 256:169.0 257:14.0 282:5.0 301:9.0 308:8.0 313:2.0 385:2.0 396:4.0 461:16.0</Data></Cell>
    <Cell ss:StyleID="s65"><Data ss:Type="String"></Data></Cell>
    <Cell ss:StyleID="s66"><Data ss:Type="Number">13130</Data></Cell>
    <Cell ss:StyleID="s65"><Data ss:Type="String">CAAULPUQFIIOTL-UHFFFAOYSA-N</Data></Cell>
    <Cell ss:StyleID="s68"><Data ss:Type="Number">782</Data></Cell>
    <Cell ss:StyleID="s68"><Data ss:Type="Number">685</Data></Cell>
    <Cell ss:StyleID="s68"><Data ss:Type="Number">95</Data></Cell>
    <Cell ss:StyleID="s68"/>
    <Cell ss:StyleID="s84"/>
    <Cell ss:StyleID="s68"><Data ss:Type="Number">2155</Data></Cell>
    <Cell ss:StyleID="s68"><Data ss:Type="Number">2006</Data></Cell>
    <Cell ss:StyleID="s68"><Data ss:Type="Number">1477</Data></Cell>
    <Cell ss:StyleID="s68"><Data ss:Type="Number">1392</Data></Cell>
    <Cell ss:StyleID="s68"><Data ss:Type="Number">599</Data></Cell>
    <Cell ss:StyleID="s68"><Data ss:Type="Number">1608</Data></Cell>
    <Cell ss:StyleID="s68"><Data ss:Type="Number">150</Data></Cell>
    <Cell ss:StyleID="s68"><Data ss:Type="Number">1819</Data></Cell>
    <Cell ss:StyleID="s68"><Data ss:Type="Number">1247</Data></Cell>
   </Row>
   <Row>
    <Cell ss:StyleID="s65"><Data ss:Type="String">mannose</Data></Cell>
    <Cell ss:StyleID="s66"><Data ss:Type="Number">645856</Data></Cell>
    <Cell ss:StyleID="s66"><Data ss:Type="Number">205</Data></Cell>
    <Cell ss:StyleID="s66"><Data ss:Type="Number">70</Data></Cell>
    <Cell ss:StyleID="s65"><Data ss:Type="String">85:142.0 89:1499.0 90:197.0 97:127.0 100:159.0 101:419.0 103:3780.0 104:287.0 105:648.0 112:23.0 113:305.0 114:520.0 115:388.0 116:86.0 117:2228.0 118:207.0 119:568.0 124:18.0 125:22.0 129:3108.0 131:511.0 133:1928.0 134:567.0 135:210.0 141:65.0 143:275.0 144:234.0 147:7354.0 150:205.0 152:14.0 157:1447.0 158:309.0 159:104.0 160:3213.0 161:172.0 162:117.0 163:130.0 164:22.0 167:7.0 169:89.0 170:14.0 173:88.0 175:60.0 177:42.0 182:15.0 184:29.0 186:52.0 187:26.0 189:515.0 190:188.0 191:219.0 192:43.0 196:14.0 201:144.0 202:39.0 203:32.0 205:3704.0 206:597.0 207:409.0 209:33.0 211:114.0 214:12.0 215:50.0 216:172.0 217:1691.0 218:443.0 219:113.0 220:43.0 221:176.0 222:41.0 223:24.0 226:16.0 228:22.0 229:373.0 230:9.0 232:50.0 234:78.0 235:30.0 241:19.0 242:23.0 244:89.0 248:25.0 254:20.0 257:21.0 259:30.0 260:22.0 262:50.0 271:51.0 291:138.0 292:49.0 305:37.0 306:15.0 307:39.0 318:47.0 319:1902.0 320:541.0 322:17.0 372:13.0 476:16.0</Data></Cell>
    <Cell ss:StyleID="s65"><Data ss:Type="String">C00159</Data></Cell>
    <Cell ss:StyleID="s66"><Data ss:Type="Number">18950</Data></Cell>
    <Cell ss:StyleID="s65"><Data ss:Type="String">WQZGKKKJIJFFOK-QTVWNMPRSA-N</Data></Cell>
    <Cell ss:StyleID="s68"><Data ss:Type="Number">2608</Data></Cell>
    <Cell ss:StyleID="s68"><Data ss:Type="Number">2597</Data></Cell>
    <Cell ss:StyleID="s68"><Data ss:Type="Number">54895</Data></Cell>
    <Cell ss:StyleID="s68"/>
    <Cell ss:StyleID="s84"/>
    <Cell ss:StyleID="s68"><Data ss:Type="Number">1242</Data></Cell>
    <Cell ss:StyleID="s68"><Data ss:Type="Number">2357</Data></Cell>
    <Cell ss:StyleID="s68"><Data ss:Type="Number">2864</Data></Cell>
    <Cell ss:StyleID="s68"><Data ss:Type="Number">1034</Data></Cell>
    <Cell ss:StyleID="s68"><Data ss:Type="Number">3542</Data></Cell>
    <Cell ss:StyleID="s68"><Data ss:Type="Number">2222</Data></Cell>
    <Cell ss:StyleID="s68"><Data ss:Type="Number">3854</Data></Cell>
    <Cell ss:StyleID="s68"><Data ss:Type="Number">3974</Data></Cell>
    <Cell ss:StyleID="s68"><Data ss:Type="Number">3551</Data></Cell>
   </Row>
   <Row>
    <Cell ss:StyleID="s65"><Data ss:Type="String">maltose </Data></Cell>
    <Cell ss:StyleID="s66"><Data ss:Type="Number">954710</Data></Cell>
    <Cell ss:StyleID="s66"><Data ss:Type="Number">204</Data></Cell>
    <Cell ss:StyleID="s66"><Data ss:Type="Number">3272</Data></Cell>
    <Cell ss:StyleID="s65"><Data ss:Type="String">85:65.0 86:12.0 87:178.0 89:646.0 90:60.0 94:54.0 99:52.0 100:39.0 101:228.0 102:47.0 103:3362.0 104:248.0 105:182.0 109:87.0 111:1.0 112:1.0 113:106.0 114:133.0 115:106.0 116:132.0 117:1609.0 118:51.0 119:22.0 129:2127.0 130:222.0 131:640.0 133:703.0 135:19.0 141:2.0 142:71.0 143:382.0 144:13.0 147:3812.0 148:592.0 149:293.0 150:21.0 155:171.0 156:13.0 157:317.0 158:75.0 159:7.0 160:454.0 161:121.0 163:127.0 169:1406.0 170:234.0 171:76.0 172:37.0 173:22.0 174:25.0 175:55.0 184:19.0 186:8.0 189:332.0 190:15.0 191:638.0 192:38.0 193:204.0 203:135.0 204:3781.0 205:1195.0 206:392.0 207:84.0 209:67.0 210:31.0 215:20.0 217:2232.0 218:524.0 219:220.0 220:29.0 221:126.0 222:8.0 229:138.0 230:68.0 231:232.0 232:16.0 233:63.0 234:2.0 235:15.0 243:423.0 244:102.0 245:101.0 247:20.0 251:17.0 255:10.0 257:18.0 259:20.0 268:17.0 269:4.0 271:539.0 272:81.0 273:80.0 274:12.0 281:86.0 282:5.0 300:4.0 305:71.0 307:26.0 319:383.0 320:87.0 322:6.0 327:34.0 331:92.0 332:62.0 360:8.0 361:2302.0 362:682.0 363:295.0 364:85.0 365:17.0 373:1.0 390:7.0 417:1.0 474:1.0</Data></Cell>
    <Cell ss:StyleID="s65"><Data ss:Type="String">C00208</Data></Cell>
    <Cell ss:StyleID="s66"><Data ss:Type="Number">439186</Data></Cell>
    <Cell ss:StyleID="s65"><Data ss:Type="String">GUBGYTABKSRVRQ-PICCSMPSSA-N</Data></Cell>
    <Cell ss:StyleID="s68"><Data ss:Type="Number">451</Data></Cell>
    <Cell ss:StyleID="s68"><Data ss:Type="Number">566</Data></Cell>
    <Cell ss:StyleID="s68"><Data ss:Type="Number">282</Data></Cell>
    <Cell ss:StyleID="s68"/>
    <Cell ss:StyleID="s84"/>
    <Cell ss:StyleID="s68"><Data ss:Type="Number">369</Data></Cell>
    <Cell ss:StyleID="s68"><Data ss:Type="Number">532</Data></Cell>
    <Cell ss:StyleID="s68"><Data ss:Type="Number">481</Data></Cell>
    <Cell ss:StyleID="s68"><Data ss:Type="Number">704</Data></Cell>
    <Cell ss:StyleID="s68"><Data ss:Type="Number">716</Data></Cell>
    <Cell ss:StyleID="s68"><Data ss:Type="Number">1149</Data></Cell>
    <Cell ss:StyleID="s68"><Data ss:Type="Number">530</Data></Cell>
    <Cell ss:StyleID="s68"><Data ss:Type="Number">879</Data></Cell>
    <Cell ss:StyleID="s68"><Data ss:Type="Number">512</Data></Cell>
   </Row>
   <Row>
    <Cell ss:StyleID="s65"><Data ss:Type="String">malic acid</Data></Cell>
    <Cell ss:StyleID="s66"><Data ss:Type="Number">463180</Data></Cell>
    <Cell ss:StyleID="s66"><Data ss:Type="Number">233</Data></Cell>
    <Cell ss:StyleID="s66"><Data ss:Type="Number">1391</Data></Cell>
    <Cell ss:StyleID="s65"><Data ss:Type="String">85:66.0 87:316.0 88:106.0 89:148.0 90:42.0 95:37.0 99:129.0 101:4462.0 102:488.0 103:641.0 104:93.0 105:294.0 115:533.0 116:432.0 117:2305.0 118:259.0 119:501.0 120:70.0 121:62.0 124:21.0 129:385.0 131:1945.0 132:129.0 133:6850.0 134:1075.0 135:667.0 136:51.0 137:33.0 139:20.0 142:41.0 143:745.0 144:107.0 145:145.0 147:21089.0 148:2969.0 149:2528.0 150:99.0 151:286.0 153:24.0 158:12.0 159:29.0 163:56.0 171:746.0 172:65.0 173:152.0 174:39.0 175:1710.0 176:253.0 177:569.0 178:101.0 185:29.0 189:1905.0 190:1476.0 191:1353.0 192:105.0 193:115.0 203:199.0 204:80.0 205:117.0 206:14.0 207:77.0 217:657.0 219:91.0 220:35.0 221:361.0 222:30.0 226:29.0 233:2954.0 234:575.0 235:253.0 236:55.0 245:1680.0 246:276.0 247:169.0 251:18.0 259:16.0 260:68.0 263:317.0 264:135.0 265:542.0 266:32.0 267:81.0 268:33.0 274:13.0 286:17.0 291:28.0 305:75.0 306:146.0 307:460.0 308:93.0 309:61.0 312:12.0 319:144.0 320:48.0 321:21.0 324:26.0 335:201.0 336:131.0 337:48.0 342:19.0 344:33.0 348:21.0 352:19.0 353:20.0 355:17.0 366:24.0 368:29.0 369:15.0 371:25.0 377:16.0 380:20.0 395:9.0 411:23.0 413:12.0 415:19.0 416:19.0 423:31.0 427:13.0 443:17.0 447:16.0 454:16.0 455:15.0 456:33.0 464:16.0 466:14.0 473:12.0 474:15.0 499:28.0</Data></Cell>
    <Cell ss:StyleID="s65"><Data ss:Type="String">C00711</Data></Cell>
    <Cell ss:StyleID="s66"><Data ss:Type="Number">525</Data></Cell>
    <Cell ss:StyleID="s65"><Data ss:Type="String">BJEPYKJPYRNKOW-UHFFFAOYSA-N</Data></Cell>
    <Cell ss:StyleID="s68"><Data ss:Type="Number">14180</Data></Cell>
    <Cell ss:StyleID="s68"><Data ss:Type="Number">12725</Data></Cell>
    <Cell ss:StyleID="s68"><Data ss:Type="Number">13888</Data></Cell>
    <Cell ss:StyleID="s68"/>
    <Cell ss:StyleID="s84"/>
    <Cell ss:StyleID="s68"><Data ss:Type="Number">5400</Data></Cell>
    <Cell ss:StyleID="s68"><Data ss:Type="Number">6545</Data></Cell>
    <Cell ss:StyleID="s68"><Data ss:Type="Number">6136</Data></Cell>
    <Cell ss:StyleID="s68"><Data ss:Type="Number">6112</Data></Cell>
    <Cell ss:StyleID="s68"><Data ss:Type="Number">6915</Data></Cell>
    <Cell ss:StyleID="s68"><Data ss:Type="Number">4861</Data></Cell>
    <Cell ss:StyleID="s68"><Data ss:Type="Number">5827</Data></Cell>
    <Cell ss:StyleID="s68"><Data ss:Type="Number">6558</Data></Cell>
    <Cell ss:StyleID="s68"><Data ss:Type="Number">4753</Data></Cell>
   </Row>
   <Row>
    <Cell ss:StyleID="s65"><Data ss:Type="String">lyxitol</Data></Cell>
    <Cell ss:StyleID="s66"><Data ss:Type="Number">573587</Data></Cell>
    <Cell ss:StyleID="s66"><Data ss:Type="Number">217</Data></Cell>
    <Cell ss:StyleID="s66"><Data ss:Type="Number">233</Data></Cell>
    <Cell ss:StyleID="s65"><Data ss:Type="String">85:649.0 86:59.0 87:142.0 88:75.0 89:607.0 95:25.0 97:25.0 99:247.0 100:57.0 101:550.0 102:92.0 103:6136.0 104:480.0 105:198.0 106:44.0 111:98.0 112:73.0 113:193.0 114:48.0 115:140.0 116:225.0 117:3144.0 118:289.0 119:258.0 120:15.0 127:102.0 129:2235.0 130:260.0 131:777.0 133:1341.0 134:87.0 135:42.0 141:89.0 143:195.0 144:16.0 145:61.0 147:6082.0 148:964.0 149:538.0 150:39.0 151:43.0 157:231.0 158:21.0 160:137.0 177:54.0 189:540.0 190:85.0 191:309.0 203:174.0 204:488.0 205:1376.0 206:216.0 207:96.0 217:3703.0 218:809.0 219:291.0 220:32.0 221:109.0 225:17.0 226:17.0 231:27.0 233:18.0 243:85.0 244:50.0 258:24.0 261:22.0 265:13.0 267:18.0 277:132.0 278:58.0 279:41.0 280:13.0 287:16.0 289:17.0 306:27.0 307:408.0 308:138.0 309:59.0 319:290.0 320:103.0 321:74.0 358:14.0 372:24.0</Data></Cell>
    <Cell ss:StyleID="s65"><Data ss:Type="String">C00532</Data></Cell>
    <Cell ss:StyleID="s66"><Data ss:Type="Number">439255</Data></Cell>
    <Cell ss:StyleID="s65"><Data ss:Type="String">HEBKCHPVOIAQTA-IMJSIDKUSA-N</Data></Cell>
    <Cell ss:StyleID="s68"><Data ss:Type="Number">23137</Data></Cell>
    <Cell ss:StyleID="s68"><Data ss:Type="Number">18530</Data></Cell>
    <Cell ss:StyleID="s68"><Data ss:Type="Number">1182</Data></Cell>
    <Cell ss:StyleID="s68"/>
    <Cell ss:StyleID="s84"/>
    <Cell ss:StyleID="s68"><Data ss:Type="Number">939</Data></Cell>
    <Cell ss:StyleID="s68"><Data ss:Type="Number">981</Data></Cell>
    <Cell ss:StyleID="s68"><Data ss:Type="Number">727</Data></Cell>
    <Cell ss:StyleID="s68"><Data ss:Type="Number">846</Data></Cell>
    <Cell ss:StyleID="s68"><Data ss:Type="Number">159</Data></Cell>
    <Cell ss:StyleID="s68"><Data ss:Type="Number">1428</Data></Cell>
    <Cell ss:StyleID="s68"><Data ss:Type="Number">1330</Data></Cell>
    <Cell ss:StyleID="s68"><Data ss:Type="Number">1186</Data></Cell>
    <Cell ss:StyleID="s68"><Data ss:Type="Number">1440</Data></Cell>
   </Row>
   <Row>
    <Cell ss:StyleID="s65"><Data ss:Type="String">lysine</Data></Cell>
    <Cell ss:StyleID="s66"><Data ss:Type="Number">663483</Data></Cell>
    <Cell ss:StyleID="s66"><Data ss:Type="Number">156</Data></Cell>
    <Cell ss:StyleID="s66"><Data ss:Type="Number">12</Data></Cell>
    <Cell ss:StyleID="s65"><Data ss:Type="String">85:2755.0 86:29130.0 87:3786.0 88:12077.0 89:1291.0 90:709.0 92:136.0 93:103.0 94:668.0 95:313.0 96:506.0 97:609.0 98:2819.0 99:1955.0 100:31497.0 101:4429.0 102:7671.0 103:3645.0 104:565.0 105:379.0 106:83.0 107:97.0 108:128.0 109:134.0 110:753.0 111:416.0 112:6522.0 113:2018.0 114:7116.0 115:10574.0 116:3465.0 117:4929.0 118:1028.0 119:900.0 120:191.0 121:127.0 123:145.0 124:606.0 125:212.0 126:2585.0 127:890.0 128:26290.0 129:4466.0 130:10847.0 131:6738.0 132:4508.0 133:6149.0 134:1147.0 135:446.0 136:164.0 137:87.0 138:490.0 139:364.0 140:4779.0 141:959.0 142:2987.0 143:733.0 144:945.0 145:366.0 146:4631.0 147:19359.0 148:3405.0 149:2181.0 150:370.0 151:803.0 152:303.0 153:342.0 154:12756.0 155:4130.0 156:76791.0 157:11196.0 158:4511.0 159:694.0 160:1657.0 161:389.0 162:279.0 163:194.0 164:207.0 165:79.0 166:971.0 167:543.0 168:665.0 169:235.0 170:669.0 171:213.0 172:2443.0 173:538.0 174:56553.0 175:9869.0 176:4416.0 177:481.0 178:80.0 179:20.0 180:41.0 181:86.0 182:316.0 183:184.0 184:486.0 185:201.0 186:1848.0 187:494.0 188:654.0 189:497.0 190:228.0 191:1071.0 192:171.0 193:95.0 196:57.0 198:177.0 199:144.0 200:4730.0 201:916.0 202:1665.0 203:494.0 204:290.0 205:118.0 206:87.0 207:45.0 212:365.0 213:404.0 214:1612.0 215:693.0 216:761.0 217:481.0 218:2436.0 219:842.0 220:589.0 221:357.0 222:91.0 223:85.0 224:57.0 225:87.0 226:147.0 227:253.0 228:3361.0 229:965.0 230:9677.0 231:2065.0 232:926.0 233:166.0 234:84.0 235:45.0 236:25.0 237:33.0 238:339.0 239:231.0 240:411.0 241:153.0 242:132.0 243:169.0 244:261.0 245:108.0 246:149.0 247:62.0 248:108.0 249:44.0 250:50.0 252:44.0 253:45.0 254:1013.0 255:485.0 256:307.0 257:183.0 258:311.0 259:140.0 260:184.0 261:68.0 262:81.0 266:91.0 267:49.0 269:68.0 271:69.0 272:363.0 273:584.0 274:308.0 275:95.0 276:49.0 285:15.0 286:23.0 288:52.0 289:58.0 291:32.0 292:18.0 295:17.0 299:46.0 300:27.0 301:76.0 302:142.0 303:70.0 304:99.0 305:35.0 314:22.0 315:52.0 316:163.0 317:9077.0 318:3043.0 319:1317.0 320:285.0 321:73.0 322:19.0 326:18.0 327:34.0 328:63.0 329:762.0 330:344.0 331:155.0 332:56.0 334:20.0 335:20.0 337:28.0 338:20.0 343:19.0 346:16.0 347:42.0 349:20.0 351:18.0 352:15.0 353:17.0 354:22.0 356:91.0 358:26.0 361:25.0 362:33.0 363:32.0 365:20.0 366:23.0 367:29.0 368:14.0 369:34.0 371:31.0 372:23.0 373:22.0 374:31.0 376:27.0 377:24.0 382:23.0 384:22.0 385:22.0 391:133.0 392:93.0 393:29.0 395:17.0 397:25.0 398:16.0 401:21.0 406:23.0 408:14.0 409:19.0 416:16.0 417:14.0 418:40.0 419:156.0 420:97.0 422:18.0 423:30.0 424:15.0 425:15.0 427:23.0 432:30.0 433:63.0 434:524.0 435:309.0 436:172.0 437:60.0 438:30.0 441:28.0 443:12.0 446:23.0 447:26.0 449:14.0 450:20.0 451:22.0 452:31.0 455:19.0 457:30.0 458:22.0 459:18.0 461:20.0 463:15.0 464:21.0 465:13.0 467:39.0 468:12.0 469:30.0 473:16.0 476:20.0 482:14.0 484:28.0 485:18.0 491:18.0 493:21.0 494:13.0</Data></Cell>
    <Cell ss:StyleID="s65"><Data ss:Type="String">C00047</Data></Cell>
    <Cell ss:StyleID="s66"><Data ss:Type="Number">5962</Data></Cell>
    <Cell ss:StyleID="s65"><Data ss:Type="String">KDXKERNSBIXSRK-YFKPBYRVSA-N</Data></Cell>
    <Cell ss:StyleID="s68"><Data ss:Type="Number">220520</Data></Cell>
    <Cell ss:StyleID="s68"><Data ss:Type="Number">195966</Data></Cell>
    <Cell ss:StyleID="s68"><Data ss:Type="Number">261</Data></Cell>
    <Cell ss:StyleID="s68"/>
    <Cell ss:StyleID="s84"/>
    <Cell ss:StyleID="s68"><Data ss:Type="Number">48746</Data></Cell>
    <Cell ss:StyleID="s68"><Data ss:Type="Number">53361</Data></Cell>
    <Cell ss:StyleID="s68"><Data ss:Type="Number">42917</Data></Cell>
    <Cell ss:StyleID="s68"><Data ss:Type="Number">50174</Data></Cell>
    <Cell ss:StyleID="s68"><Data ss:Type="Number">61841</Data></Cell>
    <Cell ss:StyleID="s68"><Data ss:Type="Number">130052</Data></Cell>
    <Cell ss:StyleID="s68"><Data ss:Type="Number">121021</Data></Cell>
    <Cell ss:StyleID="s68"><Data ss:Type="Number">111541</Data></Cell>
    <Cell ss:StyleID="s68"><Data ss:Type="Number">127636</Data></Cell>
   </Row>
   <Row>
    <Cell ss:StyleID="s65"><Data ss:Type="String">linoleic acid</Data></Cell>
    <Cell ss:StyleID="s66"><Data ss:Type="Number">777414</Data></Cell>
    <Cell ss:StyleID="s66"><Data ss:Type="Number">150</Data></Cell>
    <Cell ss:StyleID="s66"><Data ss:Type="Number">165</Data></Cell>
    <Cell ss:StyleID="s65"><Data ss:Type="String">85:1534.0 86:470.0 87:386.0 88:244.0 89:1256.0 90:176.0 91:6885.0 92:1525.0 93:8654.0 94:6153.0 95:14372.0 96:7918.0 97:3896.0 98:518.0 99:829.0 100:115.0 101:441.0 102:166.0 103:421.0 104:436.0 105:2615.0 106:995.0 107:4482.0 108:3591.0 109:5935.0 110:3865.0 111:1556.0 112:178.0 113:194.0 115:385.0 116:1903.0 117:9875.0 118:1041.0 119:1844.0 120:836.0 121:4850.0 122:2280.0 123:2389.0 124:1664.0 125:673.0 126:42.0 127:232.0 128:199.0 129:13385.0 130:1387.0 131:4194.0 132:1042.0 133:1290.0 134:413.0 135:4167.0 136:2766.0 137:1121.0 138:862.0 139:465.0 140:86.0 141:177.0 142:150.0 143:1084.0 144:165.0 145:1654.0 146:352.0 147:623.0 148:351.0 149:2323.0 150:3479.0 151:868.0 152:405.0 153:252.0 155:283.0 156:152.0 157:540.0 158:129.0 159:621.0 160:135.0 161:262.0 162:59.0 163:1049.0 164:1507.0 165:445.0 166:242.0 167:200.0 168:67.0 169:258.0 170:152.0 171:422.0 172:159.0 173:692.0 174:134.0 175:42.0 176:40.0 177:531.0 178:1897.0 179:358.0 180:74.0 181:164.0 183:292.0 184:118.0 185:304.0 186:110.0 187:539.0 188:97.0 189:23.0 190:39.0 191:266.0 192:184.0 193:88.0 195:45.0 196:38.0 197:91.0 198:69.0 199:336.0 201:311.0 202:78.0 203:20.0 205:146.0 206:99.0 207:54.0 208:60.0 209:75.0 211:64.0 213:134.0 214:34.0 215:218.0 216:58.0 218:48.0 219:22.0 220:632.0 221:168.0 224:25.0 225:53.0 226:39.0 227:123.0 228:25.0 229:121.0 230:15.0 233:58.0 234:246.0 235:67.0 239:71.0 241:83.0 242:26.0 243:69.0 244:45.0 245:41.0 246:28.0 253:62.0 254:43.0 255:28.0 257:28.0 260:16.0 261:77.0 262:1657.0 263:366.0 270:13.0 271:26.0 274:35.0 282:34.0 283:24.0 289:15.0 290:62.0 312:28.0 319:22.0 336:90.0 337:1947.0 338:619.0 352:40.0 353:20.0 354:22.0 363:15.0 364:30.0 373:14.0 378:18.0 382:21.0 389:13.0 395:24.0 398:12.0 406:19.0 412:19.0 421:15.0 426:17.0 429:23.0 430:20.0 432:13.0 439:21.0 440:17.0 442:16.0 448:30.0 450:22.0 466:20.0 471:18.0 472:28.0 477:16.0 482:14.0 496:14.0</Data></Cell>
    <Cell ss:StyleID="s65"><Data ss:Type="String">C01595</Data></Cell>
    <Cell ss:StyleID="s66"><Data ss:Type="Number">5280450</Data></Cell>
    <Cell ss:StyleID="s65"><Data ss:Type="String">OYHQOLUKZRVURQ-HZJYTTRNSA-N</Data></Cell>
    <Cell ss:StyleID="s68"><Data ss:Type="Number">1188</Data></Cell>
    <Cell ss:StyleID="s68"><Data ss:Type="Number">1516</Data></Cell>
    <Cell ss:StyleID="s68"><Data ss:Type="Number">1203</Data></Cell>
    <Cell ss:StyleID="s68"/>
    <Cell ss:StyleID="s84"/>
    <Cell ss:StyleID="s68"><Data ss:Type="Number">376</Data></Cell>
    <Cell ss:StyleID="s68"><Data ss:Type="Number">708</Data></Cell>
    <Cell ss:StyleID="s68"><Data ss:Type="Number">152</Data></Cell>
    <Cell ss:StyleID="s68"><Data ss:Type="Number">818</Data></Cell>
    <Cell ss:StyleID="s68"><Data ss:Type="Number">601</Data></Cell>
    <Cell ss:StyleID="s68"><Data ss:Type="Number">821</Data></Cell>
    <Cell ss:StyleID="s68"><Data ss:Type="Number">672</Data></Cell>
    <Cell ss:StyleID="s68"><Data ss:Type="Number">444</Data></Cell>
    <Cell ss:StyleID="s68"><Data ss:Type="Number">394</Data></Cell>
   </Row>
   <Row>
    <Cell ss:StyleID="s65"><Data ss:Type="String">levoglucosan</Data></Cell>
    <Cell ss:StyleID="s66"><Data ss:Type="Number">569637</Data></Cell>
    <Cell ss:StyleID="s66"><Data ss:Type="Number">204</Data></Cell>
    <Cell ss:StyleID="s66"><Data ss:Type="Number">3169</Data></Cell>
    <Cell ss:StyleID="s65"><Data ss:Type="String">85:775.0 87:165.0 88:163.0 89:177.0 90:42.0 91:21.0 92:2.0 95:13.0 97:132.0 98:53.0 99:731.0 100:180.0 101:2830.0 102:212.0 103:5456.0 104:270.0 105:366.0 109:317.0 111:424.0 112:33.0 113:818.0 114:131.0 115:724.0 116:1575.0 117:3643.0 118:337.0 119:568.0 120:38.0 125:69.0 126:44.0 127:263.0 129:5991.0 130:703.0 131:1830.0 132:221.0 133:3867.0 134:297.0 135:293.0 136:48.0 139:2.0 140:20.0 141:67.0 142:707.0 143:2053.0 144:218.0 145:219.0 147:6558.0 148:1314.0 149:885.0 150:45.0 151:30.0 152:134.0 153:72.0 155:1046.0 156:182.0 157:445.0 158:17.0 159:278.0 160:29.0 161:875.0 162:43.0 163:220.0 167:4.0 169:385.0 170:170.0 171:723.0 172:115.0 173:207.0 174:103.0 175:87.0 177:350.0 178:62.0 179:1.0 183:160.0 184:145.0 185:57.0 187:32.0 189:3977.0 190:805.0 191:2782.0 192:423.0 193:60.0 197:9.0 199:273.0 200:41.0 201:12.0 203:130.0 204:14366.0 205:2838.0 206:1173.0 215:94.0 216:36.0 217:10683.0 218:2168.0 219:865.0 220:238.0 229:39.0 230:12.0 231:181.0 232:38.0 233:36.0 242:41.0 243:548.0 244:83.0 245:150.0 246:42.0 260:134.0 261:58.0 262:3.0 273:79.0 317:106.0 318:9.0 332:69.0 333:1176.0 334:345.0 335:138.0</Data></Cell>
    <Cell ss:StyleID="s65"><Data ss:Type="String"></Data></Cell>
    <Cell ss:StyleID="s66"><Data ss:Type="Number">2724705</Data></Cell>
    <Cell ss:StyleID="s65"><Data ss:Type="String">TWNIBLMWSKIRAT-VFUOTHLCSA-N</Data></Cell>
    <Cell ss:StyleID="s68"><Data ss:Type="Number">924</Data></Cell>
    <Cell ss:StyleID="s68"><Data ss:Type="Number">904</Data></Cell>
    <Cell ss:StyleID="s68"><Data ss:Type="Number">807</Data></Cell>
    <Cell ss:StyleID="s68"/>
    <Cell ss:StyleID="s84"/>
    <Cell ss:StyleID="s68"><Data ss:Type="Number">289</Data></Cell>
    <Cell ss:StyleID="s68"><Data ss:Type="Number">240</Data></Cell>
    <Cell ss:StyleID="s68"><Data ss:Type="Number">198</Data></Cell>
    <Cell ss:StyleID="s68"><Data ss:Type="Number">585</Data></Cell>
    <Cell ss:StyleID="s68"><Data ss:Type="Number">833</Data></Cell>
    <Cell ss:StyleID="s68"><Data ss:Type="Number">271</Data></Cell>
    <Cell ss:StyleID="s68"><Data ss:Type="Number">306</Data></Cell>
    <Cell ss:StyleID="s68"><Data ss:Type="Number">240</Data></Cell>
    <Cell ss:StyleID="s68"><Data ss:Type="Number">357</Data></Cell>
   </Row>
   <Row>
    <Cell ss:StyleID="s65"><Data ss:Type="String">leucine</Data></Cell>
    <Cell ss:StyleID="s66"><Data ss:Type="Number">346357</Data></Cell>
    <Cell ss:StyleID="s66"><Data ss:Type="Number">158</Data></Cell>
    <Cell ss:StyleID="s66"><Data ss:Type="Number">88421</Data></Cell>
    <Cell ss:StyleID="s65"><Data ss:Type="String">85:2040.0 86:2126.0 87:2775.0 88:1401.0 89:3462.0 90:591.0 91:2381.0 92:1447.0 93:1888.0 94:327.0 95:755.0 96:903.0 97:576.0 98:1040.0 99:807.0 100:5071.0 101:1356.0 102:10051.0 103:9823.0 104:2138.0 105:4531.0 106:897.0 107:2995.0 108:268.0 109:811.0 110:613.0 111:134.0 112:235.0 113:439.0 114:344.0 115:8086.0 116:2810.0 117:3163.0 118:756.0 119:3916.0 120:691.0 121:3306.0 122:397.0 123:1227.0 124:62.0 125:133.0 126:361.0 127:1098.0 128:1048.0 129:509.0 130:2690.0 131:3660.0 132:1331.0 133:9494.0 134:3011.0 135:6263.0 136:741.0 137:3822.0 138:313.0 139:234.0 140:69.0 141:128.0 142:910.0 143:417.0 144:322.0 145:275.0 146:405.0 147:9594.0 148:1248.0 149:897.0 150:236.0 151:2293.0 152:232.0 153:397.0 154:32.0 155:94.0 156:244.0 157:238.0 158:39686.0 159:6025.0 160:1798.0 161:339.0 162:75.0 163:595.0 164:123.0 165:1188.0 166:62.0 167:832.0 168:30.0 169:50.0 170:500.0 171:228.0 172:164.0 173:96.0 174:163.0 175:109.0 176:235.0 177:634.0 178:80.0 179:381.0 180:59.0 181:2253.0 182:161.0 183:724.0 184:298.0 185:70.0 186:102.0 187:45.0 188:126.0 189:307.0 190:22.0 191:2094.0 192:216.0 193:2104.0 194:68.0 195:96.0 196:65.0 197:164.0 199:18.0 200:58.0 202:133.0 203:83.0 204:67.0 205:4.0 210:23.0 211:4203.0 212:91.0 214:30.0 215:14.0 216:64.0 217:51.0 218:1156.0 219:312.0 220:72.0 225:1186.0 226:32.0 227:138.0 229:42.0 230:43.0 231:60.0 232:1314.0 233:355.0 234:172.0 235:30.0 236:24.0 238:7.0 239:27.0 240:30.0 241:16.0 242:1.0 243:6.0 244:4.0 245:42.0 246:3.0 247:15.0 248:30.0 249:33.0 250:21.0 251:22.0 252:52.0 253:177.0 254:40.0 255:99.0 256:40.0 257:22.0 258:35.0 259:70.0 260:400.0 261:131.0 262:25.0 263:24.0 264:12.0 265:22.0 266:41.0 267:205.0 269:320.0 271:64.0 273:12.0 274:14.0 276:14.0 277:24.0 278:9.0 279:40.0 280:10.0 281:13.0 282:51.0 283:4640.0 284:700.0 285:698.0 286:125.0 287:40.0 288:6.0 289:35.0 290:39.0 291:43.0 292:40.0 293:45.0 294:7.0 295:8.0 296:10.0 297:62.0 298:1441.0 299:111362.0 300:22417.0 301:9832.0 302:1392.0 303:262.0 304:55.0 305:42.0 306:12.0 313:73.0 314:9689.0 315:2167.0 316:829.0 317:102.0 318:42.0 319:23.0 320:5.0 330:5.0 331:26.0 332:21.0 333:27.0 334:30.0 335:42.0 336:17.0 337:14.0 339:19.0 341:13.0 343:15.0 344:2.0 345:3.0 346:2.0 347:15.0 348:10.0 350:26.0 351:26.0 352:24.0 353:14.0 354:44.0 355:36.0 356:17.0 357:6.0 358:14.0 359:116.0 360:49.0 361:17.0 363:6.0 364:12.0 365:19.0 367:34.0 368:4.0 369:46.0 370:60.0 371:46.0 372:32.0 373:417.0 374:140.0 375:104.0 376:14.0 377:42.0 378:37.0 380:40.0 381:5.0 382:8.0 383:35.0 384:25.0 385:19.0 386:14.0 388:8.0 389:1.0 392:19.0 393:23.0 395:20.0 396:31.0 398:3.0 399:7.0 401:26.0 402:29.0 403:13.0 404:19.0 405:1.0 406:2.0 407:43.0 408:26.0 409:9.0 410:25.0 411:8.0 412:32.0 413:3.0 414:11.0 416:24.0 417:34.0 418:5.0 419:29.0 420:15.0 421:8.0 422:46.0 424:39.0 425:29.0 426:7.0 427:8.0 429:12.0 430:38.0 432:23.0 434:30.0 436:14.0 437:18.0 439:32.0 441:20.0 442:11.0 444:6.0 446:6.0 447:26.0 450:6.0 457:3.0 458:9.0 459:17.0 460:10.0 461:10.0 463:3.0 464:6.0 465:14.0 466:12.0 467:12.0 468:42.0 469:26.0 470:8.0 472:8.0 473:44.0 474:23.0 475:5.0 476:14.0 477:2.0 478:42.0 479:23.0 480:10.0 481:13.0 482:8.0 483:21.0 484:1.0 485:18.0 486:9.0 487:17.0 489:8.0 490:20.0 491:12.0 494:4.0 495:11.0 496:9.0 497:4.0 498:29.0 499:10.0 500:24.0</Data></Cell>
    <Cell ss:StyleID="s65"><Data ss:Type="String">C00123</Data></Cell>
    <Cell ss:StyleID="s66"><Data ss:Type="Number">6106</Data></Cell>
    <Cell ss:StyleID="s65"><Data ss:Type="String">ROHFNLRQFUQHCH-YFKPBYRVSA-N</Data></Cell>
    <Cell ss:StyleID="s68"><Data ss:Type="Number">83112</Data></Cell>
    <Cell ss:StyleID="s68"><Data ss:Type="Number">74627</Data></Cell>
    <Cell ss:StyleID="s68"><Data ss:Type="Number">9049</Data></Cell>
    <Cell ss:StyleID="s68"/>
    <Cell ss:StyleID="s84"/>
    <Cell ss:StyleID="s68"><Data ss:Type="Number">16752</Data></Cell>
    <Cell ss:StyleID="s68"><Data ss:Type="Number">19111</Data></Cell>
    <Cell ss:StyleID="s68"><Data ss:Type="Number">12920</Data></Cell>
    <Cell ss:StyleID="s68"><Data ss:Type="Number">16885</Data></Cell>
    <Cell ss:StyleID="s68"><Data ss:Type="Number">22947</Data></Cell>
    <Cell ss:StyleID="s68"><Data ss:Type="Number">53038</Data></Cell>
    <Cell ss:StyleID="s68"><Data ss:Type="Number">46670</Data></Cell>
    <Cell ss:StyleID="s68"><Data ss:Type="Number">39026</Data></Cell>
    <Cell ss:StyleID="s68"><Data ss:Type="Number">37645</Data></Cell>
   </Row>
   <Row>
    <Cell ss:StyleID="s65"><Data ss:Type="String">L-DOPA </Data></Cell>
    <Cell ss:StyleID="s66"><Data ss:Type="Number">731365</Data></Cell>
    <Cell ss:StyleID="s66"><Data ss:Type="Number">218</Data></Cell>
    <Cell ss:StyleID="s66"><Data ss:Type="Number">117313</Data></Cell>
    <Cell ss:StyleID="s65"><Data ss:Type="String">85:1310.0 86:5460.0 87:2109.0 88:638.0 89:1728.0 90:499.0 91:2427.0 92:353.0 93:532.0 94:147.0 95:770.0 96:170.0 97:387.0 98:470.0 99:1183.0 100:57055.0 101:10110.0 102:4306.0 103:5602.0 104:2432.0 105:3818.0 106:521.0 107:332.0 108:97.0 109:388.0 110:121.0 111:166.0 112:99.0 113:460.0 114:250.0 115:3119.0 116:1362.0 117:3997.0 118:963.0 119:3010.0 120:404.0 121:660.0 122:56.0 123:201.0 124:78.0 126:127.0 127:269.0 128:386.0 129:1558.0 130:9313.0 131:8203.0 132:7563.0 133:9823.0 134:1633.0 135:1474.0 136:434.0 137:405.0 138:102.0 139:72.0 140:74.0 141:240.0 142:145.0 143:288.0 144:794.0 145:831.0 146:1444.0 147:36545.0 148:6166.0 149:9503.0 150:1416.0 151:1332.0 152:328.0 153:308.0 154:97.0 155:102.0 157:275.0 158:874.0 159:1366.0 160:1375.0 161:1518.0 162:820.0 163:3263.0 164:678.0 165:1112.0 166:1061.0 167:386.0 168:201.0 169:181.0 170:193.0 171:247.0 172:897.0 173:401.0 174:1429.0 175:768.0 176:364.0 177:1492.0 178:532.0 179:35903.0 180:6286.0 181:6887.0 182:1019.0 183:388.0 184:318.0 185:205.0 186:124.0 187:100.0 188:679.0 189:678.0 190:808.0 191:2736.0 192:844.0 193:1470.0 194:330.0 195:664.0 196:173.0 197:35.0 198:91.0 199:99.0 200:103.0 201:114.0 202:439.0 203:2202.0 204:905.0 205:705.0 206:379.0 207:1414.0 208:399.0 209:875.0 210:189.0 211:314.0 212:111.0 213:89.0 214:71.0 215:56.0 216:299.0 217:878.0 218:224617.0 219:43923.0 220:19806.0 221:3058.0 222:609.0 223:764.0 224:261.0 225:150.0 226:30.0 227:57.0 230:75.0 231:107.0 232:198.0 233:208.0 234:138.0 235:177.0 236:169.0 237:1176.0 238:422.0 239:206.0 240:140.0 241:74.0 242:23.0 243:65.0 246:89.0 247:127.0 248:371.0 249:289.0 250:222.0 251:529.0 252:263.0 253:392.0 254:113.0 255:88.0 256:55.0 258:32.0 259:27.0 260:51.0 261:94.0 262:127.0 263:121.0 264:291.0 265:1098.0 266:440.0 267:20673.0 268:6706.0 269:2616.0 270:546.0 271:144.0 272:25.0 274:29.0 276:52.0 277:102.0 278:191.0 279:396.0 280:6260.0 281:2461.0 282:795.0 283:178.0 284:87.0 286:12.0 287:44.0 288:71.0 289:53.0 290:236.0 291:1027.0 292:509.0 293:276.0 294:203.0 295:487.0 296:248.0 297:85.0 298:17.0 299:172.0 300:7.0 301:40.0 303:23.0 304:90.0 306:435.0 307:423.0 308:196.0 309:70.0 311:50.0 312:62.0 313:31.0 314:43.0 315:161.0 316:56.0 319:96.0 320:162.0 321:51.0 322:32.0 323:40.0 324:55.0 325:60.0 328:98.0 329:12.0 330:21.0 332:22.0 333:50.0 334:25.0 335:12.0 336:20.0 337:48.0 338:14.0 339:30.0 340:42.0 341:69.0 343:44.0 344:28.0 346:12.0 347:11.0 348:32.0 350:18.0 351:71.0 352:164.0 353:379.0 354:498.0 355:251.0 356:46.0 357:92.0 358:74.0 360:49.0 361:20.0 362:21.0 364:52.0 366:217.0 367:530.0 368:7463.0 369:2765.0 370:1183.0 371:322.0 372:50.0 373:63.0 374:57.0 375:60.0 377:12.0 378:195.0 379:244.0 380:1710.0 381:741.0 387:25.0 388:12.0 391:41.0 393:23.0 394:82.0 395:34.0 396:26.0 397:20.0 399:22.0 401:33.0 403:47.0 406:12.0 407:37.0 409:41.0 410:11.0 411:36.0 412:39.0 414:29.0 416:17.0 417:43.0 419:16.0 421:24.0 422:22.0 423:9.0 424:19.0 425:56.0 426:15.0 427:8.0 430:24.0 431:42.0 434:37.0 435:28.0 436:9.0 438:28.0 439:52.0 440:131.0 442:1219.0 444:336.0 445:92.0 446:70.0 447:31.0 448:49.0 451:21.0 461:12.0 468:38.0 469:124.0 470:784.0 471:424.0 472:263.0 473:79.0 474:46.0 479:29.0 484:16.0 485:134.0 486:71.0 487:63.0 489:23.0 490:25.0 491:22.0 493:12.0</Data></Cell>
    <Cell ss:StyleID="s65"><Data ss:Type="String"></Data></Cell>
    <Cell ss:StyleID="s65"><Data ss:Type="String"></Data></Cell>
    <Cell ss:StyleID="s65"><Data ss:Type="String">WTDRDQBEARUVNC-LURJTMIESA-N</Data></Cell>
    <Cell ss:StyleID="s68"><Data ss:Type="Number">2151</Data></Cell>
    <Cell ss:StyleID="s68"><Data ss:Type="Number">2010</Data></Cell>
    <Cell ss:StyleID="s68"><Data ss:Type="Number">3113</Data></Cell>
    <Cell ss:StyleID="s68"/>
    <Cell ss:StyleID="s84"/>
    <Cell ss:StyleID="s68"><Data ss:Type="Number">6239</Data></Cell>
    <Cell ss:StyleID="s68"><Data ss:Type="Number">6456</Data></Cell>
    <Cell ss:StyleID="s68"><Data ss:Type="Number">5325</Data></Cell>
    <Cell ss:StyleID="s68"><Data ss:Type="Number">5797</Data></Cell>
    <Cell ss:StyleID="s68"><Data ss:Type="Number">7681</Data></Cell>
    <Cell ss:StyleID="s68"><Data ss:Type="Number">9710</Data></Cell>
    <Cell ss:StyleID="s68"><Data ss:Type="Number">9063</Data></Cell>
    <Cell ss:StyleID="s68"><Data ss:Type="Number">9188</Data></Cell>
    <Cell ss:StyleID="s68"><Data ss:Type="Number">10849</Data></Cell>
   </Row>
   <Row>
    <Cell ss:StyleID="s65"><Data ss:Type="String">lauric acid</Data></Cell>
    <Cell ss:StyleID="s66"><Data ss:Type="Number">547906</Data></Cell>
    <Cell ss:StyleID="s66"><Data ss:Type="Number">117</Data></Cell>
    <Cell ss:StyleID="s66"><Data ss:Type="Number">49</Data></Cell>
    <Cell ss:StyleID="s65"><Data ss:Type="String">85:168.0 86:141.0 87:101.0 89:291.0 93:60.0 95:377.0 96:145.0 97:251.0 98:244.0 101:191.0 104:48.0 105:176.0 109:155.0 111:88.0 115:37.0 116:428.0 117:7512.0 118:665.0 119:226.0 120:42.0 122:42.0 129:2879.0 130:369.0 131:1222.0 132:1823.0 133:146.0 134:55.0 139:64.0 143:180.0 145:762.0 146:42.0 147:217.0 153:16.0 154:30.0 157:84.0 160:63.0 169:49.0 171:95.0 176:32.0 179:30.0 185:98.0 186:22.0 187:100.0 201:77.0 202:43.0 215:71.0 232:37.0 233:29.0 245:67.0 249:19.0 253:12.0 256:32.0 257:1156.0 258:137.0 269:48.0 272:35.0 273:24.0 286:16.0 350:23.0 389:23.0 393:27.0 412:26.0 417:29.0 426:21.0 436:21.0 442:29.0 444:44.0 451:21.0 457:30.0 459:32.0 461:33.0 464:14.0 473:19.0 490:25.0 495:40.0 496:35.0</Data></Cell>
    <Cell ss:StyleID="s65"><Data ss:Type="String">C02679</Data></Cell>
    <Cell ss:StyleID="s66"><Data ss:Type="Number">3893</Data></Cell>
    <Cell ss:StyleID="s65"><Data ss:Type="String">POULHZVOKOAJMA-UHFFFAOYSA-N</Data></Cell>
    <Cell ss:StyleID="s68"><Data ss:Type="Number">4409</Data></Cell>
    <Cell ss:StyleID="s68"><Data ss:Type="Number">9789</Data></Cell>
    <Cell ss:StyleID="s68"><Data ss:Type="Number">4080</Data></Cell>
    <Cell ss:StyleID="s68"/>
    <Cell ss:StyleID="s84"/>
    <Cell ss:StyleID="s68"><Data ss:Type="Number">4061</Data></Cell>
    <Cell ss:StyleID="s68"><Data ss:Type="Number">5184</Data></Cell>
    <Cell ss:StyleID="s68"><Data ss:Type="Number">6961</Data></Cell>
    <Cell ss:StyleID="s68"><Data ss:Type="Number">5415</Data></Cell>
    <Cell ss:StyleID="s68"><Data ss:Type="Number">4189</Data></Cell>
    <Cell ss:StyleID="s68"><Data ss:Type="Number">5014</Data></Cell>
    <Cell ss:StyleID="s68"><Data ss:Type="Number">7110</Data></Cell>
    <Cell ss:StyleID="s68"><Data ss:Type="Number">4953</Data></Cell>
    <Cell ss:StyleID="s68"><Data ss:Type="Number">8365</Data></Cell>
   </Row>
   <Row>
    <Cell ss:StyleID="s65"><Data ss:Type="String">lactulose </Data></Cell>
    <Cell ss:StyleID="s66"><Data ss:Type="Number">929908</Data></Cell>
    <Cell ss:StyleID="s66"><Data ss:Type="Number">204</Data></Cell>
    <Cell ss:StyleID="s66"><Data ss:Type="Number">6432</Data></Cell>
    <Cell ss:StyleID="s65"><Data ss:Type="String">85:15.0 86:83.0 89:320.0 93:71.0 96:35.0 99:179.0 100:35.0 101:517.0 103:2907.0 104:50.0 105:154.0 109:103.0 113:221.0 114:90.0 115:12.0 116:235.0 117:787.0 118:124.0 124:47.0 126:14.0 129:3378.0 130:406.0 131:445.0 133:426.0 134:88.0 136:23.0 137:31.0 139:22.0 141:191.0 143:655.0 144:48.0 145:261.0 147:4074.0 148:387.0 149:168.0 150:56.0 153:61.0 155:144.0 156:88.0 157:219.0 158:34.0 159:34.0 161:51.0 162:42.0 163:276.0 164:10.0 165:73.0 167:70.0 168:35.0 169:1317.0 170:103.0 172:99.0 173:19.0 174:4.0 175:63.0 177:85.0 178:72.0 180:242.0 181:449.0 182:138.0 183:138.0 184:24.0 185:31.0 188:41.0 189:798.0 190:172.0 191:2818.0 192:581.0 193:307.0 194:116.0 195:51.0 196:57.0 197:76.0 199:53.0 203:114.0 204:10246.0 205:2139.0 206:990.0 207:267.0 208:215.0 209:272.0 211:77.0 212:32.0 215:60.0 217:2347.0 218:573.0 219:261.0 220:25.0 222:119.0 224:11.0 227:117.0 229:80.0 230:98.0 231:56.0 232:155.0 233:196.0 234:30.0 237:54.0 240:77.0 241:39.0 242:20.0 243:592.0 244:179.0 245:245.0 246:115.0 247:60.0 248:25.0 249:41.0 251:133.0 253:15.0 254:96.0 255:12.0 256:35.0 257:199.0 258:37.0 259:148.0 260:6.0 261:14.0 263:51.0 265:29.0 266:10.0 267:26.0 269:21.0 270:65.0 271:369.0 272:65.0 273:60.0 275:19.0 279:6.0 280:3.0 281:362.0 283:113.0 285:227.0 286:72.0 287:23.0 290:20.0 291:107.0 292:107.0 293:31.0 301:15.0 303:63.0 304:39.0 305:220.0 306:101.0 307:67.0 314:23.0 315:29.0 317:72.0 318:16.0 319:64.0 320:55.0 323:44.0 324:11.0 325:119.0 326:9.0 327:44.0 328:24.0 329:19.0 331:53.0 333:75.0 334:5.0 335:9.0 336:24.0 338:1.0 339:20.0 341:213.0 342:117.0 345:43.0 346:20.0 347:51.0 351:1.0 355:76.0 356:5.0 357:48.0 359:39.0 360:25.0 361:1224.0 362:513.0 363:244.0 368:3.0 373:1.0 375:134.0 376:48.0 385:98.0 387:6.0 388:33.0 403:11.0 407:36.0 409:27.0 416:40.0 418:1.0 422:10.0 425:24.0 429:39.0 431:59.0 433:25.0 451:46.0 461:27.0 462:5.0 475:36.0 476:8.0 477:7.0 491:25.0</Data></Cell>
    <Cell ss:StyleID="s65"><Data ss:Type="String">C07064</Data></Cell>
    <Cell ss:StyleID="s66"><Data ss:Type="Number">11333</Data></Cell>
    <Cell ss:StyleID="s65"><Data ss:Type="String">JCQLYHFGKNRPGE-FCVZTGTOSA-N</Data></Cell>
    <Cell ss:StyleID="s68"><Data ss:Type="Number">89</Data></Cell>
    <Cell ss:StyleID="s68"><Data ss:Type="Number">101</Data></Cell>
    <Cell ss:StyleID="s68"><Data ss:Type="Number">243</Data></Cell>
    <Cell ss:StyleID="s68"/>
    <Cell ss:StyleID="s84"/>
    <Cell ss:StyleID="s68"><Data ss:Type="Number">158</Data></Cell>
    <Cell ss:StyleID="s68"><Data ss:Type="Number">184</Data></Cell>
    <Cell ss:StyleID="s68"><Data ss:Type="Number">237</Data></Cell>
    <Cell ss:StyleID="s68"><Data ss:Type="Number">195</Data></Cell>
    <Cell ss:StyleID="s68"><Data ss:Type="Number">250</Data></Cell>
    <Cell ss:StyleID="s68"><Data ss:Type="Number">219</Data></Cell>
    <Cell ss:StyleID="s68"><Data ss:Type="Number">190</Data></Cell>
    <Cell ss:StyleID="s68"><Data ss:Type="Number">61</Data></Cell>
    <Cell ss:StyleID="s68"><Data ss:Type="Number">110</Data></Cell>
   </Row>
   <Row>
    <Cell ss:StyleID="s65"><Data ss:Type="String">lactic acid</Data></Cell>
    <Cell ss:StyleID="s66"><Data ss:Type="Number">217657</Data></Cell>
    <Cell ss:StyleID="s66"><Data ss:Type="Number">191</Data></Cell>
    <Cell ss:StyleID="s66"><Data ss:Type="Number">80</Data></Cell>
    <Cell ss:StyleID="s65"><Data ss:Type="String">85:8684.0 86:6573.0 87:72227.0 88:111565.0 89:22391.0 90:1554.0 91:2622.0 92:778.0 93:502.0 94:4760.0 95:1164.0 96:739.0 97:892.0 98:246.0 99:4891.0 100:2372.0 101:61750.0 102:48891.0 103:46949.0 104:6822.0 105:17397.0 106:1817.0 107:2274.0 108:297.0 109:91.0 111:450.0 113:4576.0 114:1039.0 115:35415.0 116:15880.0 117:1091636.0 118:122979.0 119:56962.0 120:3499.0 121:613.0 126:206.0 127:1515.0 128:232.0 129:21595.0 130:2560.0 131:73022.0 132:12571.0 133:150112.0 134:23790.0 135:12422.0 136:1035.0 137:319.0 141:59.0 143:703.0 144:379.0 145:1599.0 146:1603.0 147:1233845.0 148:206049.0 149:109315.0 150:10259.0 151:1388.0 159:535.0 161:458.0 162:131.0 163:508.0 164:179.0 167:62.0 170:79.0 171:131.0 172:124.0 173:211.0 175:8086.0 176:1623.0 177:440.0 180:153.0 181:108.0 182:125.0 183:84.0 184:1130.0 185:407.0 186:223.0 187:68.0 188:179.0 189:308.0 190:122494.0 191:195244.0 192:43519.0 193:16179.0 194:1913.0 195:299.0 196:58.0 203:6144.0 204:1185.0 205:467.0 206:152.0 207:160.0 208:134.0 209:142.0 211:171.0 212:129.0 214:35.0 217:659.0 218:304.0 219:43925.0 220:8054.0 221:3693.0 222:384.0 223:113.0 227:50.0 231:26.0 233:188.0 239:54.0 240:82.0 241:90.0 243:54.0 245:37.0 246:66.0 247:151.0 248:86.0 251:57.0 252:72.0 255:78.0 258:43.0 259:64.0 260:10.0 261:69.0 263:74.0 265:105.0 266:36.0 267:120.0 268:79.0 269:53.0 270:54.0 272:51.0 274:55.0 276:12.0 278:89.0 280:107.0 281:146.0 282:99.0 283:61.0 284:76.0 285:69.0 287:47.0 290:58.0 291:70.0 292:65.0 293:81.0 295:71.0 299:107.0 300:77.0 305:70.0 307:98.0 309:67.0 312:50.0 313:86.0 314:73.0 315:86.0 317:80.0 318:45.0 319:86.0 321:31.0 322:58.0 323:91.0 324:88.0 325:90.0 326:67.0 327:87.0 329:88.0 334:40.0 335:60.0 337:75.0 338:77.0 342:93.0 343:72.0 345:69.0 346:101.0 347:63.0 348:101.0 349:62.0 350:96.0 352:95.0 353:57.0 356:62.0 357:42.0 362:89.0 363:60.0 364:36.0 365:78.0 366:76.0 367:64.0 368:45.0 371:46.0 372:84.0 373:71.0 375:56.0 376:94.0 380:41.0 382:65.0 383:40.0 384:63.0 385:74.0 387:90.0 388:11.0 389:71.0 390:27.0 392:37.0 393:38.0 394:9.0 395:62.0 396:80.0 398:44.0 400:22.0 402:42.0 403:66.0 405:84.0 407:69.0 408:46.0 409:72.0 411:61.0 412:42.0 413:8.0 414:27.0 416:57.0 417:72.0 418:61.0 419:57.0 420:71.0 421:83.0 425:77.0 426:36.0 427:72.0 428:67.0 431:69.0 433:99.0 434:90.0 435:22.0 436:72.0 439:58.0 440:47.0 442:55.0 444:77.0 447:79.0 449:57.0 451:58.0 452:82.0 453:65.0 454:26.0 456:80.0 457:46.0 458:58.0 459:89.0 460:46.0 463:78.0 466:51.0 467:57.0 469:65.0 470:40.0 472:49.0 473:25.0 474:70.0 476:64.0 477:13.0 478:94.0 480:69.0 481:62.0 482:64.0 483:42.0 485:69.0 486:83.0 490:47.0 491:78.0 493:76.0 494:26.0 495:85.0 496:86.0 500:27.0</Data></Cell>
    <Cell ss:StyleID="s65"><Data ss:Type="String">C01432</Data></Cell>
    <Cell ss:StyleID="s66"><Data ss:Type="Number">612</Data></Cell>
    <Cell ss:StyleID="s65"><Data ss:Type="String">JVTAAEKCZFNVCJ-UHFFFAOYSA-N</Data></Cell>
    <Cell ss:StyleID="s68"><Data ss:Type="Number">4461</Data></Cell>
    <Cell ss:StyleID="s68"><Data ss:Type="Number">8335</Data></Cell>
    <Cell ss:StyleID="s68"><Data ss:Type="Number">17503</Data></Cell>
    <Cell ss:StyleID="s68"/>
    <Cell ss:StyleID="s84"/>
    <Cell ss:StyleID="s68"><Data ss:Type="Number">4330</Data></Cell>
    <Cell ss:StyleID="s68"><Data ss:Type="Number">4074</Data></Cell>
    <Cell ss:StyleID="s68"><Data ss:Type="Number">3207</Data></Cell>
    <Cell ss:StyleID="s68"><Data ss:Type="Number">4945</Data></Cell>
    <Cell ss:StyleID="s68"><Data ss:Type="Number">4039</Data></Cell>
    <Cell ss:StyleID="s68"><Data ss:Type="Number">1439</Data></Cell>
    <Cell ss:StyleID="s68"><Data ss:Type="Number">3403</Data></Cell>
    <Cell ss:StyleID="s68"><Data ss:Type="Number">1997</Data></Cell>
    <Cell ss:StyleID="s68"><Data ss:Type="Number">2838</Data></Cell>
   </Row>
   <Row>
    <Cell ss:StyleID="s65"><Data ss:Type="String">isothreonic acid</Data></Cell>
    <Cell ss:StyleID="s66"><Data ss:Type="Number">489385</Data></Cell>
    <Cell ss:StyleID="s66"><Data ss:Type="Number">292</Data></Cell>
    <Cell ss:StyleID="s66"><Data ss:Type="Number">1679</Data></Cell>
    <Cell ss:StyleID="s65"><Data ss:Type="String">85:304.0 86:391.0 88:631.0 89:4158.0 90:414.0 91:179.0 92:233.0 93:215.0 94:45.0 96:145.0 97:116.0 98:15.0 99:816.0 100:110.0 101:2762.0 102:21122.0 103:20966.0 104:2634.0 105:1408.0 106:64.0 107:560.0 108:290.0 109:71.0 110:395.0 111:105.0 113:1032.0 114:253.0 115:1508.0 116:877.0 117:33848.0 118:3267.0 119:2907.0 120:140.0 121:96.0 122:8.0 124:18.0 125:13.0 127:531.0 128:50.0 129:6995.0 130:17816.0 131:9728.0 132:2127.0 133:13693.0 134:2261.0 135:1252.0 136:37.0 137:70.0 141:279.0 143:5323.0 144:512.0 145:511.0 146:508.0 147:89541.0 148:14484.0 149:8621.0 150:1069.0 151:554.0 152:43.0 153:93.0 154:4.0 155:7.0 157:903.0 159:246.0 161:501.0 162:71.0 163:1006.0 164:236.0 165:241.0 166:13.0 167:3.0 168:40.0 169:26.0 170:89.0 172:176.0 173:230.0 175:799.0 176:118.0 177:3522.0 178:628.0 179:286.0 180:26.0 181:74.0 185:128.0 186:51.0 187:91.0 188:52.0 189:4147.0 190:923.0 191:1643.0 192:325.0 193:329.0 194:77.0 195:56.0 199:88.0 200:80.0 201:125.0 202:1.0 203:1318.0 204:2518.0 205:17229.0 206:3365.0 207:2844.0 208:477.0 209:217.0 210:57.0 211:49.0 212:26.0 213:1.0 215:166.0 216:68.0 217:14540.0 218:2990.0 219:1780.0 220:18784.0 221:7856.0 222:2654.0 223:859.0 224:149.0 225:56.0 226:73.0 229:1.0 230:18.0 231:282.0 232:47.0 233:93.0 234:31.0 235:42.0 237:190.0 238:29.0 239:10.0 243:2.0 244:29.0 245:1906.0 246:476.0 247:394.0 248:48.0 249:40.0 251:6.0 252:11.0 253:11.0 255:6.0 257:1.0 262:17.0 263:57.0 265:42.0 267:123.0 268:27.0 270:12.0 276:37.0 277:610.0 278:168.0 279:84.0 281:28.0 283:114.0 290:42.0 291:2248.0 292:22023.0 293:6532.0 294:3129.0 295:766.0 296:201.0 297:48.0 300:12.0 305:306.0 306:53.0 307:114.0 309:3.0 312:27.0 313:2.0 319:1701.0 320:478.0 321:327.0 322:69.0 323:68.0 325:132.0 328:1.0 334:26.0 339:20.0 341:97.0 342:22.0 343:12.0 347:2.0 349:1.0 351:1.0 354:22.0 355:72.0 356:1.0 361:7.0 364:30.0 370:1.0 371:73.0 372:66.0 373:46.0 379:358.0 380:187.0 381:71.0 382:9.0 390:2.0 400:4.0 408:17.0 409:469.0 410:241.0 411:68.0 412:15.0 418:19.0 419:1.0 427:17.0 431:24.0 448:47.0 450:22.0 467:17.0 468:1.0 472:23.0 475:13.0 480:2.0 492:6.0</Data></Cell>
    <Cell ss:StyleID="s65"><Data ss:Type="String">C00639</Data></Cell>
    <Cell ss:StyleID="s66"><Data ss:Type="Number">151152</Data></Cell>
    <Cell ss:StyleID="s65"><Data ss:Type="String">JPIJQSOTBSSVTP-GBXIJSLDSA-N</Data></Cell>
    <Cell ss:StyleID="s68"><Data ss:Type="Number">83</Data></Cell>
    <Cell ss:StyleID="s68"><Data ss:Type="Number">280</Data></Cell>
    <Cell ss:StyleID="s68"><Data ss:Type="Number">259</Data></Cell>
    <Cell ss:StyleID="s68"/>
    <Cell ss:StyleID="s84"/>
    <Cell ss:StyleID="s68"><Data ss:Type="Number">133</Data></Cell>
    <Cell ss:StyleID="s68"><Data ss:Type="Number">63</Data></Cell>
    <Cell ss:StyleID="s68"><Data ss:Type="Number">53</Data></Cell>
    <Cell ss:StyleID="s68"><Data ss:Type="Number">243</Data></Cell>
    <Cell ss:StyleID="s68"><Data ss:Type="Number">341</Data></Cell>
    <Cell ss:StyleID="s68"><Data ss:Type="Number">132</Data></Cell>
    <Cell ss:StyleID="s68"><Data ss:Type="Number">317</Data></Cell>
    <Cell ss:StyleID="s68"><Data ss:Type="Number">328</Data></Cell>
    <Cell ss:StyleID="s68"><Data ss:Type="Number">165</Data></Cell>
   </Row>
   <Row>
    <Cell ss:StyleID="s65"><Data ss:Type="String">isoleucine</Data></Cell>
    <Cell ss:StyleID="s66"><Data ss:Type="Number">359251</Data></Cell>
    <Cell ss:StyleID="s66"><Data ss:Type="Number">158</Data></Cell>
    <Cell ss:StyleID="s66"><Data ss:Type="Number">15</Data></Cell>
    <Cell ss:StyleID="s65"><Data ss:Type="String">85:1549.0 86:3001.0 87:645.0 88:285.0 89:271.0 90:580.0 91:64.0 92:52.0 95:58.0 96:323.0 97:189.0 98:829.0 99:977.0 100:9875.0 101:1414.0 102:3456.0 103:1535.0 104:311.0 105:134.0 111:127.0 112:440.0 113:373.0 114:1505.0 115:765.0 116:651.0 118:274.0 119:292.0 121:53.0 123:27.0 126:183.0 128:1693.0 129:920.0 130:964.0 131:1559.0 132:2068.0 133:2024.0 135:106.0 142:989.0 143:511.0 144:398.0 145:30.0 146:574.0 147:8578.0 148:1508.0 149:662.0 156:373.0 157:197.0 158:52381.0 159:6934.0 160:2388.0 161:185.0 163:238.0 164:66.0 170:687.0 172:61.0 173:85.0 176:60.0 177:63.0 203:328.0 216:73.0 218:7253.0 219:1298.0 220:481.0 221:49.0 230:56.0 232:1531.0 233:402.0 234:118.0 236:15.0 241:39.0 246:59.0 260:235.0 261:90.0 262:28.0 280:11.0 304:35.0 313:31.0 333:17.0 341:27.0 382:28.0 396:22.0 398:26.0 405:17.0 421:16.0 458:22.0 468:21.0</Data></Cell>
    <Cell ss:StyleID="s65"><Data ss:Type="String">C00407</Data></Cell>
    <Cell ss:StyleID="s66"><Data ss:Type="Number">6306</Data></Cell>
    <Cell ss:StyleID="s65"><Data ss:Type="String">AGPKZVBTJJNPAG-WHFBIAKZSA-N</Data></Cell>
    <Cell ss:StyleID="s68"><Data ss:Type="Number">67571</Data></Cell>
    <Cell ss:StyleID="s68"><Data ss:Type="Number">65293</Data></Cell>
    <Cell ss:StyleID="s68"><Data ss:Type="Number">128909</Data></Cell>
    <Cell ss:StyleID="s68"/>
    <Cell ss:StyleID="s84"/>
    <Cell ss:StyleID="s68"><Data ss:Type="Number">14807</Data></Cell>
    <Cell ss:StyleID="s68"><Data ss:Type="Number">15537</Data></Cell>
    <Cell ss:StyleID="s68"><Data ss:Type="Number">12022</Data></Cell>
    <Cell ss:StyleID="s68"><Data ss:Type="Number">13562</Data></Cell>
    <Cell ss:StyleID="s68"><Data ss:Type="Number">18036</Data></Cell>
    <Cell ss:StyleID="s68"><Data ss:Type="Number">42621</Data></Cell>
    <Cell ss:StyleID="s68"><Data ss:Type="Number">40754</Data></Cell>
    <Cell ss:StyleID="s68"><Data ss:Type="Number">34804</Data></Cell>
    <Cell ss:StyleID="s68"><Data ss:Type="Number">33076</Data></Cell>
   </Row>
   <Row>
    <Cell ss:StyleID="s65"><Data ss:Type="String">isoheptadecanoic acid NIST</Data></Cell>
    <Cell ss:StyleID="s66"><Data ss:Type="Number">737927</Data></Cell>
    <Cell ss:StyleID="s66"><Data ss:Type="Number">117</Data></Cell>
    <Cell ss:StyleID="s66"><Data ss:Type="Number">46259</Data></Cell>
    <Cell ss:StyleID="s65"><Data ss:Type="String">106:2.0 109:94.0 110:4.0 116:147.0 117:3332.0 118:314.0 119:40.0 123:26.0 129:1169.0 130:186.0 132:1191.0 145:553.0 146:26.0 153:14.0 157:54.0 159:6.0 185:96.0 199:5.0 202:14.0 215:4.0 216:2.0 228:16.0 231:24.0 241:9.0 244:76.0 254:4.0 257:12.0 283:12.0 286:2.0 290:3.0 293:18.0 296:8.0 298:5.0 299:4.0 300:5.0 304:3.0 306:17.0 310:4.0 319:20.0 326:11.0 327:92.0 328:163.0 335:10.0 336:2.0 342:22.0 343:12.0 353:35.0 354:13.0 355:6.0 366:14.0 370:8.0 379:3.0 380:4.0 388:8.0 393:2.0 402:9.0 416:3.0 417:1.0 420:1.0 423:4.0 431:11.0 451:17.0 455:4.0 466:11.0 468:3.0 490:1.0 492:1.0</Data></Cell>
    <Cell ss:StyleID="s65"><Data ss:Type="String"></Data></Cell>
    <Cell ss:StyleID="s66"><Data ss:Type="Number">164860</Data></Cell>
    <Cell ss:StyleID="s65"><Data ss:Type="String">IIUXHTGBZYEGHI-UHFFFAOYSA-N</Data></Cell>
    <Cell ss:StyleID="s68"><Data ss:Type="Number">9745</Data></Cell>
    <Cell ss:StyleID="s68"><Data ss:Type="Number">14982</Data></Cell>
    <Cell ss:StyleID="s68"><Data ss:Type="Number">8501</Data></Cell>
    <Cell ss:StyleID="s68"/>
    <Cell ss:StyleID="s84"/>
    <Cell ss:StyleID="s68"><Data ss:Type="Number">4017</Data></Cell>
    <Cell ss:StyleID="s68"><Data ss:Type="Number">4255</Data></Cell>
    <Cell ss:StyleID="s68"><Data ss:Type="Number">3856</Data></Cell>
    <Cell ss:StyleID="s68"><Data ss:Type="Number">5469</Data></Cell>
    <Cell ss:StyleID="s68"><Data ss:Type="Number">7878</Data></Cell>
    <Cell ss:StyleID="s68"><Data ss:Type="Number">7248</Data></Cell>
    <Cell ss:StyleID="s68"><Data ss:Type="Number">3945</Data></Cell>
    <Cell ss:StyleID="s68"><Data ss:Type="Number">4311</Data></Cell>
    <Cell ss:StyleID="s68"><Data ss:Type="Number">7503</Data></Cell>
   </Row>
   <Row>
    <Cell ss:StyleID="s65"><Data ss:Type="String">isocitric acid</Data></Cell>
    <Cell ss:StyleID="s66"><Data ss:Type="Number">617338</Data></Cell>
    <Cell ss:StyleID="s66"><Data ss:Type="Number">245</Data></Cell>
    <Cell ss:StyleID="s66"><Data ss:Type="Number">32122</Data></Cell>
    <Cell ss:StyleID="s65"><Data ss:Type="String">85:2447.0 86:626.0 87:1258.0 88:847.0 89:1234.0 90:260.0 91:1069.0 92:228.0 93:230.0 94:47.0 95:3308.0 97:857.0 98:490.0 99:1992.0 100:157.0 101:1347.0 102:1246.0 103:1778.0 104:706.0 105:2996.0 106:205.0 107:136.0 108:170.0 109:137.0 110:130.0 111:512.0 112:175.0 113:5118.0 114:643.0 115:1659.0 116:2844.0 117:4523.0 118:958.0 119:1389.0 120:194.0 121:151.0 122:61.0 123:48.0 124:33.0 125:32.0 126:207.0 127:455.0 128:1061.0 129:8781.0 130:1499.0 131:5965.0 132:1274.0 133:13764.0 134:2004.0 135:1730.0 136:140.0 137:178.0 138:112.0 139:1319.0 140:225.0 141:1013.0 142:474.0 143:7404.0 144:997.0 145:826.0 146:288.0 147:82302.0 148:12684.0 149:11040.0 150:1911.0 151:1030.0 152:1.0 153:99.0 155:587.0 156:717.0 157:4605.0 158:496.0 159:442.0 161:749.0 162:465.0 163:469.0 164:98.0 165:92.0 167:46.0 168:24.0 169:687.0 170:327.0 171:1074.0 172:329.0 173:420.0 174:238.0 175:270.0 176:200.0 177:1600.0 178:329.0 179:144.0 180:66.0 182:91.0 183:754.0 184:748.0 185:1037.0 186:488.0 187:474.0 188:22.0 189:980.0 190:595.0 191:3442.0 192:815.0 193:527.0 194:83.0 196:126.0 197:17.0 198:130.0 199:100.0 200:58.0 201:500.0 202:198.0 203:1270.0 204:3303.0 205:1157.0 206:864.0 207:1098.0 208:403.0 209:135.0 210:91.0 211:5676.0 212:1726.0 213:2294.0 214:425.0 215:778.0 216:346.0 217:2705.0 218:630.0 219:755.0 220:109.0 221:3263.0 222:1081.0 223:560.0 224:295.0 225:25.0 226:65.0 227:75.0 228:20.0 229:769.0 230:481.0 231:768.0 232:568.0 233:440.0 234:44.0 237:74.0 238:13.0 239:14.0 240:45.0 241:11.0 243:330.0 244:261.0 245:19651.0 246:5118.0 247:2148.0 248:411.0 249:117.0 250:50.0 251:12.0 253:49.0 254:12.0 255:42.0 257:1685.0 258:865.0 259:1198.0 260:471.0 261:428.0 262:131.0 263:72.0 264:9.0 265:318.0 266:112.0 267:16.0 268:7.0 270:13.0 271:16.0 272:1087.0 274:6395.0 275:3019.0 276:877.0 277:112.0 278:80.0 279:25.0 280:37.0 281:8.0 282:15.0 285:2058.0 286:644.0 287:774.0 288:95.0 289:113.0 291:261.0 292:124.0 293:144.0 299:22.0 301:295.0 302:148.0 303:1170.0 304:495.0 305:1141.0 306:739.0 307:449.0 308:235.0 309:133.0 314:3.0 316:11.0 317:41.0 318:551.0 319:6962.0 320:2893.0 321:1502.0 322:327.0 323:162.0 324:109.0 325:19.0 326:27.0 327:10.0 328:16.0 330:17.0 331:230.0 332:170.0 333:341.0 334:385.0 335:255.0 336:114.0 337:27.0 340:55.0 341:39.0 344:8.0 346:375.0 347:4639.0 348:2088.0 349:1294.0 350:258.0 351:30.0 352:37.0 353:35.0 354:5.0 356:70.0 357:35.0 361:20.0 362:599.0 363:2499.0 364:1410.0 365:840.0 366:240.0 367:22.0 370:7.0 371:36.0 372:4.0 373:80.0 374:764.0 375:4411.0 376:2590.0 377:1167.0 378:300.0 381:11.0 382:10.0 383:13.0 384:13.0 385:7.0 387:64.0 389:62.0 390:587.0 391:222.0 392:60.0 394:31.0 397:4.0 398:30.0 399:18.0 400:37.0 401:51.0 403:21.0 404:11.0 406:35.0 407:1.0 418:20.0 419:43.0 420:7.0 425:15.0 430:15.0 431:16.0 432:31.0 433:2.0 435:28.0 436:25.0 437:46.0 448:5.0 453:3.0 454:15.0 464:201.0 465:1345.0 466:1028.0 467:720.0 468:236.0 469:104.0 473:14.0 474:8.0 480:45.0 481:15.0 482:11.0 490:15.0</Data></Cell>
    <Cell ss:StyleID="s65"><Data ss:Type="String">C00451</Data></Cell>
    <Cell ss:StyleID="s66"><Data ss:Type="Number">5318532</Data></Cell>
    <Cell ss:StyleID="s65"><Data ss:Type="String">ODBLHEXUDAPZAU-ZAFYKAAXSA-N</Data></Cell>
    <Cell ss:StyleID="s68"><Data ss:Type="Number">262</Data></Cell>
    <Cell ss:StyleID="s68"><Data ss:Type="Number">302</Data></Cell>
    <Cell ss:StyleID="s68"><Data ss:Type="Number">442</Data></Cell>
    <Cell ss:StyleID="s68"/>
    <Cell ss:StyleID="s84"/>
    <Cell ss:StyleID="s68"><Data ss:Type="Number">341</Data></Cell>
    <Cell ss:StyleID="s68"><Data ss:Type="Number">342</Data></Cell>
    <Cell ss:StyleID="s68"><Data ss:Type="Number">284</Data></Cell>
    <Cell ss:StyleID="s68"><Data ss:Type="Number">323</Data></Cell>
    <Cell ss:StyleID="s68"><Data ss:Type="Number">317</Data></Cell>
    <Cell ss:StyleID="s68"><Data ss:Type="Number">247</Data></Cell>
    <Cell ss:StyleID="s68"><Data ss:Type="Number">245</Data></Cell>
    <Cell ss:StyleID="s68"><Data ss:Type="Number">259</Data></Cell>
    <Cell ss:StyleID="s68"><Data ss:Type="Number">260</Data></Cell>
   </Row>
   <Row>
    <Cell ss:StyleID="s65"><Data ss:Type="String">inosine</Data></Cell>
    <Cell ss:StyleID="s66"><Data ss:Type="Number">897184</Data></Cell>
    <Cell ss:StyleID="s66"><Data ss:Type="Number">230</Data></Cell>
    <Cell ss:StyleID="s66"><Data ss:Type="Number">1728</Data></Cell>
    <Cell ss:StyleID="s65"><Data ss:Type="String">85:163.0 86:64.0 97:4.0 99:41.0 101:305.0 103:1289.0 106:14.0 111:59.0 113:48.0 115:238.0 116:92.0 117:269.0 129:3413.0 130:316.0 131:520.0 134:189.0 142:6.0 143:110.0 144:7.0 145:89.0 147:473.0 153:24.0 157:39.0 163:23.0 166:12.0 169:201.0 171:4.0 174:37.0 189:2.0 193:773.0 194:49.0 195:1.0 201:420.0 202:29.0 203:3.0 204:4.0 207:213.0 209:266.0 215:14.0 216:5.0 217:1674.0 218:322.0 219:156.0 230:1148.0 231:201.0 232:66.0 237:443.0 238:38.0 243:386.0 244:46.0 245:926.0 246:111.0 247:45.0 249:5.0 257:44.0 258:89.0 259:388.0 260:88.0 265:82.0 267:41.0 280:118.0 281:542.0 282:67.0 283:36.0 299:68.0 307:66.0 309:6.0 319:11.0 323:53.0 338:6.0 348:10.0 353:7.0 386:20.0 395:3.0 409:5.0 434:14.0 448:17.0 451:12.0 462:9.0 485:10.0 498:5.0</Data></Cell>
    <Cell ss:StyleID="s65"><Data ss:Type="String">C00294</Data></Cell>
    <Cell ss:StyleID="s66"><Data ss:Type="Number">6021</Data></Cell>
    <Cell ss:StyleID="s65"><Data ss:Type="String">UGQMRVRMYYASKQ-KQYNXXCUSA-N</Data></Cell>
    <Cell ss:StyleID="s68"><Data ss:Type="Number">1282</Data></Cell>
    <Cell ss:StyleID="s68"><Data ss:Type="Number">1023</Data></Cell>
    <Cell ss:StyleID="s68"><Data ss:Type="Number">2406</Data></Cell>
    <Cell ss:StyleID="s68"/>
    <Cell ss:StyleID="s84"/>
    <Cell ss:StyleID="s68"><Data ss:Type="Number">1390</Data></Cell>
    <Cell ss:StyleID="s68"><Data ss:Type="Number">1715</Data></Cell>
    <Cell ss:StyleID="s68"><Data ss:Type="Number">1364</Data></Cell>
    <Cell ss:StyleID="s68"><Data ss:Type="Number">1205</Data></Cell>
    <Cell ss:StyleID="s68"><Data ss:Type="Number">17201</Data></Cell>
    <Cell ss:StyleID="s68"><Data ss:Type="Number">22263</Data></Cell>
    <Cell ss:StyleID="s68"><Data ss:Type="Number">3299</Data></Cell>
    <Cell ss:StyleID="s68"><Data ss:Type="Number">8038</Data></Cell>
    <Cell ss:StyleID="s68"><Data ss:Type="Number">3039</Data></Cell>
   </Row>
   <Row>
    <Cell ss:StyleID="s65"><Data ss:Type="String">hypoxanthine</Data></Cell>
    <Cell ss:StyleID="s66"><Data ss:Type="Number">619128</Data></Cell>
    <Cell ss:StyleID="s66"><Data ss:Type="Number">265</Data></Cell>
    <Cell ss:StyleID="s66"><Data ss:Type="Number">1663</Data></Cell>
    <Cell ss:StyleID="s65"><Data ss:Type="String">85:17650.0 86:12163.0 87:3151.0 88:967.0 89:1497.0 90:1362.0 91:1011.0 92:2327.0 93:2705.0 94:2109.0 95:8249.0 96:4731.0 97:4274.0 98:10523.0 99:10631.0 100:18705.0 101:4328.0 102:2856.0 103:1825.0 104:825.0 105:732.0 106:877.0 107:1246.0 108:1010.0 109:1929.0 110:7804.0 111:16720.0 112:8157.0 113:3184.0 114:2386.0 115:2768.0 116:1782.0 117:3672.0 118:1096.0 119:3047.0 120:887.0 121:1152.0 122:1601.0 123:7675.0 124:5924.0 125:27347.0 126:4669.0 127:1631.0 128:4687.0 129:757.0 130:3064.0 131:18005.0 132:5577.0 133:6437.0 134:1529.0 135:1034.0 136:2233.0 137:1880.0 138:8120.0 139:6776.0 140:1825.0 141:1929.0 142:12534.0 143:3438.0 144:1712.0 145:493.0 146:711.0 147:19727.0 148:4999.0 149:2359.0 150:4433.0 151:2592.0 152:7155.0 153:4871.0 154:2331.0 155:1643.0 156:2287.0 157:2149.0 158:22398.0 159:5210.0 160:2267.0 161:502.0 162:394.0 163:1842.0 164:1604.0 165:5114.0 166:21893.0 167:4343.0 168:2152.0 169:1875.0 170:2814.0 171:2433.0 172:25772.0 173:12314.0 174:8155.0 175:2628.0 176:1019.0 177:4304.0 178:1275.0 179:2286.0 180:8006.0 181:23910.0 182:4922.0 183:2543.0 184:916.0 185:769.0 186:465.0 187:209.0 188:189.0 189:326.0 190:187.0 191:7629.0 192:5425.0 193:30133.0 194:5220.0 195:2554.0 196:864.0 197:3961.0 198:1176.0 199:496.0 200:988.0 201:248.0 202:221.0 204:217.0 205:1352.0 206:35628.0 207:20005.0 208:10550.0 209:2627.0 210:1084.0 211:5263.0 212:1486.0 213:820.0 214:538.0 215:156.0 216:489.0 217:174.0 218:225.0 219:297.0 220:262.0 221:828.0 222:4925.0 223:4441.0 224:3263.0 225:1129.0 226:661.0 227:351.0 228:97.0 229:195.0 230:147.0 231:207.0 232:151.0 233:193.0 234:205.0 235:2975.0 236:1563.0 237:1821.0 238:11769.0 239:5264.0 240:1756.0 241:760.0 242:212.0 243:89.0 244:140.0 247:92.0 248:185.0 249:7113.0 250:2098.0 251:1656.0 252:1217.0 253:658.0 254:322.0 255:148.0 256:80.0 257:318.0 258:415.0 259:325.0 260:58.0 261:87.0 262:19.0 263:758.0 264:1686.0 265:252895.0 266:61751.0 267:24493.0 268:4214.0 269:475.0 270:207.0 271:223.0 272:227.0 273:16.0 274:264.0 275:322.0 276:174.0 277:136.0 278:39.0 279:8482.0 280:83394.0 281:21166.0 282:8018.0 283:1374.0 284:256.0 285:53.0 286:24.0 288:20.0 292:8.0 295:2.0 296:6.0 297:44.0 298:3.0 299:123.0 302:23.0 307:16.0 309:19.0 312:47.0 313:19.0 314:10.0 315:37.0 316:36.0 318:3.0 323:6.0 326:15.0 330:75.0 331:14.0 332:11.0 334:6.0 335:10.0 337:1.0 338:11.0 341:13.0 349:23.0 350:3.0 353:2.0 357:26.0 358:20.0 361:14.0 365:12.0 366:8.0 370:30.0 374:5.0 376:44.0 377:17.0 379:9.0 396:3.0 399:1.0 406:24.0 410:1.0 417:1.0 420:111.0 421:43.0 422:7.0 428:1.0 434:1.0 436:10.0 438:6.0 440:1.0 442:12.0 447:6.0 448:10.0 451:7.0 453:4.0 457:16.0 462:11.0 466:2.0 468:29.0 486:17.0 488:2.0 492:4.0 497:1.0</Data></Cell>
    <Cell ss:StyleID="s65"><Data ss:Type="String">C00262</Data></Cell>
    <Cell ss:StyleID="s66"><Data ss:Type="Number">790</Data></Cell>
    <Cell ss:StyleID="s65"><Data ss:Type="String">FDGQSTZJBFJUBT-UHFFFAOYSA-N</Data></Cell>
    <Cell ss:StyleID="s68"><Data ss:Type="Number">892</Data></Cell>
    <Cell ss:StyleID="s68"><Data ss:Type="Number">723</Data></Cell>
    <Cell ss:StyleID="s68"><Data ss:Type="Number">1559</Data></Cell>
    <Cell ss:StyleID="s68"/>
    <Cell ss:StyleID="s84"/>
    <Cell ss:StyleID="s68"><Data ss:Type="Number">1327</Data></Cell>
    <Cell ss:StyleID="s68"><Data ss:Type="Number">1278</Data></Cell>
    <Cell ss:StyleID="s68"><Data ss:Type="Number">1426</Data></Cell>
    <Cell ss:StyleID="s68"><Data ss:Type="Number">1129</Data></Cell>
    <Cell ss:StyleID="s68"><Data ss:Type="Number">2519</Data></Cell>
    <Cell ss:StyleID="s68"><Data ss:Type="Number">2537</Data></Cell>
    <Cell ss:StyleID="s68"><Data ss:Type="Number">2499</Data></Cell>
    <Cell ss:StyleID="s68"><Data ss:Type="Number">2953</Data></Cell>
    <Cell ss:StyleID="s68"><Data ss:Type="Number">2172</Data></Cell>
   </Row>
   <Row>
    <Cell ss:StyleID="s65"><Data ss:Type="String">hydroxylamine</Data></Cell>
    <Cell ss:StyleID="s66"><Data ss:Type="Number">253158</Data></Cell>
    <Cell ss:StyleID="s66"><Data ss:Type="Number">146</Data></Cell>
    <Cell ss:StyleID="s66"><Data ss:Type="Number">4211</Data></Cell>
    <Cell ss:StyleID="s65"><Data ss:Type="String">85:497.0 86:2803.0 87:818.0 88:210.0 89:444.0 90:52.0 99:143.0 100:1769.0 101:310.0 102:90.0 103:289.0 113:392.0 114:359.0 115:278.0 116:400.0 117:769.0 118:165.0 119:4073.0 120:347.0 121:246.0 130:2689.0 131:1261.0 132:534.0 133:5379.0 134:778.0 135:325.0 140:17.0 144:46.0 145:193.0 146:4483.0 147:2330.0 148:211.0 160:124.0 161:218.0 171:38.0 172:25.0 177:32.0 178:25.0 187:27.0 188:34.0 204:99.0 205:14.0 220:16.0 238:19.0 245:26.0 249:706.0 250:159.0 365:11.0 384:23.0 426:18.0</Data></Cell>
    <Cell ss:StyleID="s65"><Data ss:Type="String">C00192</Data></Cell>
    <Cell ss:StyleID="s66"><Data ss:Type="Number">787</Data></Cell>
    <Cell ss:StyleID="s65"><Data ss:Type="String">AVXURJPOCDRRFD-UHFFFAOYSA-N</Data></Cell>
    <Cell ss:StyleID="s68"><Data ss:Type="Number">40227</Data></Cell>
    <Cell ss:StyleID="s68"><Data ss:Type="Number">49381</Data></Cell>
    <Cell ss:StyleID="s68"><Data ss:Type="Number">6609</Data></Cell>
    <Cell ss:StyleID="s68"/>
    <Cell ss:StyleID="s84"/>
    <Cell ss:StyleID="s68"><Data ss:Type="Number">31970</Data></Cell>
    <Cell ss:StyleID="s68"><Data ss:Type="Number">44813</Data></Cell>
    <Cell ss:StyleID="s68"><Data ss:Type="Number">36326</Data></Cell>
    <Cell ss:StyleID="s68"><Data ss:Type="Number">40899</Data></Cell>
    <Cell ss:StyleID="s68"><Data ss:Type="Number">29540</Data></Cell>
    <Cell ss:StyleID="s68"><Data ss:Type="Number">50272</Data></Cell>
    <Cell ss:StyleID="s68"><Data ss:Type="Number">51773</Data></Cell>
    <Cell ss:StyleID="s68"><Data ss:Type="Number">42706</Data></Cell>
    <Cell ss:StyleID="s68"><Data ss:Type="Number">55793</Data></Cell>
   </Row>
   <Row>
    <Cell ss:StyleID="s65"><Data ss:Type="String">homoserine</Data></Cell>
    <Cell ss:StyleID="s66"><Data ss:Type="Number">443878</Data></Cell>
    <Cell ss:StyleID="s66"><Data ss:Type="Number">218</Data></Cell>
    <Cell ss:StyleID="s66"><Data ss:Type="Number">2849</Data></Cell>
    <Cell ss:StyleID="s65"><Data ss:Type="String">101:66.0 102:400.0 103:4169.0 104:311.0 105:88.0 108:5.0 113:20.0 114:56.0 115:64.0 116:6.0 117:924.0 118:50.0 125:1.0 128:3071.0 129:503.0 130:734.0 131:345.0 132:149.0 133:513.0 134:269.0 135:55.0 139:3.0 140:11.0 141:19.0 145:11.0 146:159.0 147:1347.0 148:40.0 149:294.0 157:459.0 158:17.0 159:17.0 172:20.0 177:38.0 180:8.0 184:17.0 185:46.0 191:9.0 199:4.0 200:1.0 202:287.0 204:73.0 208:3.0 216:33.0 217:9.0 218:3547.0 219:769.0 220:483.0 221:25.0 230:115.0 231:60.0 237:1.0 247:163.0 254:6.0 264:1.0 266:15.0 292:97.0 294:8.0 299:29.0 300:28.0 317:12.0 327:2.0 335:1.0 347:2.0 374:15.0 386:1.0 421:11.0 424:3.0 435:18.0 455:2.0 460:1.0 468:10.0 477:7.0 484:18.0</Data></Cell>
    <Cell ss:StyleID="s65"><Data ss:Type="String">C00263</Data></Cell>
    <Cell ss:StyleID="s66"><Data ss:Type="Number">12647</Data></Cell>
    <Cell ss:StyleID="s65"><Data ss:Type="String">UKAUYVFTDYCKQA-VKHMYHEASA-N</Data></Cell>
    <Cell ss:StyleID="s68"><Data ss:Type="Number">139</Data></Cell>
    <Cell ss:StyleID="s68"><Data ss:Type="Number">100</Data></Cell>
    <Cell ss:StyleID="s68"><Data ss:Type="Number">51</Data></Cell>
    <Cell ss:StyleID="s68"/>
    <Cell ss:StyleID="s84"/>
    <Cell ss:StyleID="s68"><Data ss:Type="Number">258</Data></Cell>
    <Cell ss:StyleID="s68"><Data ss:Type="Number">661</Data></Cell>
    <Cell ss:StyleID="s68"><Data ss:Type="Number">487</Data></Cell>
    <Cell ss:StyleID="s68"><Data ss:Type="Number">589</Data></Cell>
    <Cell ss:StyleID="s68"><Data ss:Type="Number">426</Data></Cell>
    <Cell ss:StyleID="s68"><Data ss:Type="Number">656</Data></Cell>
    <Cell ss:StyleID="s68"><Data ss:Type="Number">1053</Data></Cell>
    <Cell ss:StyleID="s68"><Data ss:Type="Number">649</Data></Cell>
    <Cell ss:StyleID="s68"><Data ss:Type="Number">705</Data></Cell>
   </Row>
   <Row>
    <Cell ss:StyleID="s65"><Data ss:Type="String">histidine</Data></Cell>
    <Cell ss:StyleID="s66"><Data ss:Type="Number">663790</Data></Cell>
    <Cell ss:StyleID="s66"><Data ss:Type="Number">154</Data></Cell>
    <Cell ss:StyleID="s66"><Data ss:Type="Number">150</Data></Cell>
    <Cell ss:StyleID="s65"><Data ss:Type="String">85:2111.0 91:78.0 92:216.0 93:168.0 96:546.0 97:628.0 98:534.0 99:1060.0 100:5400.0 104:467.0 105:300.0 106:130.0 110:273.0 112:1060.0 113:608.0 116:436.0 117:2105.0 118:701.0 119:507.0 120:167.0 122:47.0 125:129.0 126:813.0 127:915.0 128:1600.0 129:1815.0 130:896.0 131:728.0 132:1925.0 133:1640.0 134:509.0 135:105.0 136:198.0 137:126.0 138:252.0 139:546.0 141:244.0 143:889.0 145:717.0 148:542.0 149:263.0 150:38.0 151:607.0 152:194.0 153:664.0 154:30947.0 155:6332.0 160:721.0 161:329.0 165:96.0 166:687.0 167:138.0 169:155.0 170:104.0 171:258.0 172:403.0 173:391.0 174:2337.0 178:125.0 180:68.0 181:111.0 182:540.0 183:136.0 184:149.0 187:157.0 188:31.0 189:362.0 190:276.0 192:81.0 194:20.0 195:50.0 196:55.0 197:30.0 199:112.0 200:914.0 201:416.0 203:251.0 206:101.0 208:68.0 216:264.0 218:1354.0 220:343.0 222:47.0 223:34.0 224:54.0 225:13.0 226:278.0 227:144.0 234:80.0 235:42.0 238:755.0 240:183.0 241:204.0 242:89.0 243:135.0 246:131.0 247:62.0 250:22.0 254:3323.0 255:999.0 256:483.0 261:49.0 262:65.0 263:70.0 264:76.0 265:21.0 266:222.0 267:68.0 269:87.0 270:34.0 272:90.0 274:280.0 275:123.0 283:30.0 284:27.0 288:42.0 290:29.0 291:53.0 292:26.0 295:33.0 296:33.0 299:251.0 302:122.0 303:67.0 312:40.0 313:55.0 321:65.0 324:18.0 326:27.0 327:20.0 328:127.0 331:53.0 335:27.0 336:17.0 338:25.0 340:35.0 344:29.0 347:41.0 349:19.0 354:14.0 355:20.0 356:236.0 357:93.0 359:23.0 371:81.0 373:25.0 378:22.0 391:132.0 392:36.0 393:51.0 395:43.0 396:24.0 397:24.0 405:10.0 408:27.0 412:24.0 418:33.0 423:28.0 424:20.0 425:23.0 426:18.0 429:38.0 430:27.0 431:42.0 434:87.0 435:76.0 436:72.0 438:35.0 440:19.0 442:36.0 443:23.0 447:41.0 448:14.0 451:12.0 453:43.0 456:23.0 459:33.0 461:27.0 464:22.0 465:25.0 466:34.0 467:15.0 468:40.0 470:20.0 475:21.0 476:18.0 477:27.0 478:20.0 479:14.0 480:33.0 481:24.0 482:34.0 483:14.0 485:14.0 488:20.0 491:19.0 493:36.0 494:20.0 498:19.0</Data></Cell>
    <Cell ss:StyleID="s65"><Data ss:Type="String">C00135</Data></Cell>
    <Cell ss:StyleID="s66"><Data ss:Type="Number">6274</Data></Cell>
    <Cell ss:StyleID="s65"><Data ss:Type="String">HNDVDQJCIGZPNO-YFKPBYRVSA-N</Data></Cell>
    <Cell ss:StyleID="s68"><Data ss:Type="Number">13292</Data></Cell>
    <Cell ss:StyleID="s68"><Data ss:Type="Number">11662</Data></Cell>
    <Cell ss:StyleID="s68"><Data ss:Type="Number">250</Data></Cell>
    <Cell ss:StyleID="s68"/>
    <Cell ss:StyleID="s84"/>
    <Cell ss:StyleID="s68"><Data ss:Type="Number">4741</Data></Cell>
    <Cell ss:StyleID="s68"><Data ss:Type="Number">4918</Data></Cell>
    <Cell ss:StyleID="s68"><Data ss:Type="Number">3984</Data></Cell>
    <Cell ss:StyleID="s68"><Data ss:Type="Number">5748</Data></Cell>
    <Cell ss:StyleID="s68"><Data ss:Type="Number">7004</Data></Cell>
    <Cell ss:StyleID="s68"><Data ss:Type="Number">10124</Data></Cell>
    <Cell ss:StyleID="s68"><Data ss:Type="Number">7181</Data></Cell>
    <Cell ss:StyleID="s68"><Data ss:Type="Number">8343</Data></Cell>
    <Cell ss:StyleID="s68"><Data ss:Type="Number">10318</Data></Cell>
   </Row>
   <Row>
    <Cell ss:StyleID="s65"><Data ss:Type="String">hexuronic acid </Data></Cell>
    <Cell ss:StyleID="s66"><Data ss:Type="Number">667373</Data></Cell>
    <Cell ss:StyleID="s66"><Data ss:Type="Number">160</Data></Cell>
    <Cell ss:StyleID="s66"><Data ss:Type="Number">4554</Data></Cell>
    <Cell ss:StyleID="s65"><Data ss:Type="String">85:209.0 86:138.0 88:682.0 89:1276.0 90:42.0 91:290.0 92:40.0 93:62.0 95:157.0 97:343.0 98:187.0 99:94.0 100:117.0 101:506.0 102:533.0 103:960.0 104:6.0 105:780.0 107:90.0 108:8.0 109:195.0 110:46.0 111:190.0 112:6.0 113:192.0 114:283.0 115:385.0 117:357.0 118:42.0 119:105.0 127:38.0 128:156.0 129:885.0 130:376.0 131:441.0 132:5.0 133:1378.0 134:249.0 135:228.0 137:19.0 141:7.0 142:42.0 143:2086.0 144:371.0 145:116.0 146:7.0 147:5275.0 148:672.0 149:566.0 150:34.0 151:11.0 152:4.0 156:37.0 157:165.0 158:103.0 159:1.0 160:6047.0 161:799.0 162:164.0 163:178.0 164:21.0 165:16.0 170:49.0 171:818.0 172:29.0 173:53.0 174:62.0 175:244.0 176:19.0 177:121.0 178:14.0 185:80.0 186:9.0 187:14.0 188:7.0 189:1288.0 190:272.0 191:437.0 192:85.0 193:22.0 200:24.0 201:31.0 202:5.0 203:30.0 204:548.0 205:494.0 206:89.0 207:146.0 212:2.0 213:72.0 214:51.0 215:52.0 216:192.0 217:1086.0 218:162.0 219:505.0 220:183.0 221:270.0 222:60.0 227:261.0 228:29.0 229:32.0 230:24.0 231:209.0 232:76.0 233:18.0 234:6.0 235:1.0 240:4.0 244:5.0 245:82.0 246:33.0 252:1.0 256:13.0 258:1.0 260:11.0 262:5.0 263:1.0 268:2.0 270:5.0 274:180.0 275:21.0 276:1.0 277:124.0 278:12.0 281:1.0 288:1.0 291:107.0 292:150.0 293:33.0 301:1.0 305:406.0 306:82.0 307:86.0 314:160.0 316:2.0 317:5.0 318:24.0 319:177.0 320:36.0 321:2.0 329:2.0 332:43.0 333:4010.0 334:1346.0 335:647.0 336:134.0 337:21.0 364:238.0 365:65.0 366:17.0 372:1.0 388:28.0 389:7.0 391:1.0 393:1.0 396:5.0 416:1.0 418:2.0 419:4.0 423:123.0 424:18.0 436:2.0 484:1.0</Data></Cell>
    <Cell ss:StyleID="s65"><Data ss:Type="String"></Data></Cell>
    <Cell ss:StyleID="s66"><Data ss:Type="Number">152867</Data></Cell>
    <Cell ss:StyleID="s65"><Data ss:Type="String">IAJILQKETJEXLJ-UHFFFAOYSA-N</Data></Cell>
    <Cell ss:StyleID="s68"><Data ss:Type="Number">1661</Data></Cell>
    <Cell ss:StyleID="s68"><Data ss:Type="Number">2047</Data></Cell>
    <Cell ss:StyleID="s68"><Data ss:Type="Number">581</Data></Cell>
    <Cell ss:StyleID="s68"/>
    <Cell ss:StyleID="s84"/>
    <Cell ss:StyleID="s68"><Data ss:Type="Number">1971</Data></Cell>
    <Cell ss:StyleID="s68"><Data ss:Type="Number">2122</Data></Cell>
    <Cell ss:StyleID="s68"><Data ss:Type="Number">994</Data></Cell>
    <Cell ss:StyleID="s68"><Data ss:Type="Number">2192</Data></Cell>
    <Cell ss:StyleID="s68"><Data ss:Type="Number">3372</Data></Cell>
    <Cell ss:StyleID="s68"><Data ss:Type="Number">3523</Data></Cell>
    <Cell ss:StyleID="s68"><Data ss:Type="Number">2577</Data></Cell>
    <Cell ss:StyleID="s68"><Data ss:Type="Number">2555</Data></Cell>
    <Cell ss:StyleID="s68"><Data ss:Type="Number">2571</Data></Cell>
   </Row>
   <Row>
    <Cell ss:StyleID="s65"><Data ss:Type="String">hexose-6-phosphate </Data></Cell>
    <Cell ss:StyleID="s66"><Data ss:Type="Number">806282</Data></Cell>
    <Cell ss:StyleID="s66"><Data ss:Type="Number">387</Data></Cell>
    <Cell ss:StyleID="s66"><Data ss:Type="Number">18607</Data></Cell>
    <Cell ss:StyleID="s65"><Data ss:Type="String">89:205.0 90:34.0 100:62.0 101:173.0 103:155.0 105:83.0 113:36.0 114:63.0 116:51.0 117:51.0 129:326.0 130:58.0 131:112.0 133:153.0 135:38.0 143:37.0 145:25.0 147:476.0 148:80.0 157:90.0 160:244.0 161:48.0 169:18.0 189:27.0 191:42.0 205:21.0 211:118.0 216:24.0 217:145.0 218:44.0 219:21.0 225:30.0 227:17.0 231:19.0 247:31.0 248:13.0 285:42.0 298:19.0 299:223.0 300:63.0 301:70.0 302:32.0 305:24.0 307:13.0 315:124.0 316:28.0 329:15.0 331:29.0 332:21.0 338:19.0 341:32.0 343:35.0 351:14.0 357:130.0 358:66.0 359:34.0 370:14.0 373:27.0 375:27.0 381:18.0 384:17.0 385:17.0 386:77.0 387:346.0 388:198.0 389:93.0 390:25.0 405:22.0 406:18.0 414:14.0 415:17.0 427:18.0 446:20.0 447:17.0 451:14.0 467:16.0 469:14.0 470:25.0 471:36.0 472:30.0 473:34.0 492:19.0 495:13.0</Data></Cell>
    <Cell ss:StyleID="s65"><Data ss:Type="String">C02965</Data></Cell>
    <Cell ss:StyleID="s66"><Data ss:Type="Number">208</Data></Cell>
    <Cell ss:StyleID="s65"><Data ss:Type="String">NBSCHQHZLSJFNQ-UHFFFAOYSA-N</Data></Cell>
    <Cell ss:StyleID="s68"><Data ss:Type="Number">1367</Data></Cell>
    <Cell ss:StyleID="s68"><Data ss:Type="Number">1362</Data></Cell>
    <Cell ss:StyleID="s68"><Data ss:Type="Number">3881</Data></Cell>
    <Cell ss:StyleID="s68"/>
    <Cell ss:StyleID="s84"/>
    <Cell ss:StyleID="s68"><Data ss:Type="Number">1222</Data></Cell>
    <Cell ss:StyleID="s68"><Data ss:Type="Number">1275</Data></Cell>
    <Cell ss:StyleID="s68"><Data ss:Type="Number">875</Data></Cell>
    <Cell ss:StyleID="s68"><Data ss:Type="Number">413</Data></Cell>
    <Cell ss:StyleID="s68"><Data ss:Type="Number">921</Data></Cell>
    <Cell ss:StyleID="s68"><Data ss:Type="Number">781</Data></Cell>
    <Cell ss:StyleID="s68"><Data ss:Type="Number">871</Data></Cell>
    <Cell ss:StyleID="s68"><Data ss:Type="Number">823</Data></Cell>
    <Cell ss:StyleID="s68"><Data ss:Type="Number">391</Data></Cell>
   </Row>
   <Row>
    <Cell ss:StyleID="s65"><Data ss:Type="String">hexose</Data></Cell>
    <Cell ss:StyleID="s66"><Data ss:Type="Number">642640</Data></Cell>
    <Cell ss:StyleID="s66"><Data ss:Type="Number">319</Data></Cell>
    <Cell ss:StyleID="s66"><Data ss:Type="Number">20287</Data></Cell>
    <Cell ss:StyleID="s65"><Data ss:Type="String">87:46.0 89:593.0 98:26.0 100:70.0 101:184.0 103:762.0 104:80.0 105:211.0 107:72.0 112:27.0 113:40.0 114:76.0 116:57.0 117:792.0 118:43.0 119:50.0 128:26.0 129:778.0 130:84.0 131:128.0 133:426.0 134:123.0 135:46.0 138:25.0 142:40.0 143:58.0 145:57.0 146:50.0 147:2095.0 148:321.0 149:125.0 155:24.0 157:368.0 158:58.0 159:41.0 160:684.0 161:118.0 162:34.0 163:56.0 164:21.0 165:33.0 173:49.0 184:32.0 186:44.0 188:49.0 189:181.0 190:56.0 191:103.0 196:25.0 200:20.0 201:48.0 202:18.0 204:158.0 205:996.0 206:178.0 207:58.0 215:24.0 216:35.0 217:349.0 218:98.0 219:53.0 220:29.0 221:30.0 223:38.0 224:22.0 229:120.0 230:36.0 231:60.0 233:17.0 234:24.0 238:21.0 244:25.0 245:33.0 247:26.0 256:14.0 262:27.0 269:22.0 274:47.0 275:20.0 287:20.0 288:24.0 289:21.0 291:22.0 292:19.0 297:28.0 305:31.0 306:23.0 307:33.0 313:31.0 318:40.0 319:572.0 320:248.0 321:103.0 322:20.0 327:20.0 330:21.0 331:18.0 335:27.0 338:19.0 344:28.0 345:33.0 348:21.0 349:20.0 351:20.0 353:17.0 354:17.0 365:23.0 381:19.0 416:21.0 433:22.0 445:19.0 482:24.0</Data></Cell>
    <Cell ss:StyleID="s65"><Data ss:Type="String">C00738</Data></Cell>
    <Cell ss:StyleID="s66"><Data ss:Type="Number">206</Data></Cell>
    <Cell ss:StyleID="s65"><Data ss:Type="String">WQZGKKKJIJFFOK-UHFFFAOYSA-N</Data></Cell>
    <Cell ss:StyleID="s68"><Data ss:Type="Number">992</Data></Cell>
    <Cell ss:StyleID="s68"><Data ss:Type="Number">841</Data></Cell>
    <Cell ss:StyleID="s68"><Data ss:Type="Number">31012</Data></Cell>
    <Cell ss:StyleID="s68"/>
    <Cell ss:StyleID="s84"/>
    <Cell ss:StyleID="s68"><Data ss:Type="Number">812</Data></Cell>
    <Cell ss:StyleID="s68"><Data ss:Type="Number">876</Data></Cell>
    <Cell ss:StyleID="s68"><Data ss:Type="Number">831</Data></Cell>
    <Cell ss:StyleID="s68"><Data ss:Type="Number">898</Data></Cell>
    <Cell ss:StyleID="s68"><Data ss:Type="Number">1228</Data></Cell>
    <Cell ss:StyleID="s68"><Data ss:Type="Number">594</Data></Cell>
    <Cell ss:StyleID="s68"><Data ss:Type="Number">1032</Data></Cell>
    <Cell ss:StyleID="s68"><Data ss:Type="Number">989</Data></Cell>
    <Cell ss:StyleID="s68"><Data ss:Type="Number">888</Data></Cell>
   </Row>
   <Row>
    <Cell ss:StyleID="s65"><Data ss:Type="String">heptadecanoic acid</Data></Cell>
    <Cell ss:StyleID="s66"><Data ss:Type="Number">751309</Data></Cell>
    <Cell ss:StyleID="s66"><Data ss:Type="Number">117</Data></Cell>
    <Cell ss:StyleID="s66"><Data ss:Type="Number">727</Data></Cell>
    <Cell ss:StyleID="s65"><Data ss:Type="String">86:84.0 89:126.0 93:146.0 95:297.0 97:364.0 98:171.0 99:152.0 101:71.0 105:120.0 107:47.0 109:65.0 111:142.0 112:68.0 113:69.0 116:319.0 117:6884.0 118:515.0 119:190.0 123:26.0 125:38.0 129:2928.0 130:357.0 131:779.0 132:2003.0 133:510.0 134:126.0 141:18.0 143:248.0 145:1080.0 146:130.0 149:39.0 152:19.0 153:14.0 159:91.0 163:18.0 171:63.0 174:86.0 177:28.0 182:19.0 187:82.0 189:15.0 197:18.0 201:212.0 202:62.0 213:28.0 215:30.0 227:23.0 241:13.0 242:13.0 243:71.0 257:25.0 283:45.0 284:36.0 285:41.0 288:28.0 297:17.0 300:19.0 301:23.0 302:33.0 308:19.0 314:23.0 315:28.0 316:27.0 317:23.0 320:12.0 326:58.0 327:578.0 328:196.0 329:37.0 330:26.0 332:12.0 333:13.0 334:18.0 338:25.0 342:81.0 345:34.0 349:14.0 350:20.0 353:12.0 354:22.0 357:18.0 362:14.0 368:31.0 386:16.0 391:13.0 407:14.0 441:17.0 450:14.0 452:17.0 453:22.0 454:29.0 457:18.0 460:24.0 465:21.0 469:16.0 471:13.0 473:24.0 474:19.0 477:22.0 478:24.0 479:26.0 483:21.0 486:27.0 488:15.0 490:22.0 494:18.0 495:24.0 497:23.0 499:17.0 500:16.0</Data></Cell>
    <Cell ss:StyleID="s65"><Data ss:Type="String"></Data></Cell>
    <Cell ss:StyleID="s66"><Data ss:Type="Number">10465</Data></Cell>
    <Cell ss:StyleID="s65"><Data ss:Type="String">KEMQGTRYUADPNZ-UHFFFAOYSA-N</Data></Cell>
    <Cell ss:StyleID="s68"><Data ss:Type="Number">4921</Data></Cell>
    <Cell ss:StyleID="s68"><Data ss:Type="Number">7371</Data></Cell>
    <Cell ss:StyleID="s68"><Data ss:Type="Number">4881</Data></Cell>
    <Cell ss:StyleID="s68"/>
    <Cell ss:StyleID="s84"/>
    <Cell ss:StyleID="s68"><Data ss:Type="Number">9688</Data></Cell>
    <Cell ss:StyleID="s68"><Data ss:Type="Number">8765</Data></Cell>
    <Cell ss:StyleID="s68"><Data ss:Type="Number">13155</Data></Cell>
    <Cell ss:StyleID="s68"><Data ss:Type="Number">11753</Data></Cell>
    <Cell ss:StyleID="s68"><Data ss:Type="Number">9931</Data></Cell>
    <Cell ss:StyleID="s68"><Data ss:Type="Number">7082</Data></Cell>
    <Cell ss:StyleID="s68"><Data ss:Type="Number">5951</Data></Cell>
    <Cell ss:StyleID="s68"><Data ss:Type="Number">7915</Data></Cell>
    <Cell ss:StyleID="s68"><Data ss:Type="Number">9382</Data></Cell>
   </Row>
   <Row>
    <Cell ss:StyleID="s65"><Data ss:Type="String">guanosine</Data></Cell>
    <Cell ss:StyleID="s66"><Data ss:Type="Number">954962</Data></Cell>
    <Cell ss:StyleID="s66"><Data ss:Type="Number">324</Data></Cell>
    <Cell ss:StyleID="s66"><Data ss:Type="Number">1966</Data></Cell>
    <Cell ss:StyleID="s65"><Data ss:Type="String">85:1543.0 86:695.0 87:960.0 88:305.0 89:2775.0 90:249.0 91:343.0 93:203.0 94:284.0 95:499.0 96:239.0 97:2078.0 98:737.0 99:4070.0 100:2326.0 101:4073.0 102:1037.0 103:34450.0 104:3406.0 105:1568.0 106:62.0 107:214.0 109:142.0 110:455.0 111:1465.0 112:454.0 113:1897.0 114:483.0 115:8354.0 116:2447.0 117:6988.0 118:924.0 119:1155.0 120:232.0 121:117.0 122:147.0 123:259.0 124:207.0 125:458.0 126:538.0 127:917.0 128:347.0 129:8734.0 130:1540.0 131:5420.0 132:1425.0 133:6822.0 134:1511.0 135:1021.0 136:292.0 137:132.0 138:600.0 139:302.0 140:531.0 141:1713.0 142:1027.0 143:3986.0 144:981.0 145:1559.0 146:2839.0 147:27792.0 148:4607.0 149:3282.0 150:543.0 151:415.0 152:307.0 153:1353.0 154:308.0 155:706.0 156:2088.0 157:3224.0 158:2370.0 159:678.0 160:408.0 161:224.0 162:222.0 163:409.0 164:248.0 165:886.0 166:3125.0 167:575.0 168:444.0 169:7379.0 170:1166.0 171:3233.0 172:586.0 173:871.0 174:546.0 175:362.0 176:163.0 177:359.0 178:193.0 179:571.0 180:716.0 181:329.0 182:440.0 183:244.0 184:236.0 185:98.0 186:101.0 187:305.0 188:221.0 189:1982.0 190:1372.0 191:1608.0 192:622.0 193:690.0 194:431.0 195:354.0 196:284.0 197:211.0 198:374.0 199:110.0 201:253.0 202:87.0 203:387.0 204:1826.0 205:986.0 206:945.0 207:1068.0 208:1030.0 209:430.0 210:407.0 211:136.0 212:78.0 213:59.0 214:21.0 215:525.0 216:169.0 217:10591.0 218:2542.0 219:1259.0 220:489.0 221:723.0 222:590.0 223:337.0 224:301.0 225:64.0 226:49.0 227:37.0 229:697.0 230:11215.0 231:3428.0 232:1503.0 233:315.0 234:380.0 235:110.0 236:239.0 237:303.0 238:841.0 239:312.0 240:159.0 241:64.0 242:24.0 243:8321.0 244:2037.0 245:25735.0 246:5652.0 247:2341.0 248:587.0 249:142.0 250:260.0 251:664.0 252:232.0 253:273.0 254:70.0 255:8.0 257:418.0 258:440.0 259:3621.0 260:888.0 261:351.0 262:262.0 263:172.0 264:3343.0 265:841.0 266:504.0 267:197.0 268:55.0 271:152.0 272:26.0 273:28.0 274:59.0 275:26.0 276:134.0 277:167.0 278:965.0 279:784.0 280:16955.0 281:4530.0 282:1983.0 283:512.0 284:24.0 285:11.0 286:24.0 287:5.0 288:79.0 290:77.0 291:115.0 292:272.0 293:296.0 294:2118.0 295:4048.0 296:5363.0 297:1547.0 298:410.0 299:331.0 300:40.0 301:59.0 302:58.0 304:91.0 305:103.0 306:271.0 307:61.0 308:924.0 309:397.0 310:93.0 311:34.0 313:66.0 314:43.0 316:60.0 317:37.0 318:106.0 319:241.0 320:467.0 321:212.0 322:254.0 323:388.0 324:26146.0 325:7164.0 326:2744.0 327:594.0 328:158.0 329:17.0 330:26.0 331:85.0 332:68.0 333:126.0 334:50.0 335:46.0 336:207.0 337:85.0 338:114.0 339:26.0 340:20.0 341:119.0 342:70.0 344:24.0 345:32.0 346:14.0 347:28.0 348:694.0 349:228.0 350:187.0 351:97.0 352:1658.0 353:655.0 354:394.0 355:227.0 356:19.0 357:23.0 358:32.0 359:13.0 360:60.0 361:766.0 362:290.0 363:78.0 364:55.0 365:10.0 366:370.0 367:580.0 368:5554.0 369:2081.0 370:949.0 371:149.0 372:46.0 374:17.0 375:25.0 376:16.0 378:54.0 379:7.0 380:59.0 381:9.0 382:36.0 383:90.0 384:12.0 385:11.0 391:56.0 392:63.0 393:68.0 394:1375.0 395:505.0 396:369.0 397:77.0 401:83.0 404:26.0 406:34.0 407:8.0 408:140.0 409:289.0 410:2972.0 411:1154.0 412:488.0 413:73.0 414:8.0 415:113.0 422:502.0 423:234.0 424:151.0 425:540.0 426:224.0 427:53.0 429:17.0 431:28.0 434:38.0 435:16.0 436:22.0 437:15.0 438:19.0 440:5.0 446:31.0 448:84.0 450:33.0 451:15.0 455:10.0 463:43.0 464:86.0 465:64.0 468:21.0 469:2.0 475:55.0 476:12.0 480:21.0 482:144.0 483:82.0 484:38.0 485:6.0 488:23.0 490:28.0 495:9.0 496:10.0 497:6.0</Data></Cell>
    <Cell ss:StyleID="s65"><Data ss:Type="String">C00387</Data></Cell>
    <Cell ss:StyleID="s66"><Data ss:Type="Number">6802</Data></Cell>
    <Cell ss:StyleID="s65"><Data ss:Type="String">NYHBQMYGNKIUIF-UUOKFMHZSA-N</Data></Cell>
    <Cell ss:StyleID="s68"><Data ss:Type="Number">4644</Data></Cell>
    <Cell ss:StyleID="s68"><Data ss:Type="Number">5059</Data></Cell>
    <Cell ss:StyleID="s68"><Data ss:Type="Number">3076</Data></Cell>
    <Cell ss:StyleID="s68"/>
    <Cell ss:StyleID="s84"/>
    <Cell ss:StyleID="s68"><Data ss:Type="Number">6092</Data></Cell>
    <Cell ss:StyleID="s68"><Data ss:Type="Number">7361</Data></Cell>
    <Cell ss:StyleID="s68"><Data ss:Type="Number">5259</Data></Cell>
    <Cell ss:StyleID="s68"><Data ss:Type="Number">5227</Data></Cell>
    <Cell ss:StyleID="s68"><Data ss:Type="Number">10456</Data></Cell>
    <Cell ss:StyleID="s68"><Data ss:Type="Number">23836</Data></Cell>
    <Cell ss:StyleID="s68"><Data ss:Type="Number">16002</Data></Cell>
    <Cell ss:StyleID="s68"><Data ss:Type="Number">18180</Data></Cell>
    <Cell ss:StyleID="s68"><Data ss:Type="Number">13690</Data></Cell>
   </Row>
   <Row>
    <Cell ss:StyleID="s65"><Data ss:Type="String">guanine</Data></Cell>
    <Cell ss:StyleID="s66"><Data ss:Type="Number">744307</Data></Cell>
    <Cell ss:StyleID="s66"><Data ss:Type="Number">352</Data></Cell>
    <Cell ss:StyleID="s66"><Data ss:Type="Number">2519</Data></Cell>
    <Cell ss:StyleID="s65"><Data ss:Type="String">85:485.0 86:288.0 87:42.0 89:317.0 95:86.0 98:175.0 99:1474.0 100:782.0 101:980.0 102:75.0 103:1581.0 104:106.0 105:14.0 110:49.0 111:272.0 112:15.0 113:289.0 114:183.0 115:231.0 116:930.0 117:753.0 118:116.0 119:40.0 122:16.0 124:27.0 125:94.0 126:14.0 127:102.0 128:117.0 129:1922.0 130:538.0 131:1046.0 132:378.0 133:1248.0 135:247.0 137:42.0 138:19.0 139:86.0 140:23.0 141:220.0 142:118.0 143:248.0 144:113.0 147:4446.0 148:756.0 149:176.0 150:97.0 151:97.0 152:90.0 153:92.0 154:46.0 155:352.0 157:444.0 158:525.0 159:73.0 160:58.0 163:35.0 165:70.0 166:233.0 167:87.0 168:135.0 169:322.0 170:81.0 171:822.0 172:106.0 173:198.0 175:11.0 177:30.0 178:8.0 180:330.0 181:146.0 182:37.0 183:59.0 186:24.0 187:16.0 188:10.0 189:171.0 190:207.0 191:269.0 192:54.0 193:89.0 194:20.0 195:13.0 196:7.0 197:139.0 198:137.0 201:15.0 202:23.0 203:165.0 204:369.0 205:188.0 206:107.0 208:55.0 209:51.0 211:438.0 212:62.0 213:6.0 214:24.0 217:1578.0 218:415.0 219:230.0 221:68.0 223:36.0 225:108.0 226:21.0 227:58.0 229:9.0 230:74.0 233:2.0 237:118.0 238:518.0 239:83.0 240:86.0 243:96.0 244:45.0 245:29.0 246:75.0 247:59.0 248:6.0 251:34.0 253:46.0 261:1.0 262:224.0 263:42.0 264:699.0 265:158.0 266:18.0 267:52.0 269:69.0 277:24.0 278:199.0 279:133.0 280:357.0 281:124.0 282:58.0 283:52.0 284:164.0 285:29.0 293:127.0 294:147.0 295:61.0 299:1311.0 300:316.0 301:137.0 305:39.0 307:10.0 309:40.0 314:153.0 315:528.0 316:182.0 317:116.0 320:26.0 322:33.0 323:28.0 326:4.0 336:140.0 338:6.0 339:13.0 347:19.0 350:70.0 351:141.0 352:5273.0 353:1927.0 354:731.0 355:133.0 356:73.0 357:402.0 358:114.0 359:13.0 360:9.0 364:14.0 366:85.0 367:1133.0 368:481.0 369:181.0 370:150.0 371:31.0 387:420.0 388:153.0 389:92.0 390:24.0 404:6.0 419:2.0 423:10.0 448:9.0 450:43.0 468:1.0 470:5.0 472:8.0 473:14.0 482:14.0 493:2.0</Data></Cell>
    <Cell ss:StyleID="s65"><Data ss:Type="String">C00242</Data></Cell>
    <Cell ss:StyleID="s66"><Data ss:Type="Number">764</Data></Cell>
    <Cell ss:StyleID="s65"><Data ss:Type="String">UYTPUPDQBNUYGX-UHFFFAOYSA-N</Data></Cell>
    <Cell ss:StyleID="s68"><Data ss:Type="Number">511</Data></Cell>
    <Cell ss:StyleID="s68"><Data ss:Type="Number">450</Data></Cell>
    <Cell ss:StyleID="s68"><Data ss:Type="Number">775</Data></Cell>
    <Cell ss:StyleID="s68"/>
    <Cell ss:StyleID="s84"/>
    <Cell ss:StyleID="s68"><Data ss:Type="Number">1086</Data></Cell>
    <Cell ss:StyleID="s68"><Data ss:Type="Number">979</Data></Cell>
    <Cell ss:StyleID="s68"><Data ss:Type="Number">673</Data></Cell>
    <Cell ss:StyleID="s68"><Data ss:Type="Number">663</Data></Cell>
    <Cell ss:StyleID="s68"><Data ss:Type="Number">1081</Data></Cell>
    <Cell ss:StyleID="s68"><Data ss:Type="Number">964</Data></Cell>
    <Cell ss:StyleID="s68"><Data ss:Type="Number">1034</Data></Cell>
    <Cell ss:StyleID="s68"><Data ss:Type="Number">916</Data></Cell>
    <Cell ss:StyleID="s68"><Data ss:Type="Number">1118</Data></Cell>
   </Row>
   <Row>
    <Cell ss:StyleID="s65"><Data ss:Type="String">glycolic acid</Data></Cell>
    <Cell ss:StyleID="s66"><Data ss:Type="Number">227636</Data></Cell>
    <Cell ss:StyleID="s66"><Data ss:Type="Number">177</Data></Cell>
    <Cell ss:StyleID="s66"><Data ss:Type="Number">1971</Data></Cell>
    <Cell ss:StyleID="s65"><Data ss:Type="String">86:321.0 87:877.0 88:2215.0 89:1177.0 90:166.0 92:46.0 95:690.0 98:47.0 99:43.0 100:1.0 101:491.0 102:395.0 103:3236.0 104:445.0 105:759.0 106:5.0 107:431.0 110:197.0 113:123.0 114:1.0 115:778.0 116:235.0 117:2708.0 118:351.0 119:694.0 120:123.0 121:18.0 124:3.0 131:2476.0 132:305.0 133:6921.0 134:1259.0 135:297.0 144:1.0 146:382.0 147:57199.0 148:9255.0 149:5731.0 150:464.0 151:221.0 161:3331.0 162:563.0 163:245.0 164:13.0 174:12.0 175:25.0 176:44.0 177:9136.0 178:1499.0 179:744.0 180:12.0 184:100.0 186:21.0 189:5.0 190:199.0 205:5249.0 206:917.0 207:412.0 223:9.0 228:19.0 251:6.0 274:3.0 276:1.0 283:39.0 294:4.0 301:1.0 315:15.0 316:4.0 323:2.0 327:18.0 341:6.0 363:8.0 368:9.0 374:4.0 377:48.0 384:16.0 387:25.0 411:32.0 422:1.0 432:11.0 435:46.0 443:1.0 444:22.0 445:1.0 452:40.0 458:13.0 471:1.0 472:19.0 479:4.0 481:29.0 488:23.0 492:29.0</Data></Cell>
    <Cell ss:StyleID="s65"><Data ss:Type="String">C00160</Data></Cell>
    <Cell ss:StyleID="s66"><Data ss:Type="Number">757</Data></Cell>
    <Cell ss:StyleID="s65"><Data ss:Type="String">AEMRFAOFKBGASW-UHFFFAOYSA-N</Data></Cell>
    <Cell ss:StyleID="s68"><Data ss:Type="Number">421</Data></Cell>
    <Cell ss:StyleID="s68"><Data ss:Type="Number">861</Data></Cell>
    <Cell ss:StyleID="s68"><Data ss:Type="Number">157</Data></Cell>
    <Cell ss:StyleID="s68"/>
    <Cell ss:StyleID="s84"/>
    <Cell ss:StyleID="s68"><Data ss:Type="Number">540</Data></Cell>
    <Cell ss:StyleID="s68"><Data ss:Type="Number">516</Data></Cell>
    <Cell ss:StyleID="s68"><Data ss:Type="Number">285</Data></Cell>
    <Cell ss:StyleID="s68"><Data ss:Type="Number">675</Data></Cell>
    <Cell ss:StyleID="s68"><Data ss:Type="Number">640</Data></Cell>
    <Cell ss:StyleID="s68"><Data ss:Type="Number">451</Data></Cell>
    <Cell ss:StyleID="s68"><Data ss:Type="Number">784</Data></Cell>
    <Cell ss:StyleID="s68"><Data ss:Type="Number">574</Data></Cell>
    <Cell ss:StyleID="s68"><Data ss:Type="Number">817</Data></Cell>
   </Row>
   <Row>
    <Cell ss:StyleID="s65"><Data ss:Type="String">glycine</Data></Cell>
    <Cell ss:StyleID="s66"><Data ss:Type="Number">368707</Data></Cell>
    <Cell ss:StyleID="s66"><Data ss:Type="Number">248</Data></Cell>
    <Cell ss:StyleID="s66"><Data ss:Type="Number">6</Data></Cell>
    <Cell ss:StyleID="s65"><Data ss:Type="String">85:2882.0 86:87494.0 87:10917.0 88:4018.0 89:822.0 92:65.0 93:42.0 94:27.0 95:426.0 96:50.0 97:67.0 99:1489.0 100:53029.0 101:10140.0 102:5892.0 103:928.0 105:1276.0 110:146.0 113:1787.0 114:44.0 115:2820.0 116:1864.0 117:12472.0 118:47.0 119:3422.0 122:40.0 123:85.0 125:63.0 129:156.0 130:9640.0 131:7466.0 132:862.0 133:31722.0 134:5661.0 135:2633.0 144:2949.0 145:349.0 146:1208.0 147:26782.0 148:8179.0 149:5445.0 158:2433.0 159:1298.0 160:2359.0 161:551.0 162:205.0 163:69.0 171:65.0 172:1683.0 174:152336.0 175:28023.0 176:12302.0 177:361.0 178:255.0 187:150.0 188:2043.0 190:449.0 191:115.0 200:60.0 202:783.0 203:236.0 204:837.0 205:85.0 218:58.0 246:286.0 248:21677.0 249:5746.0 250:2638.0 251:499.0 253:40.0 254:32.0 258:17.0 263:51.0 267:29.0 268:34.0 276:4493.0 277:408.0 278:257.0 288:36.0 292:28.0 299:12.0 304:15.0 305:20.0 318:38.0 322:24.0 326:35.0 334:37.0 341:26.0 344:23.0 345:20.0 346:12.0 356:14.0 381:30.0 417:22.0 433:16.0 440:27.0 454:22.0 458:43.0 459:16.0 461:27.0</Data></Cell>
    <Cell ss:StyleID="s65"><Data ss:Type="String">C00037</Data></Cell>
    <Cell ss:StyleID="s66"><Data ss:Type="Number">750</Data></Cell>
    <Cell ss:StyleID="s65"><Data ss:Type="String">DHMQDGOQFOQNFH-UHFFFAOYSA-N</Data></Cell>
    <Cell ss:StyleID="s68"><Data ss:Type="Number">36860</Data></Cell>
    <Cell ss:StyleID="s68"><Data ss:Type="Number">38005</Data></Cell>
    <Cell ss:StyleID="s68"><Data ss:Type="Number">20841</Data></Cell>
    <Cell ss:StyleID="s68"/>
    <Cell ss:StyleID="s84"/>
    <Cell ss:StyleID="s68"><Data ss:Type="Number">66534</Data></Cell>
    <Cell ss:StyleID="s68"><Data ss:Type="Number">64218</Data></Cell>
    <Cell ss:StyleID="s68"><Data ss:Type="Number">52265</Data></Cell>
    <Cell ss:StyleID="s68"><Data ss:Type="Number">55150</Data></Cell>
    <Cell ss:StyleID="s68"><Data ss:Type="Number">63074</Data></Cell>
    <Cell ss:StyleID="s68"><Data ss:Type="Number">61170</Data></Cell>
    <Cell ss:StyleID="s68"><Data ss:Type="Number">66489</Data></Cell>
    <Cell ss:StyleID="s68"><Data ss:Type="Number">62446</Data></Cell>
    <Cell ss:StyleID="s68"><Data ss:Type="Number">60312</Data></Cell>
   </Row>
   <Row>
    <Cell ss:StyleID="s65"><Data ss:Type="String">glycerol-alpha-phosphate</Data></Cell>
    <Cell ss:StyleID="s66"><Data ss:Type="Number">590747</Data></Cell>
    <Cell ss:StyleID="s66"><Data ss:Type="Number">357</Data></Cell>
    <Cell ss:StyleID="s66"><Data ss:Type="Number">1687</Data></Cell>
    <Cell ss:StyleID="s65"><Data ss:Type="String">85:750.0 87:846.0 88:468.0 89:1193.0 90:82.0 91:168.0 92:114.0 93:127.0 94:26.0 95:116.0 97:212.0 98:232.0 99:483.0 101:13348.0 102:1461.0 103:9463.0 104:991.0 105:689.0 106:35.0 107:239.0 108:36.0 109:51.0 111:385.0 113:2220.0 114:284.0 115:2195.0 116:2414.0 117:2066.0 118:407.0 119:755.0 120:59.0 121:349.0 122:90.0 123:101.0 125:30.0 127:73.0 129:6764.0 130:1365.0 131:6671.0 132:512.0 133:8224.0 134:1367.0 135:2622.0 136:210.0 137:734.0 138:89.0 139:7.0 141:48.0 143:79.0 145:207.0 147:13466.0 148:1827.0 149:1914.0 150:411.0 151:828.0 152:115.0 153:225.0 154:44.0 155:238.0 156:30.0 157:42.0 158:46.0 159:125.0 160:8.0 161:19.0 162:61.0 163:637.0 164:103.0 165:326.0 166:39.0 167:230.0 168:40.0 169:94.0 170:4.0 171:62.0 175:211.0 176:90.0 177:289.0 178:57.0 179:257.0 180:82.0 181:999.0 182:194.0 183:566.0 184:207.0 189:460.0 190:52.0 191:1442.0 192:315.0 193:1121.0 194:231.0 195:1137.0 196:145.0 197:518.0 199:126.0 201:3.0 202:123.0 203:1065.0 204:682.0 205:689.0 206:138.0 207:3057.0 208:603.0 209:466.0 210:145.0 211:6976.0 212:1053.0 213:701.0 216:20.0 217:432.0 218:1720.0 219:752.0 220:1206.0 221:317.0 222:39.0 224:46.0 225:1468.0 226:607.0 227:1441.0 228:299.0 229:116.0 230:11.0 231:42.0 236:43.0 237:70.0 239:44.0 240:27.0 241:1405.0 242:394.0 243:989.0 244:164.0 245:21.0 246:2.0 248:6.0 249:4.0 250:7.0 251:23.0 252:13.0 253:316.0 254:97.0 255:193.0 256:1782.0 257:228.0 258:143.0 260:22.0 263:17.0 269:309.0 270:47.0 271:11.0 272:490.0 273:59.0 274:22.0 275:22.0 276:4.0 279:1.0 280:12.0 283:423.0 284:131.0 285:1338.0 286:322.0 287:111.0 288:8.0 289:13.0 290:46.0 291:45.0 292:27.0 293:35.0 296:3.0 297:1.0 298:420.0 299:15339.0 300:4161.0 301:2204.0 302:411.0 303:61.0 304:32.0 306:6.0 307:52.0 308:24.0 311:16.0 312:16.0 313:189.0 314:697.0 315:3487.0 316:968.0 317:491.0 318:65.0 319:67.0 327:135.0 328:686.0 329:242.0 330:93.0 331:47.0 332:17.0 337:1.0 338:101.0 341:1109.0 342:424.0 343:246.0 344:53.0 345:24.0 346:36.0 347:11.0 349:43.0 350:21.0 352:26.0 353:9.0 354:1.0 355:12.0 356:210.0 357:9048.0 358:2684.0 359:1369.0 360:281.0 361:84.0 362:307.0 363:42.0 364:51.0 366:36.0 369:22.0 370:1340.0 371:371.0 372:242.0 373:738.0 374:219.0 375:92.0 376:38.0 377:16.0 378:31.0 379:3.0 386:27.0 387:892.0 388:329.0 389:449.0 390:134.0 391:73.0 392:6.0 400:2.0 401:18.0 408:52.0 410:36.0 415:60.0 417:8.0 419:13.0 422:7.0 424:2.0 426:25.0 431:40.0 444:24.0 445:1230.0 446:455.0 447:210.0 448:62.0 449:17.0 450:2.0 456:3.0 467:4.0 484:27.0 487:37.0 490:1.0 495:14.0 499:5.0</Data></Cell>
    <Cell ss:StyleID="s65"><Data ss:Type="String">C03189</Data></Cell>
    <Cell ss:StyleID="s66"><Data ss:Type="Number">754</Data></Cell>
    <Cell ss:StyleID="s65"><Data ss:Type="String">AWUCVROLDVIAJX-UHFFFAOYSA-N</Data></Cell>
    <Cell ss:StyleID="s68"><Data ss:Type="Number">15479</Data></Cell>
    <Cell ss:StyleID="s68"><Data ss:Type="Number">12566</Data></Cell>
    <Cell ss:StyleID="s68"><Data ss:Type="Number">21850</Data></Cell>
    <Cell ss:StyleID="s68"/>
    <Cell ss:StyleID="s84"/>
    <Cell ss:StyleID="s68"><Data ss:Type="Number">37722</Data></Cell>
    <Cell ss:StyleID="s68"><Data ss:Type="Number">37915</Data></Cell>
    <Cell ss:StyleID="s68"><Data ss:Type="Number">25507</Data></Cell>
    <Cell ss:StyleID="s68"><Data ss:Type="Number">34142</Data></Cell>
    <Cell ss:StyleID="s68"><Data ss:Type="Number">43758</Data></Cell>
    <Cell ss:StyleID="s68"><Data ss:Type="Number">22329</Data></Cell>
    <Cell ss:StyleID="s68"><Data ss:Type="Number">28008</Data></Cell>
    <Cell ss:StyleID="s68"><Data ss:Type="Number">25912</Data></Cell>
    <Cell ss:StyleID="s68"><Data ss:Type="Number">24992</Data></Cell>
   </Row>
   <Row>
    <Cell ss:StyleID="s65"><Data ss:Type="String">glycerol</Data></Cell>
    <Cell ss:StyleID="s66"><Data ss:Type="Number">344428</Data></Cell>
    <Cell ss:StyleID="s66"><Data ss:Type="Number">205</Data></Cell>
    <Cell ss:StyleID="s66"><Data ss:Type="Number">102844</Data></Cell>
    <Cell ss:StyleID="s65"><Data ss:Type="String">86:35649.0 87:13782.0 89:52081.0 90:4636.0 91:2790.0 92:331.0 94:2130.0 95:638.0 96:309.0 97:382.0 98:441.0 99:3874.0 100:44651.0 101:54722.0 102:14716.0 103:190700.0 104:22113.0 105:17401.0 106:820.0 113:6809.0 114:4692.0 115:32295.0 116:19426.0 117:387803.0 118:38731.0 119:35848.0 127:1203.0 128:4038.0 129:54615.0 130:16196.0 131:81985.0 132:12409.0 133:263730.0 134:35271.0 135:20567.0 146:458.0 147:158232.0 148:67778.0 149:86284.0 150:6321.0 151:1607.0 158:826.0 159:9255.0 161:2618.0 162:2863.0 163:29937.0 164:3347.0 165:2469.0 172:2039.0 173:2610.0 174:126857.0 175:76933.0 176:21354.0 177:58006.0 178:9254.0 179:5758.0 184:172.0 188:976.0 189:19578.0 190:3968.0 191:46756.0 192:7753.0 193:3656.0 204:7413.0 205:207984.0 206:73294.0 207:48470.0 208:5855.0 217:53043.0 218:331546.0 219:67671.0 220:28399.0 221:15549.0 222:1861.0 262:2113.0 263:9015.0 264:2488.0 265:954.0 275:16.0 277:90.0 281:43.0 291:972.0 292:197.0 293:35210.0 294:9358.0 295:4939.0 296:617.0 306:313.0 327:11.0 331:13.0 337:45.0 338:12.0 339:12.0 340:11.0 342:40.0 343:14.0 346:12.0 348:81.0 350:18.0 352:19.0 356:15.0 357:11.0 358:39.0 359:47.0 360:100.0 365:30.0 367:29.0 372:16.0 376:46.0 379:71.0 380:74.0 384:8.0 391:22.0 394:28.0 397:44.0 400:32.0 402:74.0 412:13.0 416:42.0 422:90.0 423:52.0 426:59.0 427:78.0 429:13.0 431:51.0 432:64.0 433:35.0 435:99.0 437:37.0 439:27.0 440:16.0 442:13.0 448:36.0 449:10.0 455:17.0 460:37.0 465:28.0 467:43.0 479:47.0 480:14.0 482:12.0 484:59.0 488:15.0 491:62.0 494:24.0 499:69.0</Data></Cell>
    <Cell ss:StyleID="s65"><Data ss:Type="String"></Data></Cell>
    <Cell ss:StyleID="s65"><Data ss:Type="String"></Data></Cell>
    <Cell ss:StyleID="s65"><Data ss:Type="String">PEDCQBHIVMGVHV-UHFFFAOYSA-N</Data></Cell>
    <Cell ss:StyleID="s68"><Data ss:Type="Number">26318</Data></Cell>
    <Cell ss:StyleID="s68"><Data ss:Type="Number">28860</Data></Cell>
    <Cell ss:StyleID="s68"><Data ss:Type="Number">39337</Data></Cell>
    <Cell ss:StyleID="s68"/>
    <Cell ss:StyleID="s84"/>
    <Cell ss:StyleID="s68"><Data ss:Type="Number">31683</Data></Cell>
    <Cell ss:StyleID="s68"><Data ss:Type="Number">37295</Data></Cell>
    <Cell ss:StyleID="s68"><Data ss:Type="Number">28420</Data></Cell>
    <Cell ss:StyleID="s68"><Data ss:Type="Number">32978</Data></Cell>
    <Cell ss:StyleID="s68"><Data ss:Type="Number">11308</Data></Cell>
    <Cell ss:StyleID="s68"><Data ss:Type="Number">25403</Data></Cell>
    <Cell ss:StyleID="s68"><Data ss:Type="Number">44486</Data></Cell>
    <Cell ss:StyleID="s68"><Data ss:Type="Number">35726</Data></Cell>
    <Cell ss:StyleID="s68"><Data ss:Type="Number">37443</Data></Cell>
   </Row>
   <Row>
    <Cell ss:StyleID="s65"><Data ss:Type="String">glyceric acid</Data></Cell>
    <Cell ss:StyleID="s66"><Data ss:Type="Number">377495</Data></Cell>
    <Cell ss:StyleID="s66"><Data ss:Type="Number">189</Data></Cell>
    <Cell ss:StyleID="s66"><Data ss:Type="Number">48</Data></Cell>
    <Cell ss:StyleID="s65"><Data ss:Type="String">87:199.0 89:698.0 90:111.0 93:56.0 98:33.0 99:176.0 100:63.0 101:1315.0 102:3672.0 103:4054.0 104:371.0 105:293.0 106:106.0 107:60.0 108:48.0 113:36.0 114:94.0 115:261.0 116:366.0 117:2480.0 119:409.0 122:34.0 130:941.0 131:1036.0 133:4658.0 135:416.0 142:23.0 147:8908.0 148:1388.0 149:813.0 157:22.0 158:22.0 159:33.0 161:42.0 162:30.0 163:86.0 166:42.0 175:382.0 176:31.0 177:220.0 189:3993.0 190:816.0 191:384.0 200:21.0 204:145.0 205:651.0 206:186.0 207:46.0 208:59.0 211:24.0 217:219.0 218:46.0 219:121.0 220:23.0 221:61.0 222:50.0 237:34.0 243:25.0 245:26.0 261:32.0 264:27.0 270:30.0 273:47.0 284:30.0 285:37.0 292:1142.0 293:273.0 294:107.0 305:33.0 307:198.0 308:34.0 310:45.0 312:36.0 313:47.0 315:36.0 316:51.0 317:52.0 322:29.0 323:52.0 324:63.0 325:50.0 329:36.0 332:14.0 344:46.0 345:20.0 359:28.0 363:19.0 364:40.0 373:28.0 404:21.0 418:24.0 428:15.0 439:37.0 443:47.0 447:30.0 448:29.0 456:41.0 460:25.0 463:14.0 466:8.0 472:46.0 477:16.0 478:39.0 480:38.0 482:35.0</Data></Cell>
    <Cell ss:StyleID="s65"><Data ss:Type="String">C00258</Data></Cell>
    <Cell ss:StyleID="s66"><Data ss:Type="Number">439194</Data></Cell>
    <Cell ss:StyleID="s65"><Data ss:Type="String">RBNPOMFGQQGHHO-UWTATZPHSA-N</Data></Cell>
    <Cell ss:StyleID="s68"><Data ss:Type="Number">308</Data></Cell>
    <Cell ss:StyleID="s68"><Data ss:Type="Number">1410</Data></Cell>
    <Cell ss:StyleID="s68"><Data ss:Type="Number">3146</Data></Cell>
    <Cell ss:StyleID="s68"/>
    <Cell ss:StyleID="s84"/>
    <Cell ss:StyleID="s68"><Data ss:Type="Number">558</Data></Cell>
    <Cell ss:StyleID="s68"><Data ss:Type="Number">494</Data></Cell>
    <Cell ss:StyleID="s68"><Data ss:Type="Number">429</Data></Cell>
    <Cell ss:StyleID="s68"><Data ss:Type="Number">954</Data></Cell>
    <Cell ss:StyleID="s68"><Data ss:Type="Number">1140</Data></Cell>
    <Cell ss:StyleID="s68"><Data ss:Type="Number">480</Data></Cell>
    <Cell ss:StyleID="s68"><Data ss:Type="Number">1082</Data></Cell>
    <Cell ss:StyleID="s68"><Data ss:Type="Number">1069</Data></Cell>
    <Cell ss:StyleID="s68"><Data ss:Type="Number">719</Data></Cell>
   </Row>
   <Row>
    <Cell ss:StyleID="s65"><Data ss:Type="String">glutamine</Data></Cell>
    <Cell ss:StyleID="s66"><Data ss:Type="Number">600315</Data></Cell>
    <Cell ss:StyleID="s66"><Data ss:Type="Number">156</Data></Cell>
    <Cell ss:StyleID="s66"><Data ss:Type="Number">18</Data></Cell>
    <Cell ss:StyleID="s65"><Data ss:Type="String">85:588.0 86:773.0 87:527.0 88:297.0 89:472.0 90:276.0 91:144.0 92:65.0 93:78.0 94:61.0 95:137.0 96:185.0 97:201.0 98:705.0 99:418.0 100:4218.0 101:1051.0 102:801.0 104:146.0 105:125.0 107:73.0 110:227.0 111:76.0 112:1090.0 113:753.0 114:2855.0 115:2580.0 116:2463.0 117:1187.0 118:279.0 119:308.0 122:34.0 124:65.0 125:100.0 126:1306.0 128:4527.0 129:1216.0 130:1701.0 131:3856.0 132:1540.0 133:2992.0 134:655.0 135:215.0 136:26.0 139:3235.0 140:1116.0 141:410.0 142:1009.0 143:245.0 144:331.0 145:1747.0 146:257.0 147:9430.0 148:1993.0 149:1681.0 150:185.0 151:69.0 152:27.0 153:67.0 154:260.0 155:14394.0 156:43220.0 157:6313.0 158:1912.0 159:272.0 160:138.0 161:51.0 162:66.0 166:44.0 167:195.0 169:63.0 171:69.0 172:337.0 173:232.0 174:201.0 176:34.0 177:50.0 181:33.0 182:15.0 183:40.0 186:56.0 187:9.0 188:718.0 189:187.0 190:105.0 191:76.0 193:70.0 195:43.0 198:53.0 199:61.0 200:144.0 201:61.0 202:143.0 203:2487.0 204:663.0 205:265.0 207:36.0 208:28.0 209:34.0 210:14.0 211:80.0 213:189.0 214:143.0 215:102.0 216:364.0 217:226.0 218:826.0 219:310.0 220:115.0 221:221.0 222:68.0 227:413.0 228:98.0 229:1162.0 230:578.0 231:180.0 232:403.0 233:34.0 234:56.0 238:18.0 240:77.0 241:83.0 243:88.0 244:176.0 245:3569.0 246:718.0 247:273.0 248:58.0 249:40.0 250:54.0 257:296.0 258:134.0 259:83.0 260:22.0 262:21.0 263:12.0 265:34.0 266:39.0 270:17.0 272:175.0 273:318.0 274:109.0 275:87.0 276:71.0 277:36.0 283:37.0 287:19.0 291:57.0 293:48.0 296:24.0 300:23.0 301:325.0 302:104.0 304:15.0 305:13.0 308:10.0 310:34.0 313:14.0 315:34.0 317:19.0 319:37.0 322:31.0 323:21.0 331:50.0 332:44.0 333:42.0 335:28.0 337:25.0 338:23.0 339:40.0 343:20.0 344:64.0 347:497.0 348:145.0 349:93.0 361:29.0 362:151.0 363:83.0 365:13.0 366:13.0 367:18.0 368:25.0 369:31.0 376:43.0 384:19.0 385:19.0 402:20.0 404:19.0 406:22.0 407:15.0 410:28.0 428:43.0 444:15.0 454:23.0 464:17.0 477:23.0 478:15.0 483:17.0 484:21.0 485:26.0 494:15.0 500:15.0</Data></Cell>
    <Cell ss:StyleID="s65"><Data ss:Type="String">C00064</Data></Cell>
    <Cell ss:StyleID="s66"><Data ss:Type="Number">5961</Data></Cell>
    <Cell ss:StyleID="s65"><Data ss:Type="String">ZDXPYRJPNDTMRX-VKHMYHEASA-N</Data></Cell>
    <Cell ss:StyleID="s68"><Data ss:Type="Number">53816</Data></Cell>
    <Cell ss:StyleID="s68"><Data ss:Type="Number">47202</Data></Cell>
    <Cell ss:StyleID="s68"><Data ss:Type="Number">925</Data></Cell>
    <Cell ss:StyleID="s68"/>
    <Cell ss:StyleID="s84"/>
    <Cell ss:StyleID="s68"><Data ss:Type="Number">65443</Data></Cell>
    <Cell ss:StyleID="s68"><Data ss:Type="Number">73231</Data></Cell>
    <Cell ss:StyleID="s68"><Data ss:Type="Number">39069</Data></Cell>
    <Cell ss:StyleID="s68"><Data ss:Type="Number">61918</Data></Cell>
    <Cell ss:StyleID="s68"><Data ss:Type="Number">60508</Data></Cell>
    <Cell ss:StyleID="s68"><Data ss:Type="Number">86930</Data></Cell>
    <Cell ss:StyleID="s68"><Data ss:Type="Number">103641</Data></Cell>
    <Cell ss:StyleID="s68"><Data ss:Type="Number">51916</Data></Cell>
    <Cell ss:StyleID="s68"><Data ss:Type="Number">95770</Data></Cell>
   </Row>
   <Row>
    <Cell ss:StyleID="s65"><Data ss:Type="String">glutamic acid</Data></Cell>
    <Cell ss:StyleID="s66"><Data ss:Type="Number">527086</Data></Cell>
    <Cell ss:StyleID="s66"><Data ss:Type="Number">246</Data></Cell>
    <Cell ss:StyleID="s66"><Data ss:Type="Number">16576</Data></Cell>
    <Cell ss:StyleID="s65"><Data ss:Type="String">85:245.0 86:295.0 87:285.0 98:79.0 99:61.0 100:2357.0 101:271.0 102:77.0 103:118.0 105:365.0 107:114.0 110:281.0 112:55.0 113:180.0 114:317.0 115:763.0 116:106.0 117:121.0 125:9.0 128:4331.0 129:826.0 130:261.0 131:512.0 132:247.0 133:612.0 134:292.0 135:8.0 140:608.0 143:126.0 144:21.0 147:8471.0 148:873.0 149:1072.0 150:66.0 151:2.0 152:5.0 153:24.0 154:34.0 155:50.0 156:2334.0 157:559.0 158:592.0 159:27.0 160:7.0 172:34.0 174:8.0 184:137.0 186:67.0 188:7.0 195:52.0 196:18.0 197:15.0 198:31.0 199:3.0 200:6.0 201:36.0 202:53.0 203:17.0 204:170.0 208:30.0 214:95.0 215:44.0 216:39.0 217:34.0 218:212.0 219:50.0 221:1.0 222:7.0 230:956.0 231:135.0 232:63.0 241:35.0 243:223.0 244:34.0 245:46.0 246:4389.0 247:919.0 248:444.0 249:4.0 254:53.0 258:92.0 260:12.0 273:24.0 274:52.0 282:12.0 289:10.0 291:31.0 299:14.0 301:13.0 314:54.0 317:5.0 329:6.0 343:3.0 348:235.0 349:8.0 350:8.0 360:16.0 363:23.0 375:5.0 389:10.0 418:1.0 423:2.0 435:13.0 460:5.0 488:6.0</Data></Cell>
    <Cell ss:StyleID="s65"><Data ss:Type="String">C00025</Data></Cell>
    <Cell ss:StyleID="s66"><Data ss:Type="Number">33032</Data></Cell>
    <Cell ss:StyleID="s65"><Data ss:Type="String">WHUUTDBJXJRKMK-VKHMYHEASA-N</Data></Cell>
    <Cell ss:StyleID="s68"><Data ss:Type="Number">58927</Data></Cell>
    <Cell ss:StyleID="s68"><Data ss:Type="Number">51229</Data></Cell>
    <Cell ss:StyleID="s68"><Data ss:Type="Number">1272</Data></Cell>
    <Cell ss:StyleID="s68"/>
    <Cell ss:StyleID="s84"/>
    <Cell ss:StyleID="s68"><Data ss:Type="Number">41256</Data></Cell>
    <Cell ss:StyleID="s68"><Data ss:Type="Number">29473</Data></Cell>
    <Cell ss:StyleID="s68"><Data ss:Type="Number">25542</Data></Cell>
    <Cell ss:StyleID="s68"><Data ss:Type="Number">33528</Data></Cell>
    <Cell ss:StyleID="s68"><Data ss:Type="Number">36957</Data></Cell>
    <Cell ss:StyleID="s68"><Data ss:Type="Number">38963</Data></Cell>
    <Cell ss:StyleID="s68"><Data ss:Type="Number">44203</Data></Cell>
    <Cell ss:StyleID="s68"><Data ss:Type="Number">25924</Data></Cell>
    <Cell ss:StyleID="s68"><Data ss:Type="Number">31115</Data></Cell>
   </Row>
   <Row>
    <Cell ss:StyleID="s65"><Data ss:Type="String">glucose-6-phosphate </Data></Cell>
    <Cell ss:StyleID="s66"><Data ss:Type="Number">820524</Data></Cell>
    <Cell ss:StyleID="s66"><Data ss:Type="Number">387</Data></Cell>
    <Cell ss:StyleID="s66"><Data ss:Type="Number">62271</Data></Cell>
    <Cell ss:StyleID="s65"><Data ss:Type="String">85:5245.0 86:2200.0 88:676.0 89:23781.0 90:2372.0 91:1874.0 94:334.0 96:567.0 97:1869.0 98:686.0 99:2954.0 100:5739.0 101:18959.0 102:4315.0 103:26912.0 104:2849.0 105:5212.0 109:693.0 111:1812.0 112:713.0 113:3107.0 114:2542.0 115:4560.0 116:9553.0 117:8170.0 119:2887.0 121:920.0 123:437.0 124:166.0 125:608.0 126:795.0 127:1825.0 128:1310.0 129:30747.0 130:8682.0 131:16390.0 132:2717.0 133:25326.0 134:3450.0 135:5531.0 139:233.0 140:513.0 141:1552.0 142:1306.0 143:3975.0 144:539.0 145:1599.0 147:50775.0 148:7872.0 149:6518.0 154:982.0 155:572.0 156:1054.0 157:13964.0 158:2234.0 159:1431.0 160:13406.0 169:2176.0 170:648.0 171:748.0 172:1610.0 173:1367.0 174:1425.0 176:535.0 177:1172.0 178:562.0 180:689.0 183:620.0 184:218.0 185:413.0 186:711.0 187:285.0 188:520.0 189:4040.0 190:1539.0 191:5764.0 195:2359.0 196:869.0 197:851.0 198:383.0 199:185.0 200:312.0 201:435.0 202:424.0 203:1447.0 204:6112.0 205:3259.0 207:4925.0 211:12502.0 212:2452.0 213:1233.0 214:624.0 215:737.0 216:681.0 217:13756.0 218:7895.0 221:1240.0 222:457.0 224:899.0 225:751.0 227:2459.0 228:1669.0 229:1502.0 230:1537.0 231:1466.0 232:692.0 233:969.0 239:51.0 240:275.0 241:460.0 242:370.0 243:2018.0 244:926.0 245:577.0 246:605.0 247:6227.0 248:1309.0 249:620.0 256:145.0 257:16.0 258:105.0 259:473.0 260:196.0 265:301.0 267:259.0 268:663.0 269:1396.0 270:540.0 271:206.0 272:145.0 273:406.0 274:626.0 275:389.0 276:90.0 277:87.0 279:900.0 280:676.0 283:1147.0 284:663.0 285:1306.0 286:1156.0 287:408.0 288:252.0 289:261.0 290:179.0 291:562.0 292:204.0 293:150.0 295:140.0 296:98.0 297:101.0 298:949.0 299:34154.0 300:9991.0 301:4886.0 302:1014.0 303:373.0 304:228.0 305:1169.0 306:796.0 307:473.0 309:93.0 310:76.0 311:104.0 312:45.0 313:705.0 314:2140.0 315:16058.0 316:4259.0 317:2559.0 318:678.0 319:602.0 320:184.0 321:318.0 322:411.0 323:367.0 324:274.0 325:107.0 327:127.0 328:528.0 329:152.0 330:192.0 331:1771.0 332:582.0 333:260.0 340:29.0 341:1477.0 342:642.0 343:320.0 344:179.0 345:23.0 346:39.0 347:117.0 348:132.0 349:103.0 350:311.0 356:429.0 357:11084.0 358:3406.0 359:1849.0 360:383.0 361:110.0 362:38.0 363:32.0 364:31.0 373:701.0 374:354.0 375:123.0 376:264.0 377:114.0 378:57.0 382:33.0 383:125.0 384:49.0 385:254.0 386:2446.0 387:36615.0 388:14239.0 389:8212.0 390:2059.0 391:686.0 392:198.0 394:72.0 395:34.0 398:4.0 402:3.0 403:497.0 404:145.0 405:109.0 406:23.0 407:323.0 408:57.0 409:20.0 415:50.0 416:8.0 417:14.0 420:49.0 422:41.0 423:25.0 425:36.0 429:44.0 431:28.0 439:10.0 440:66.0 441:89.0 442:30.0 443:121.0 444:104.0 445:61.0 446:61.0 447:12.0 448:65.0 449:15.0 450:4.0 451:16.0 453:32.0 459:121.0 460:123.0 461:261.0 462:110.0 463:28.0 464:45.0 470:357.0 471:3582.0 472:1742.0 473:919.0 474:387.0 475:110.0 476:47.0 479:8.0 484:1.0 496:12.0</Data></Cell>
    <Cell ss:StyleID="s65"><Data ss:Type="String">C00092</Data></Cell>
    <Cell ss:StyleID="s66"><Data ss:Type="Number">5958</Data></Cell>
    <Cell ss:StyleID="s65"><Data ss:Type="String">NBSCHQHZLSJFNQ-GASJEMHNSA-N</Data></Cell>
    <Cell ss:StyleID="s68"><Data ss:Type="Number">3122</Data></Cell>
    <Cell ss:StyleID="s68"><Data ss:Type="Number">2962</Data></Cell>
    <Cell ss:StyleID="s68"><Data ss:Type="Number">10585</Data></Cell>
    <Cell ss:StyleID="s68"/>
    <Cell ss:StyleID="s84"/>
    <Cell ss:StyleID="s68"><Data ss:Type="Number">3423</Data></Cell>
    <Cell ss:StyleID="s68"><Data ss:Type="Number">3222</Data></Cell>
    <Cell ss:StyleID="s68"><Data ss:Type="Number">2265</Data></Cell>
    <Cell ss:StyleID="s68"><Data ss:Type="Number">1282</Data></Cell>
    <Cell ss:StyleID="s68"><Data ss:Type="Number">1536</Data></Cell>
    <Cell ss:StyleID="s68"><Data ss:Type="Number">2075</Data></Cell>
    <Cell ss:StyleID="s68"><Data ss:Type="Number">2599</Data></Cell>
    <Cell ss:StyleID="s68"><Data ss:Type="Number">2109</Data></Cell>
    <Cell ss:StyleID="s68"><Data ss:Type="Number">133</Data></Cell>
   </Row>
   <Row>
    <Cell ss:StyleID="s65"><Data ss:Type="String">glucose-1-phosphate</Data></Cell>
    <Cell ss:StyleID="s66"><Data ss:Type="Number">594647</Data></Cell>
    <Cell ss:StyleID="s66"><Data ss:Type="Number">217</Data></Cell>
    <Cell ss:StyleID="s66"><Data ss:Type="Number">3167</Data></Cell>
    <Cell ss:StyleID="s65"><Data ss:Type="String">85:385.0 86:98.0 87:248.0 88:286.0 89:468.0 90:224.0 92:20.0 95:218.0 99:284.0 101:1180.0 103:1916.0 104:47.0 107:220.0 109:96.0 110:193.0 111:260.0 112:20.0 113:386.0 114:41.0 115:209.0 116:863.0 117:2309.0 118:189.0 119:243.0 125:12.0 126:151.0 128:127.0 129:1571.0 130:306.0 131:508.0 132:123.0 133:2331.0 134:352.0 135:130.0 136:1.0 139:40.0 140:858.0 141:105.0 142:138.0 143:915.0 144:125.0 145:156.0 147:8229.0 148:1243.0 149:964.0 150:76.0 151:107.0 153:55.0 155:220.0 156:22.0 157:187.0 159:40.0 160:8.0 161:143.0 163:152.0 169:760.0 170:84.0 171:30.0 177:78.0 182:7.0 183:39.0 184:231.0 185:109.0 186:40.0 189:73.0 191:1095.0 192:147.0 193:12.0 194:17.0 197:36.0 203:360.0 204:41.0 205:58.0 207:14.0 215:105.0 216:33.0 217:21439.0 218:4677.0 219:1754.0 220:265.0 221:48.0 222:7.0 223:8.0 227:47.0 229:79.0 230:32.0 231:105.0 232:1782.0 233:379.0 234:124.0 235:16.0 239:11.0 243:228.0 244:42.0 245:147.0 246:14.0 247:15.0 255:62.0 257:552.0 258:57.0 270:6.0 271:28.0 274:7.0 284:7.0 291:2.0 305:458.0 306:42.0 307:23.0 317:60.0 318:39.0 319:14.0 331:42.0 332:40.0 347:9.0 362:1.0 391:1.0 414:7.0 447:3.0 450:226.0 451:156.0 452:22.0 453:5.0 484:1.0 494:11.0</Data></Cell>
    <Cell ss:StyleID="s65"><Data ss:Type="String">C00103</Data></Cell>
    <Cell ss:StyleID="s66"><Data ss:Type="Number">65533</Data></Cell>
    <Cell ss:StyleID="s65"><Data ss:Type="String">HXXFSFRBOHSIMQ-VFUOTHLCSA-N</Data></Cell>
    <Cell ss:StyleID="s68"><Data ss:Type="Number">1656</Data></Cell>
    <Cell ss:StyleID="s68"><Data ss:Type="Number">881</Data></Cell>
    <Cell ss:StyleID="s68"><Data ss:Type="Number">3046</Data></Cell>
    <Cell ss:StyleID="s68"/>
    <Cell ss:StyleID="s84"/>
    <Cell ss:StyleID="s68"><Data ss:Type="Number">1251</Data></Cell>
    <Cell ss:StyleID="s68"><Data ss:Type="Number">1231</Data></Cell>
    <Cell ss:StyleID="s68"><Data ss:Type="Number">854</Data></Cell>
    <Cell ss:StyleID="s68"><Data ss:Type="Number">576</Data></Cell>
    <Cell ss:StyleID="s68"><Data ss:Type="Number">3028</Data></Cell>
    <Cell ss:StyleID="s68"><Data ss:Type="Number">1038</Data></Cell>
    <Cell ss:StyleID="s68"><Data ss:Type="Number">1181</Data></Cell>
    <Cell ss:StyleID="s68"><Data ss:Type="Number">1069</Data></Cell>
    <Cell ss:StyleID="s68"><Data ss:Type="Number">2615</Data></Cell>
   </Row>
   <Row>
    <Cell ss:StyleID="s65"><Data ss:Type="String">glucose</Data></Cell>
    <Cell ss:StyleID="s66"><Data ss:Type="Number">657941</Data></Cell>
    <Cell ss:StyleID="s66"><Data ss:Type="Number">319</Data></Cell>
    <Cell ss:StyleID="s66"><Data ss:Type="Number">88048</Data></Cell>
    <Cell ss:StyleID="s65"><Data ss:Type="String">85:202.0 86:370.0 87:15814.0 88:1126.0 89:2841.0 90:290.0 94:48.0 96:161.0 99:1499.0 100:716.0 101:1285.0 102:364.0 103:4860.0 104:294.0 105:345.0 106:230.0 107:66.0 108:14.0 109:115.0 110:221.0 111:151.0 112:87.0 113:1299.0 114:223.0 115:482.0 116:983.0 117:7481.0 118:924.0 119:347.0 120:121.0 123:14.0 125:40.0 126:47.0 127:53.0 128:778.0 129:7452.0 130:1046.0 131:1985.0 132:199.0 133:2609.0 134:205.0 135:448.0 137:281.0 138:5.0 140:25.0 141:398.0 142:542.0 143:1314.0 144:784.0 145:193.0 146:102.0 147:15439.0 148:1966.0 149:1417.0 150:169.0 152:128.0 153:46.0 154:43.0 155:130.0 156:126.0 157:3625.0 158:1163.0 159:437.0 160:126.0 161:66.0 163:272.0 164:74.0 165:83.0 166:4.0 167:82.0 168:390.0 169:118.0 170:235.0 171:324.0 172:53.0 173:524.0 174:74.0 175:200.0 177:87.0 179:113.0 180:6.0 181:68.0 182:81.0 183:36.0 184:47.0 185:96.0 186:108.0 187:31.0 188:38.0 189:1072.0 190:330.0 191:173.0 192:1.0 195:164.0 196:235.0 197:234.0 198:33.0 199:8.0 200:18.0 201:695.0 202:181.0 203:19.0 204:737.0 205:7668.0 206:1351.0 207:553.0 208:60.0 211:49.0 213:154.0 214:4.0 215:208.0 216:550.0 217:3492.0 218:872.0 219:329.0 220:35.0 221:77.0 222:1.0 225:3.0 227:357.0 228:60.0 229:874.0 230:330.0 231:230.0 232:428.0 233:155.0 234:52.0 235:18.0 236:17.0 240:1.0 241:1.0 242:76.0 243:2.0 244:96.0 245:10.0 246:21.0 247:17.0 248:4.0 252:5.0 253:32.0 255:11.0 258:91.0 259:23.0 260:47.0 261:27.0 269:46.0 270:65.0 271:26.0 272:7.0 273:9.0 277:10.0 278:3.0 285:122.0 286:20.0 288:4.0 289:25.0 291:266.0 292:33.0 293:13.0 301:20.0 303:62.0 305:78.0 306:71.0 307:4.0 317:9.0 318:34.0 319:3744.0 320:1301.0 321:562.0 322:109.0 327:1.0 329:4.0 332:3.0 333:2.0 334:5.0 336:6.0 337:4.0 340:4.0 348:16.0 351:1.0 359:11.0 368:12.0 375:61.0 376:20.0 385:21.0 388:3.0 391:3.0 392:15.0 394:2.0 396:7.0 398:11.0 401:1.0 410:7.0 424:1.0 436:4.0 450:3.0 460:1.0 465:1.0 472:3.0 481:59.0 482:36.0 483:16.0 484:8.0</Data></Cell>
    <Cell ss:StyleID="s65"><Data ss:Type="String">C00221</Data></Cell>
    <Cell ss:StyleID="s66"><Data ss:Type="Number">64689</Data></Cell>
    <Cell ss:StyleID="s65"><Data ss:Type="String">WQZGKKKJIJFFOK-VFUOTHLCSA-N</Data></Cell>
    <Cell ss:StyleID="s68"><Data ss:Type="Number">12090</Data></Cell>
    <Cell ss:StyleID="s68"><Data ss:Type="Number">9020</Data></Cell>
    <Cell ss:StyleID="s68"><Data ss:Type="Number">52172</Data></Cell>
    <Cell ss:StyleID="s68"/>
    <Cell ss:StyleID="s84"/>
    <Cell ss:StyleID="s68"><Data ss:Type="Number">18301</Data></Cell>
    <Cell ss:StyleID="s68"><Data ss:Type="Number">17736</Data></Cell>
    <Cell ss:StyleID="s68"><Data ss:Type="Number">12962</Data></Cell>
    <Cell ss:StyleID="s68"><Data ss:Type="Number">18782</Data></Cell>
    <Cell ss:StyleID="s68"><Data ss:Type="Number">22969</Data></Cell>
    <Cell ss:StyleID="s68"><Data ss:Type="Number">22694</Data></Cell>
    <Cell ss:StyleID="s68"><Data ss:Type="Number">18615</Data></Cell>
    <Cell ss:StyleID="s68"><Data ss:Type="Number">19063</Data></Cell>
    <Cell ss:StyleID="s68"><Data ss:Type="Number">18180</Data></Cell>
    <Cell ss:Index="25" ss:StyleID="s82"/>
   </Row>
   <Row>
    <Cell ss:StyleID="s65"><Data ss:Type="String">gluconic acid</Data></Cell>
    <Cell ss:StyleID="s66"><Data ss:Type="Number">693148</Data></Cell>
    <Cell ss:StyleID="s66"><Data ss:Type="Number">333</Data></Cell>
    <Cell ss:StyleID="s66"><Data ss:Type="Number">7501</Data></Cell>
    <Cell ss:StyleID="s65"><Data ss:Type="String">87:39.0 89:155.0 99:15.0 100:306.0 101:268.0 102:393.0 103:2729.0 104:264.0 105:196.0 109:2.0 111:2.0 113:144.0 116:8.0 117:1117.0 118:12.0 127:30.0 129:1186.0 130:285.0 131:546.0 132:183.0 133:997.0 134:13.0 137:1.0 139:7.0 140:38.0 141:4.0 142:28.0 143:746.0 144:263.0 145:25.0 147:6161.0 148:1144.0 149:642.0 150:39.0 151:46.0 153:74.0 154:66.0 155:3.0 157:599.0 159:89.0 160:27.0 161:88.0 164:14.0 166:16.0 168:50.0 169:102.0 170:4.0 171:328.0 172:130.0 175:132.0 177:22.0 178:40.0 182:6.0 185:1.0 188:12.0 189:815.0 190:148.0 191:208.0 193:71.0 197:104.0 198:5.0 199:1.0 201:22.0 203:114.0 204:678.0 205:1272.0 206:309.0 207:153.0 215:154.0 216:154.0 217:1887.0 218:850.0 219:423.0 220:71.0 221:320.0 222:33.0 223:25.0 229:303.0 230:25.0 231:111.0 232:35.0 233:19.0 237:35.0 239:19.0 241:5.0 243:104.0 245:193.0 246:73.0 247:73.0 248:14.0 249:29.0 255:37.0 257:64.0 258:26.0 259:98.0 260:22.0 261:78.0 263:68.0 265:70.0 266:34.0 267:19.0 268:3.0 269:65.0 270:10.0 272:22.0 273:46.0 274:12.0 276:11.0 277:318.0 278:173.0 279:93.0 280:26.0 281:20.0 283:7.0 284:49.0 288:4.0 289:16.0 290:3.0 291:100.0 292:1494.0 293:519.0 294:243.0 295:26.0 296:7.0 301:14.0 303:27.0 304:17.0 305:815.0 306:266.0 307:361.0 308:64.0 311:12.0 314:7.0 315:22.0 316:15.0 317:16.0 318:18.0 319:562.0 320:339.0 321:186.0 322:55.0 323:11.0 324:38.0 329:25.0 331:215.0 332:100.0 333:1763.0 334:520.0 335:265.0 336:75.0 337:8.0 340:12.0 343:10.0 344:4.0 345:101.0 346:36.0 347:50.0 348:10.0 351:12.0 359:285.0 360:69.0 361:70.0 364:15.0 365:10.0 366:1.0 369:2.0 370:9.0 372:17.0 379:34.0 380:3.0 381:48.0 388:24.0 389:10.0 391:5.0 392:24.0 393:48.0 394:44.0 395:9.0 397:7.0 401:30.0 405:52.0 406:7.0 408:48.0 410:4.0 412:2.0 413:5.0 414:6.0 417:5.0 419:12.0 422:34.0 423:221.0 424:45.0 425:30.0 427:8.0 432:11.0 433:162.0 434:47.0 435:128.0 436:34.0 437:42.0 438:27.0 440:3.0 443:2.0 444:20.0 445:24.0 446:8.0 449:1.0 451:28.0 452:10.0 453:10.0 454:10.0 455:49.0 464:13.0 476:2.0 478:10.0 479:4.0 480:10.0 482:20.0</Data></Cell>
    <Cell ss:StyleID="s65"><Data ss:Type="String">C00800</Data></Cell>
    <Cell ss:StyleID="s66"><Data ss:Type="Number">6857417</Data></Cell>
    <Cell ss:StyleID="s65"><Data ss:Type="String">RGHNJXZEOKUKBD-QTBDOELSSA-N</Data></Cell>
    <Cell ss:StyleID="s68"><Data ss:Type="Number">64</Data></Cell>
    <Cell ss:StyleID="s68"><Data ss:Type="Number">157</Data></Cell>
    <Cell ss:StyleID="s68"><Data ss:Type="Number">386</Data></Cell>
    <Cell ss:StyleID="s68"/>
    <Cell ss:StyleID="s84"/>
    <Cell ss:StyleID="s68"><Data ss:Type="Number">335</Data></Cell>
    <Cell ss:StyleID="s68"><Data ss:Type="Number">394</Data></Cell>
    <Cell ss:StyleID="s68"><Data ss:Type="Number">274</Data></Cell>
    <Cell ss:StyleID="s68"><Data ss:Type="Number">469</Data></Cell>
    <Cell ss:StyleID="s68"><Data ss:Type="Number">201</Data></Cell>
    <Cell ss:StyleID="s68"><Data ss:Type="Number">53</Data></Cell>
    <Cell ss:StyleID="s68"><Data ss:Type="Number">195</Data></Cell>
    <Cell ss:StyleID="s68"><Data ss:Type="Number">178</Data></Cell>
    <Cell ss:StyleID="s68"><Data ss:Type="Number">206</Data></Cell>
    <Cell ss:Index="25" ss:StyleID="s82"/>
   </Row>
   <Row>
    <Cell ss:StyleID="s65"><Data ss:Type="String">galacturonic acid </Data></Cell>
    <Cell ss:StyleID="s66"><Data ss:Type="Number">678231</Data></Cell>
    <Cell ss:StyleID="s66"><Data ss:Type="Number">333</Data></Cell>
    <Cell ss:StyleID="s66"><Data ss:Type="Number">100864</Data></Cell>
    <Cell ss:StyleID="s65"><Data ss:Type="String">85:3328.0 86:2445.0 87:3603.0 88:782.0 89:44008.0 90:3639.0 91:1843.0 92:220.0 93:222.0 94:157.0 95:157.0 96:1298.0 97:221.0 98:406.0 99:3894.0 100:6033.0 101:6202.0 102:10253.0 103:49613.0 104:5451.0 105:11641.0 106:429.0 107:431.0 110:178.0 111:1089.0 112:378.0 113:1562.0 114:2950.0 115:3002.0 116:2707.0 117:7878.0 118:852.0 119:4280.0 120:391.0 121:279.0 122:70.0 123:112.0 126:1010.0 127:2315.0 128:1160.0 129:10439.0 130:6406.0 131:14960.0 132:2263.0 133:33298.0 134:4788.0 135:2625.0 136:184.0 137:175.0 138:92.0 139:144.0 140:340.0 141:871.0 142:1325.0 143:36229.0 144:3760.0 145:3095.0 146:538.0 147:114490.0 148:18557.0 149:12912.0 150:1286.0 151:783.0 152:326.0 153:97.0 154:388.0 155:452.0 156:529.0 157:1593.0 158:1474.0 159:1215.0 160:51949.0 161:7219.0 162:2100.0 163:4299.0 164:675.0 165:393.0 166:116.0 168:384.0 169:267.0 170:397.0 171:12004.0 172:3611.0 173:1921.0 174:714.0 175:1862.0 176:387.0 177:1496.0 178:283.0 179:209.0 180:80.0 181:73.0 182:598.0 183:692.0 184:316.0 185:330.0 186:291.0 187:694.0 188:437.0 189:20803.0 190:4781.0 191:7956.0 192:739.0 193:882.0 194:134.0 195:70.0 197:108.0 198:93.0 199:196.0 200:344.0 201:596.0 202:278.0 203:872.0 204:8685.0 205:4099.0 206:1294.0 207:2182.0 208:439.0 209:219.0 210:365.0 211:126.0 213:94.0 214:1473.0 215:1076.0 216:520.0 217:14838.0 218:2768.0 219:9914.0 220:2119.0 221:5248.0 222:1055.0 223:542.0 224:77.0 225:109.0 226:22.0 227:99.0 228:347.0 229:955.0 230:751.0 231:2005.0 232:776.0 233:1488.0 234:536.0 235:986.0 236:307.0 237:226.0 238:143.0 239:103.0 240:370.0 241:195.0 242:342.0 244:43.0 245:2995.0 246:957.0 247:529.0 248:324.0 249:177.0 250:46.0 251:76.0 254:160.0 255:80.0 256:524.0 258:108.0 259:252.0 260:102.0 261:421.0 262:328.0 263:325.0 264:122.0 265:247.0 266:99.0 267:80.0 268:100.0 269:69.0 270:131.0 272:89.0 273:212.0 274:675.0 275:335.0 276:146.0 277:2469.0 278:933.0 279:393.0 280:62.0 281:107.0 282:296.0 283:81.0 284:114.0 285:70.0 286:56.0 287:282.0 288:252.0 289:216.0 290:124.0 291:1662.0 292:13532.0 293:4234.0 294:1802.0 295:449.0 296:107.0 297:37.0 298:76.0 300:39.0 301:29.0 302:125.0 303:161.0 304:392.0 305:6397.0 306:2544.0 307:1274.0 308:391.0 309:129.0 310:51.0 311:36.0 314:350.0 315:124.0 316:119.0 317:186.0 318:860.0 319:876.0 320:288.0 321:539.0 322:178.0 323:140.0 325:45.0 326:26.0 328:243.0 329:162.0 330:51.0 331:165.0 332:1726.0 333:65850.0 334:22939.0 335:10829.0 336:2313.0 337:869.0 338:244.0 339:82.0 340:23.0 344:172.0 345:873.0 346:363.0 347:475.0 348:123.0 349:99.0 351:69.0 352:71.0 353:25.0 356:12.0 357:24.0 358:35.0 360:184.0 361:598.0 362:137.0 363:91.0 364:99.0 365:51.0 366:31.0 367:134.0 368:68.0 369:11.0 371:29.0 372:21.0 373:39.0 376:78.0 377:97.0 379:123.0 380:65.0 381:40.0 382:32.0 385:28.0 387:31.0 388:101.0 389:78.0 391:39.0 392:54.0 393:895.0 394:529.0 395:331.0 396:129.0 397:30.0 399:41.0 401:19.0 403:64.0 404:86.0 405:39.0 407:35.0 409:36.0 418:195.0 419:542.0 420:249.0 421:98.0 422:276.0 423:2381.0 424:980.0 425:483.0 426:198.0 435:106.0 436:82.0 439:15.0 447:48.0 448:25.0 450:51.0 451:230.0 452:98.0 453:79.0 454:32.0 455:14.0 457:29.0 458:23.0 459:12.0 462:16.0 467:19.0 469:19.0 477:30.0 479:36.0 480:75.0 482:21.0 498:11.0 499:12.0</Data></Cell>
    <Cell ss:StyleID="s65"><Data ss:Type="String">C08348</Data></Cell>
    <Cell ss:StyleID="s66"><Data ss:Type="Number">441476</Data></Cell>
    <Cell ss:StyleID="s65"><Data ss:Type="String">AEMOLEFTQBMNLQ-DTEWXJGMSA-N</Data></Cell>
    <Cell ss:StyleID="s68"><Data ss:Type="Number">827</Data></Cell>
    <Cell ss:StyleID="s68"><Data ss:Type="Number">771</Data></Cell>
    <Cell ss:StyleID="s68"><Data ss:Type="Number">1261</Data></Cell>
    <Cell ss:StyleID="s68"/>
    <Cell ss:StyleID="s84"/>
    <Cell ss:StyleID="s68"><Data ss:Type="Number">1313</Data></Cell>
    <Cell ss:StyleID="s68"><Data ss:Type="Number">1267</Data></Cell>
    <Cell ss:StyleID="s68"><Data ss:Type="Number">862</Data></Cell>
    <Cell ss:StyleID="s68"><Data ss:Type="Number">1048</Data></Cell>
    <Cell ss:StyleID="s68"><Data ss:Type="Number">1308</Data></Cell>
    <Cell ss:StyleID="s68"><Data ss:Type="Number">1214</Data></Cell>
    <Cell ss:StyleID="s68"><Data ss:Type="Number">1380</Data></Cell>
    <Cell ss:StyleID="s68"><Data ss:Type="Number">197</Data></Cell>
    <Cell ss:StyleID="s68"><Data ss:Type="Number">1284</Data></Cell>
    <Cell ss:Index="25" ss:StyleID="s82"/>
   </Row>
   <Row>
    <Cell ss:StyleID="s65"><Data ss:Type="String">fumaric acid</Data></Cell>
    <Cell ss:StyleID="s66"><Data ss:Type="Number">390775</Data></Cell>
    <Cell ss:StyleID="s66"><Data ss:Type="Number">245</Data></Cell>
    <Cell ss:StyleID="s66"><Data ss:Type="Number">1718</Data></Cell>
    <Cell ss:StyleID="s65"><Data ss:Type="String">85:548.0 86:69.0 87:80.0 91:65.0 95:3.0 98:3.0 99:1019.0 100:367.0 101:132.0 102:16.0 106:51.0 108:90.0 109:6.0 110:342.0 111:15.0 112:22.0 113:317.0 114:50.0 115:339.0 117:96.0 118:146.0 123:15.0 124:26.0 126:329.0 128:72.0 130:753.0 131:100.0 132:16.0 133:591.0 135:211.0 136:56.0 140:10.0 141:129.0 142:57.0 143:926.0 144:124.0 146:48.0 147:5175.0 148:610.0 149:671.0 151:31.0 152:3.0 153:7.0 154:1.0 155:246.0 156:1.0 157:196.0 158:5.0 166:39.0 169:24.0 170:40.0 171:105.0 182:26.0 183:22.0 184:10.0 185:26.0 188:30.0 199:95.0 204:3.0 217:157.0 218:17.0 219:26.0 221:1125.0 222:195.0 223:103.0 225:23.0 240:18.0 241:564.0 242:77.0 243:8.0 245:3376.0 246:613.0 247:294.0 248:47.0 249:50.0 251:31.0 255:163.0 256:168.0 257:4.0 258:8.0 263:10.0 264:16.0 265:1.0 267:403.0 268:82.0 269:61.0 272:10.0 281:295.0 282:105.0 283:42.0 296:1.0 300:77.0 311:6.0 312:1.0 314:82.0 323:3.0 334:6.0 335:8.0 340:32.0 347:13.0 354:1.0 355:147.0 356:54.0 358:13.0 376:1.0 389:19.0 394:2.0 403:4.0 406:25.0 415:15.0 419:30.0 424:12.0 431:2.0 433:9.0 443:22.0 444:15.0 448:10.0 477:16.0</Data></Cell>
    <Cell ss:StyleID="s65"><Data ss:Type="String">C00122</Data></Cell>
    <Cell ss:StyleID="s66"><Data ss:Type="Number">444972</Data></Cell>
    <Cell ss:StyleID="s65"><Data ss:Type="String">VZCYOOQTPOCHFL-OWOJBTEDSA-N</Data></Cell>
    <Cell ss:StyleID="s68"><Data ss:Type="Number">6186</Data></Cell>
    <Cell ss:StyleID="s68"><Data ss:Type="Number">6030</Data></Cell>
    <Cell ss:StyleID="s68"><Data ss:Type="Number">2762</Data></Cell>
    <Cell ss:StyleID="s68"/>
    <Cell ss:StyleID="s84"/>
    <Cell ss:StyleID="s68"><Data ss:Type="Number">3212</Data></Cell>
    <Cell ss:StyleID="s68"><Data ss:Type="Number">3745</Data></Cell>
    <Cell ss:StyleID="s68"><Data ss:Type="Number">3178</Data></Cell>
    <Cell ss:StyleID="s68"><Data ss:Type="Number">2947</Data></Cell>
    <Cell ss:StyleID="s68"><Data ss:Type="Number">3602</Data></Cell>
    <Cell ss:StyleID="s68"><Data ss:Type="Number">2267</Data></Cell>
    <Cell ss:StyleID="s68"><Data ss:Type="Number">2349</Data></Cell>
    <Cell ss:StyleID="s68"><Data ss:Type="Number">2873</Data></Cell>
    <Cell ss:StyleID="s68"><Data ss:Type="Number">2400</Data></Cell>
    <Cell ss:Index="25" ss:StyleID="s82"/>
   </Row>
   <Row>
    <Cell ss:StyleID="s65"><Data ss:Type="String">fucose </Data></Cell>
    <Cell ss:StyleID="s66"><Data ss:Type="Number">578299</Data></Cell>
    <Cell ss:StyleID="s66"><Data ss:Type="Number">160</Data></Cell>
    <Cell ss:StyleID="s66"><Data ss:Type="Number">3009</Data></Cell>
    <Cell ss:StyleID="s65"><Data ss:Type="String">85:191.0 89:328.0 91:5.0 98:6.0 100:250.0 101:182.0 103:132.0 105:64.0 107:33.0 117:5349.0 118:423.0 119:197.0 127:28.0 129:429.0 130:344.0 131:248.0 133:363.0 134:138.0 143:112.0 147:658.0 148:60.0 159:12.0 160:926.0 161:309.0 162:4.0 171:31.0 174:36.0 189:39.0 191:27.0 204:79.0 205:9.0 206:19.0 217:28.0 219:124.0 223:10.0 231:37.0 233:151.0 235:13.0 277:238.0 278:54.0 293:13.0 299:12.0 321:80.0 332:5.0 342:6.0 356:8.0 365:2.0 459:5.0 468:1.0 475:10.0</Data></Cell>
    <Cell ss:StyleID="s65"><Data ss:Type="String">C02095</Data></Cell>
    <Cell ss:StyleID="s66"><Data ss:Type="Number">439650</Data></Cell>
    <Cell ss:StyleID="s65"><Data ss:Type="String">SHZGCJCMOBCMKK-FPRJBGLDSA-N</Data></Cell>
    <Cell ss:StyleID="s68"><Data ss:Type="Number">76</Data></Cell>
    <Cell ss:StyleID="s68"><Data ss:Type="Number">59</Data></Cell>
    <Cell ss:StyleID="s68"><Data ss:Type="Number">254</Data></Cell>
    <Cell ss:StyleID="s68"/>
    <Cell ss:StyleID="s84"/>
    <Cell ss:StyleID="s68"><Data ss:Type="Number">98</Data></Cell>
    <Cell ss:StyleID="s68"><Data ss:Type="Number">156</Data></Cell>
    <Cell ss:StyleID="s68"><Data ss:Type="Number">87</Data></Cell>
    <Cell ss:StyleID="s68"><Data ss:Type="Number">98</Data></Cell>
    <Cell ss:StyleID="s68"><Data ss:Type="Number">152</Data></Cell>
    <Cell ss:StyleID="s68"><Data ss:Type="Number">122</Data></Cell>
    <Cell ss:StyleID="s68"><Data ss:Type="Number">146</Data></Cell>
    <Cell ss:StyleID="s68"><Data ss:Type="Number">155</Data></Cell>
    <Cell ss:StyleID="s68"><Data ss:Type="Number">122</Data></Cell>
    <Cell ss:Index="25" ss:StyleID="s82"/>
   </Row>
   <Row>
    <Cell ss:StyleID="s65"><Data ss:Type="String">fructose-6-phosphate </Data></Cell>
    <Cell ss:StyleID="s66"><Data ss:Type="Number">804279</Data></Cell>
    <Cell ss:StyleID="s66"><Data ss:Type="Number">315</Data></Cell>
    <Cell ss:StyleID="s66"><Data ss:Type="Number">6431</Data></Cell>
    <Cell ss:StyleID="s65"><Data ss:Type="String">85:175.0 86:55.0 87:366.0 88:157.0 89:2236.0 90:436.0 92:4.0 94:18.0 96:197.0 98:32.0 99:369.0 100:408.0 101:1519.0 102:775.0 103:257.0 104:1131.0 105:281.0 106:108.0 109:60.0 111:305.0 113:195.0 114:242.0 115:86.0 116:26.0 117:911.0 118:370.0 120:83.0 121:101.0 122:34.0 124:89.0 126:163.0 128:84.0 129:4295.0 130:1211.0 131:850.0 132:289.0 133:2271.0 134:314.0 135:693.0 136:141.0 137:22.0 138:85.0 140:99.0 142:343.0 143:668.0 144:148.0 145:50.0 146:225.0 148:1100.0 149:903.0 151:230.0 152:41.0 153:197.0 154:246.0 156:580.0 157:115.0 158:170.0 163:344.0 164:46.0 165:37.0 166:34.0 167:42.0 168:113.0 170:283.0 172:370.0 173:456.0 174:216.0 175:11.0 178:134.0 179:30.0 180:178.0 181:157.0 182:84.0 183:180.0 184:33.0 185:103.0 187:5.0 188:145.0 189:737.0 190:593.0 191:2947.0 192:766.0 193:392.0 194:110.0 195:428.0 196:117.0 197:148.0 198:35.0 200:84.0 202:25.0 203:806.0 205:4257.0 206:2153.0 207:624.0 208:355.0 209:245.0 210:69.0 211:1611.0 212:297.0 213:160.0 214:197.0 215:87.0 216:167.0 217:4001.0 218:2207.0 220:374.0 222:30.0 224:19.0 225:589.0 226:75.0 227:454.0 228:181.0 229:147.0 230:371.0 231:39.0 232:210.0 233:34.0 234:109.0 235:50.0 236:30.0 237:12.0 239:103.0 240:124.0 241:46.0 242:76.0 244:238.0 245:330.0 246:293.0 247:51.0 248:111.0 249:21.0 250:44.0 251:2.0 252:83.0 253:147.0 254:74.0 256:138.0 257:59.0 260:260.0 261:156.0 262:242.0 263:121.0 264:77.0 268:11.0 269:165.0 270:118.0 271:10.0 272:97.0 273:139.0 275:161.0 276:1.0 277:51.0 278:45.0 280:8.0 281:28.0 282:21.0 283:233.0 284:37.0 285:256.0 286:67.0 287:54.0 288:63.0 289:97.0 290:70.0 291:91.0 292:52.0 294:179.0 298:172.0 299:3779.0 300:1095.0 301:638.0 302:280.0 303:14.0 306:171.0 307:136.0 309:45.0 313:47.0 314:215.0 315:7616.0 316:2132.0 317:1310.0 318:171.0 319:231.0 321:85.0 323:1.0 324:3.0 325:129.0 327:56.0 328:184.0 329:74.0 330:95.0 332:18.0 333:74.0 334:10.0 335:24.0 336:36.0 340:13.0 341:318.0 342:244.0 343:43.0 344:83.0 346:52.0 348:67.0 351:56.0 353:45.0 354:54.0 355:48.0 356:76.0 357:819.0 358:379.0 359:180.0 360:130.0 369:143.0 370:26.0 371:46.0 372:42.0 373:178.0 374:135.0 375:45.0 376:83.0 377:17.0 378:15.0 379:89.0 381:7.0 383:69.0 384:12.0 388:85.0 389:112.0 390:69.0 392:24.0 393:36.0 395:17.0 396:40.0 398:23.0 401:1.0 402:71.0 403:238.0 404:122.0 405:63.0 407:64.0 409:34.0 411:2.0 412:26.0 413:8.0 418:23.0 420:27.0 425:27.0 426:66.0 428:14.0 429:42.0 431:16.0 432:30.0 433:51.0 434:35.0 441:8.0 445:3.0 448:1.0 449:72.0 450:94.0 451:73.0 453:4.0 455:6.0 456:23.0 457:10.0 458:54.0 459:632.0 460:322.0 461:275.0 462:147.0 463:21.0 466:29.0 467:17.0 468:27.0 476:12.0 477:11.0 478:1.0 479:30.0 481:8.0 483:30.0 484:14.0 487:2.0 488:27.0 489:21.0 490:14.0 491:35.0 492:1.0 493:13.0 494:4.0 495:10.0</Data></Cell>
    <Cell ss:StyleID="s65"><Data ss:Type="String">C05345</Data></Cell>
    <Cell ss:StyleID="s66"><Data ss:Type="Number">440641</Data></Cell>
    <Cell ss:StyleID="s65"><Data ss:Type="String">BGWGXPAPYGQALX-ARQDHWQXSA-N</Data></Cell>
    <Cell ss:StyleID="s68"><Data ss:Type="Number">1893</Data></Cell>
    <Cell ss:StyleID="s68"><Data ss:Type="Number">1416</Data></Cell>
    <Cell ss:StyleID="s68"><Data ss:Type="Number">4605</Data></Cell>
    <Cell ss:StyleID="s68"/>
    <Cell ss:StyleID="s84"/>
    <Cell ss:StyleID="s68"><Data ss:Type="Number">1180</Data></Cell>
    <Cell ss:StyleID="s68"><Data ss:Type="Number">1584</Data></Cell>
    <Cell ss:StyleID="s68"><Data ss:Type="Number">1121</Data></Cell>
    <Cell ss:StyleID="s68"><Data ss:Type="Number">675</Data></Cell>
    <Cell ss:StyleID="s68"><Data ss:Type="Number">711</Data></Cell>
    <Cell ss:StyleID="s68"><Data ss:Type="Number">912</Data></Cell>
    <Cell ss:StyleID="s68"><Data ss:Type="Number">1184</Data></Cell>
    <Cell ss:StyleID="s68"><Data ss:Type="Number">1010</Data></Cell>
    <Cell ss:StyleID="s68"><Data ss:Type="Number">486</Data></Cell>
    <Cell ss:Index="25" ss:StyleID="s82"/>
   </Row>
   <Row ss:StyleID="s72">
    <Cell ss:StyleID="s65"><Data ss:Type="String">fructose</Data></Cell>
    <Cell ss:StyleID="s66"><Data ss:Type="Number">639442</Data></Cell>
    <Cell ss:StyleID="s66"><Data ss:Type="Number">307</Data></Cell>
    <Cell ss:StyleID="s66"><Data ss:Type="Number">21</Data></Cell>
    <Cell ss:StyleID="s65"><Data ss:Type="String">85:1065.0 86:372.0 87:1570.0 88:1347.0 89:11886.0 90:1027.0 91:450.0 94:125.0 95:108.0 96:150.0 97:341.0 98:337.0 99:854.0 100:2150.0 101:3537.0 102:951.0 103:87115.0 104:8453.0 105:4107.0 106:219.0 110:160.0 111:332.0 112:91.0 113:824.0 114:1370.0 115:1277.0 116:899.0 117:11742.0 118:1067.0 119:1473.0 120:185.0 121:95.0 124:47.0 125:43.0 126:175.0 127:390.0 129:7908.0 130:1485.0 131:4620.0 132:643.0 133:13456.0 134:1710.0 135:838.0 136:63.0 137:46.0 138:36.0 139:93.0 140:151.0 141:118.0 142:668.0 143:1229.0 144:315.0 145:720.0 146:131.0 147:31566.0 148:5489.0 149:3353.0 150:427.0 151:161.0 152:101.0 153:38.0 154:144.0 155:93.0 156:316.0 157:991.0 158:386.0 159:304.0 160:97.0 161:176.0 162:65.0 163:975.0 164:200.0 165:158.0 166:46.0 167:27.0 168:108.0 169:86.0 170:294.0 171:86.0 172:1946.0 173:2066.0 174:149.0 175:765.0 176:95.0 177:455.0 178:99.0 179:46.0 180:136.0 181:27.0 182:79.0 183:67.0 184:145.0 185:151.0 186:280.0 187:155.0 188:268.0 189:4443.0 190:966.0 191:2168.0 192:369.0 193:183.0 194:35.0 196:50.0 198:88.0 199:60.0 200:53.0 201:988.0 202:686.0 203:527.0 204:2075.0 205:3054.0 206:556.0 207:649.0 208:121.0 209:91.0 210:50.0 213:66.0 214:325.0 215:196.0 216:592.0 217:32679.0 218:6467.0 219:2774.0 220:406.0 221:829.0 222:195.0 223:53.0 224:54.0 225:32.0 226:41.0 227:51.0 228:64.0 229:141.0 230:302.0 231:626.0 232:201.0 233:121.0 235:155.0 236:38.0 237:45.0 240:113.0 242:110.0 243:81.0 244:311.0 245:130.0 246:106.0 247:129.0 248:65.0 249:48.0 250:28.0 252:23.0 254:51.0 255:35.0 256:278.0 257:147.0 258:103.0 259:84.0 260:311.0 261:127.0 262:353.0 263:510.0 264:138.0 265:95.0 266:38.0 267:21.0 268:79.0 269:61.0 270:78.0 271:39.0 272:25.0 274:149.0 276:209.0 277:1848.0 278:638.0 279:300.0 280:98.0 281:22.0 283:22.0 288:125.0 289:70.0 290:47.0 291:449.0 292:105.0 293:43.0 294:44.0 296:21.0 299:13.0 300:42.0 302:94.0 303:109.0 304:86.0 305:195.0 306:216.0 307:8126.0 308:2307.0 309:1062.0 310:183.0 311:22.0 312:21.0 314:27.0 317:13.0 318:136.0 319:67.0 321:26.0 322:31.0 323:16.0 325:221.0 326:77.0 327:31.0 330:116.0 331:51.0 332:69.0 333:58.0 334:177.0 335:313.0 336:138.0 337:58.0 338:13.0 340:16.0 344:18.0 346:40.0 350:44.0 361:21.0 364:753.0 365:265.0 366:64.0 368:26.0 369:15.0 392:20.0 402:17.0 405:29.0 432:14.0 441:24.0 443:17.0 446:14.0 465:73.0 466:39.0 468:16.0 481:15.0 486:30.0</Data></Cell>
    <Cell ss:StyleID="s65"><Data ss:Type="String">C02336</Data></Cell>
    <Cell ss:StyleID="s66"><Data ss:Type="Number">439709</Data></Cell>
    <Cell ss:StyleID="s65"><Data ss:Type="String">RFSUNEUAIZKAJO-ARQDHWQXSA-N</Data></Cell>
    <Cell ss:StyleID="s68"><Data ss:Type="Number">211</Data></Cell>
    <Cell ss:StyleID="s68"><Data ss:Type="Number">724</Data></Cell>
    <Cell ss:StyleID="s68"><Data ss:Type="Number">1041</Data></Cell>
    <Cell ss:StyleID="s68"/>
    <Cell ss:StyleID="s84"/>
    <Cell ss:StyleID="s68"><Data ss:Type="Number">2082</Data></Cell>
    <Cell ss:StyleID="s68"><Data ss:Type="Number">3217</Data></Cell>
    <Cell ss:StyleID="s68"><Data ss:Type="Number">2867</Data></Cell>
    <Cell ss:StyleID="s68"><Data ss:Type="Number">2527</Data></Cell>
    <Cell ss:StyleID="s68"><Data ss:Type="Number">2645</Data></Cell>
    <Cell ss:StyleID="s68"><Data ss:Type="Number">887</Data></Cell>
    <Cell ss:StyleID="s68"><Data ss:Type="Number">621</Data></Cell>
    <Cell ss:StyleID="s68"><Data ss:Type="Number">1000</Data></Cell>
    <Cell ss:StyleID="s68"><Data ss:Type="Number">863</Data></Cell>
    <Cell ss:Index="25" ss:StyleID="s82"/>
   </Row>
   <Row>
    <Cell ss:StyleID="s65"><Data ss:Type="String">ethanolamine</Data></Cell>
    <Cell ss:StyleID="s66"><Data ss:Type="Number">343800</Data></Cell>
    <Cell ss:StyleID="s66"><Data ss:Type="Number">174</Data></Cell>
    <Cell ss:StyleID="s66"><Data ss:Type="Number">45341</Data></Cell>
    <Cell ss:StyleID="s65"><Data ss:Type="String">85:17544.0 86:175868.0 87:37978.0 88:16848.0 89:41209.0 90:4709.0 91:10643.0 92:1773.0 93:2745.0 94:638.0 95:902.0 96:1260.0 97:1477.0 98:2978.0 99:7231.0 100:169810.0 101:52380.0 102:24044.0 103:172854.0 104:24239.0 105:38562.0 106:5669.0 107:15911.0 108:1840.0 109:5126.0 110:2504.0 111:841.0 112:951.0 113:9857.0 114:19793.0 115:72673.0 116:28088.0 117:182126.0 118:22232.0 119:55318.0 120:8272.0 121:28203.0 122:3810.0 123:12350.0 124:1123.0 125:936.0 126:1139.0 127:1285.0 128:1944.0 129:25367.0 130:29939.0 131:75453.0 132:17909.0 133:346120.0 134:46798.0 135:85438.0 136:10727.0 137:39974.0 138:4687.0 139:4533.0 140:538.0 141:513.0 142:688.0 143:1849.0 144:4760.0 145:5807.0 146:4232.0 147:387099.0 148:58933.0 149:41759.0 150:6187.0 151:37658.0 152:4681.0 153:6042.0 154:547.0 155:372.0 156:238.0 157:245.0 158:11060.0 159:5230.0 160:1895.0 161:3007.0 162:1204.0 163:11560.0 164:2369.0 165:17148.0 166:3588.0 167:14504.0 168:1921.0 169:1632.0 170:493.0 171:1349.0 172:7360.0 173:2691.0 174:355624.0 175:76694.0 176:32605.0 177:22022.0 178:5632.0 179:11259.0 180:3221.0 181:36991.0 182:6129.0 183:13910.0 184:1613.0 185:1557.0 186:506.0 187:1408.0 188:5266.0 189:20079.0 190:5539.0 191:67417.0 192:15546.0 193:70606.0 194:15011.0 195:18172.0 196:3434.0 197:4776.0 198:1053.0 199:778.0 200:483.0 201:1785.0 202:836.0 203:11009.0 204:14324.0 205:95030.0 206:19427.0 207:71860.0 208:16188.0 209:12865.0 210:3991.0 211:115760.0 212:19444.0 213:11349.0 214:1298.0 215:421.0 216:116.0 217:4470.0 218:28065.0 219:6037.0 220:2688.0 221:8448.0 222:2276.0 223:1954.0 224:619.0 225:40685.0 226:7711.0 227:12553.0 228:2049.0 229:997.0 230:99.0 232:201.0 233:79.0 234:17.0 235:67.0 236:24.0 237:347.0 238:137.0 239:1157.0 240:262.0 241:319.0 242:101.0 243:49.0 244:49.0 245:23.0 246:191.0 247:107.0 248:60.0 249:51.0 250:54.0 251:22.0 252:353.0 253:3251.0 254:838.0 255:2819.0 256:815.0 257:420.0 258:120.0 259:98.0 260:219.0 261:501.0 262:5133.0 263:1844.0 264:868.0 265:211.0 266:148.0 267:3778.0 268:1136.0 269:6021.0 270:1620.0 271:978.0 272:181.0 273:107.0 274:95.0 275:233.0 276:205.0 277:280.0 278:127.0 279:147.0 282:324.0 283:45654.0 284:12120.0 285:7548.0 286:1366.0 287:435.0 288:24.0 289:74.0 290:91.0 291:165.0 292:175.0 293:1722.0 294:611.0 295:379.0 296:74.0 297:452.0 298:6909.0 299:692231.0 300:187999.0 301:106447.0 302:20520.0 303:5852.0 304:891.0 305:577.0 306:703.0 307:699.0 308:683.0 309:571.0 310:575.0 311:226.0 312:106.0 314:104142.0 315:29543.0 316:16643.0 317:3316.0 318:951.0 319:145.0 320:72.0 321:41.0 322:60.0 323:7.0 334:10.0 336:1.0 337:1.0 338:8.0 341:21.0 352:33.0 353:19.0 375:1.0 394:3.0 421:7.0 467:4.0 485:2.0 491:9.0</Data></Cell>
    <Cell ss:StyleID="s65"><Data ss:Type="String">C00189</Data></Cell>
    <Cell ss:StyleID="s66"><Data ss:Type="Number">700</Data></Cell>
    <Cell ss:StyleID="s65"><Data ss:Type="String">HZAXFHJVJLSVMW-UHFFFAOYSA-N</Data></Cell>
    <Cell ss:StyleID="s68"><Data ss:Type="Number">16855</Data></Cell>
    <Cell ss:StyleID="s68"><Data ss:Type="Number">16097</Data></Cell>
    <Cell ss:StyleID="s68"><Data ss:Type="Number">2410</Data></Cell>
    <Cell ss:StyleID="s68"/>
    <Cell ss:StyleID="s84"/>
    <Cell ss:StyleID="s68"><Data ss:Type="Number">28083</Data></Cell>
    <Cell ss:StyleID="s68"><Data ss:Type="Number">36074</Data></Cell>
    <Cell ss:StyleID="s68"><Data ss:Type="Number">13393</Data></Cell>
    <Cell ss:StyleID="s68"><Data ss:Type="Number">38324</Data></Cell>
    <Cell ss:StyleID="s68"><Data ss:Type="Number">30678</Data></Cell>
    <Cell ss:StyleID="s68"><Data ss:Type="Number">22995</Data></Cell>
    <Cell ss:StyleID="s68"><Data ss:Type="Number">39137</Data></Cell>
    <Cell ss:StyleID="s68"><Data ss:Type="Number">28585</Data></Cell>
    <Cell ss:StyleID="s68"><Data ss:Type="Number">27176</Data></Cell>
    <Cell ss:Index="25" ss:StyleID="s82"/>
   </Row>
   <Row>
    <Cell ss:StyleID="s65"><Data ss:Type="String">dodecanol</Data></Cell>
    <Cell ss:StyleID="s66"><Data ss:Type="Number">507619</Data></Cell>
    <Cell ss:StyleID="s66"><Data ss:Type="Number">243</Data></Cell>
    <Cell ss:StyleID="s66"><Data ss:Type="Number">12092</Data></Cell>
    <Cell ss:StyleID="s65"><Data ss:Type="String">85:402.0 86:5.0 87:55.0 88:22.0 89:1221.0 90:28.0 91:164.0 97:1064.0 98:48.0 99:290.0 101:655.0 102:50.0 103:1071.0 104:12.0 105:2.0 107:23.0 110:75.0 111:463.0 113:15.0 115:147.0 116:5.0 117:2.0 119:2.0 124:1.0 125:24.0 127:111.0 129:13.0 130:11.0 132:11.0 133:6.0 143:5.0 147:15.0 166:1.0 171:74.0 175:5.0 185:1.0 188:2.0 189:11.0 190:4.0 191:1.0 220:259.0 221:14.0 223:3.0 243:1615.0 244:323.0 245:42.0 263:4.0 264:1.0 313:3.0 422:3.0</Data></Cell>
    <Cell ss:StyleID="s65"><Data ss:Type="String">C02277</Data></Cell>
    <Cell ss:StyleID="s66"><Data ss:Type="Number">8193</Data></Cell>
    <Cell ss:StyleID="s65"><Data ss:Type="String">LQZZUXJYWNFBMV-UHFFFAOYSA-N</Data></Cell>
    <Cell ss:StyleID="s68"><Data ss:Type="Number">523</Data></Cell>
    <Cell ss:StyleID="s68"><Data ss:Type="Number">638</Data></Cell>
    <Cell ss:StyleID="s68"><Data ss:Type="Number">539</Data></Cell>
    <Cell ss:StyleID="s68"/>
    <Cell ss:StyleID="s84"/>
    <Cell ss:StyleID="s68"><Data ss:Type="Number">1001</Data></Cell>
    <Cell ss:StyleID="s68"><Data ss:Type="Number">986</Data></Cell>
    <Cell ss:StyleID="s68"><Data ss:Type="Number">950</Data></Cell>
    <Cell ss:StyleID="s68"><Data ss:Type="Number">596</Data></Cell>
    <Cell ss:StyleID="s68"><Data ss:Type="Number">442</Data></Cell>
    <Cell ss:StyleID="s68"><Data ss:Type="Number">996</Data></Cell>
    <Cell ss:StyleID="s68"><Data ss:Type="Number">746</Data></Cell>
    <Cell ss:StyleID="s68"><Data ss:Type="Number">884</Data></Cell>
    <Cell ss:StyleID="s68"><Data ss:Type="Number">866</Data></Cell>
    <Cell ss:Index="25" ss:StyleID="s82"/>
   </Row>
   <Row>
    <Cell ss:StyleID="s65"><Data ss:Type="String">dodecanoic acid, isopropanol ester NIST</Data></Cell>
    <Cell ss:StyleID="s66"><Data ss:Type="Number">536494</Data></Cell>
    <Cell ss:StyleID="s66"><Data ss:Type="Number">200</Data></Cell>
    <Cell ss:StyleID="s66"><Data ss:Type="Number">41895</Data></Cell>
    <Cell ss:StyleID="s65"><Data ss:Type="String">85:7286.0 86:804.0 87:8254.0 88:1521.0 89:1305.0 90:88.0 92:18.0 93:821.0 94:87.0 95:3440.0 96:1031.0 97:5404.0 98:3536.0 99:1416.0 100:171.0 101:4220.0 102:21829.0 103:3225.0 106:94.0 107:1074.0 108:81.0 109:1770.0 110:1456.0 111:1860.0 112:702.0 113:127.0 114:166.0 115:4015.0 116:450.0 117:107.0 121:421.0 123:515.0 124:117.0 125:429.0 128:69.0 129:5924.0 130:629.0 131:82.0 138:313.0 139:205.0 140:209.0 143:2216.0 144:214.0 146:48.0 151:35.0 153:13.0 157:3366.0 158:363.0 162:23.0 163:292.0 164:55.0 165:54.0 167:84.0 170:2.0 171:1031.0 172:80.0 174:342.0 175:38.0 176:57.0 180:2.0 181:258.0 182:32.0 183:4780.0 184:709.0 185:468.0 186:9.0 199:115.0 200:5512.0 201:4273.0 202:498.0 213:4.0 215:103.0 227:13.0 229:79.0 234:1.0 242:78.0 243:31.0 256:24.0 260:13.0 274:1.0 287:23.0 289:23.0 294:39.0 296:6.0 313:4.0 318:6.0 341:13.0 357:346.0 358:35.0 359:11.0 371:2.0 385:8.0 386:7.0 417:1.0 419:4.0 420:9.0 421:7.0 448:17.0 452:3.0 453:2.0 460:17.0 484:10.0 500:3.0</Data></Cell>
    <Cell ss:StyleID="s65"><Data ss:Type="String"></Data></Cell>
    <Cell ss:StyleID="s65"><Data ss:Type="String"></Data></Cell>
    <Cell ss:StyleID="s65"><Data ss:Type="String">UJPPXNXOEVDSRW-UHFFFAOYSA-N</Data></Cell>
    <Cell ss:StyleID="s68"><Data ss:Type="Number">407</Data></Cell>
    <Cell ss:StyleID="s68"><Data ss:Type="Number">526</Data></Cell>
    <Cell ss:StyleID="s68"><Data ss:Type="Number">1471</Data></Cell>
    <Cell ss:StyleID="s68"/>
    <Cell ss:StyleID="s84"/>
    <Cell ss:StyleID="s68"><Data ss:Type="Number">195</Data></Cell>
    <Cell ss:StyleID="s68"><Data ss:Type="Number">742</Data></Cell>
    <Cell ss:StyleID="s68"><Data ss:Type="Number">389</Data></Cell>
    <Cell ss:StyleID="s68"><Data ss:Type="Number">212</Data></Cell>
    <Cell ss:StyleID="s68"><Data ss:Type="Number">246</Data></Cell>
    <Cell ss:StyleID="s68"><Data ss:Type="Number">434</Data></Cell>
    <Cell ss:StyleID="s68"><Data ss:Type="Number">424</Data></Cell>
    <Cell ss:StyleID="s68"><Data ss:Type="Number">258</Data></Cell>
    <Cell ss:StyleID="s68"><Data ss:Type="Number">469</Data></Cell>
   </Row>
   <Row>
    <Cell ss:StyleID="s65"><Data ss:Type="String">dehydroascorbic acid</Data></Cell>
    <Cell ss:StyleID="s66"><Data ss:Type="Number">632888</Data></Cell>
    <Cell ss:StyleID="s66"><Data ss:Type="Number">173</Data></Cell>
    <Cell ss:StyleID="s66"><Data ss:Type="Number">100880</Data></Cell>
    <Cell ss:StyleID="s65"><Data ss:Type="String">85:188.0 86:168.0 87:206.0 89:358.0 92:24.0 94:58.0 95:53.0 97:62.0 98:21.0 99:95.0 101:2206.0 102:138.0 103:2933.0 104:214.0 105:82.0 106:43.0 109:49.0 111:49.0 112:45.0 113:298.0 115:490.0 116:700.0 117:1536.0 118:190.0 119:111.0 122:28.0 125:67.0 129:3581.0 130:165.0 131:1327.0 132:276.0 133:865.0 134:120.0 135:30.0 136:36.0 143:376.0 145:40.0 147:5252.0 148:1031.0 149:710.0 150:75.0 151:60.0 152:17.0 153:16.0 155:18.0 157:61.0 158:24.0 159:99.0 169:57.0 170:16.0 171:30.0 173:6977.0 174:235.0 175:378.0 177:67.0 178:29.0 181:14.0 186:36.0 187:151.0 189:231.0 199:36.0 203:613.0 205:364.0 206:127.0 208:22.0 213:21.0 215:402.0 216:39.0 217:344.0 218:93.0 219:248.0 220:11.0 225:57.0 229:70.0 231:92.0 233:13.0 238:44.0 239:29.0 245:762.0 246:226.0 247:354.0 248:104.0 249:42.0 252:27.0 257:23.0 258:50.0 261:46.0 262:10.0 263:8.0 266:18.0 270:21.0 271:46.0 276:34.0 277:56.0 285:39.0 290:26.0 292:39.0 294:17.0 305:977.0 306:160.0 308:59.0 310:12.0 311:20.0 312:18.0 313:48.0 314:35.0 315:11.0 317:13.0 319:19.0 320:20.0 321:23.0 322:50.0 323:28.0 324:19.0 325:38.0 326:43.0 327:46.0 328:17.0 329:41.0 331:28.0 334:53.0 335:72.0 337:71.0 340:19.0 343:61.0 344:31.0 347:28.0 348:47.0 350:18.0 351:13.0 352:24.0 353:40.0 355:61.0 357:38.0 359:17.0 362:17.0 370:40.0 371:11.0 376:15.0 383:30.0 385:23.0 393:90.0 398:27.0 401:12.0 413:18.0 415:15.0 418:16.0 420:14.0 425:38.0 426:55.0 428:21.0 438:33.0 440:38.0 446:26.0 457:50.0 462:26.0 464:8.0 470:18.0 478:52.0 480:34.0 483:45.0 484:34.0 486:27.0 487:44.0 490:28.0 491:42.0 493:42.0 495:42.0 500:46.0</Data></Cell>
    <Cell ss:StyleID="s65"><Data ss:Type="String">C05422</Data></Cell>
    <Cell ss:StyleID="s66"><Data ss:Type="Number">440667</Data></Cell>
    <Cell ss:StyleID="s65"><Data ss:Type="String">SBJKKFFYIZUCET-JLAZNSOCSA-N</Data></Cell>
    <Cell ss:StyleID="s68"><Data ss:Type="Number">2090</Data></Cell>
    <Cell ss:StyleID="s68"><Data ss:Type="Number">873</Data></Cell>
    <Cell ss:StyleID="s68"><Data ss:Type="Number">285</Data></Cell>
    <Cell ss:StyleID="s68"/>
    <Cell ss:StyleID="s84"/>
    <Cell ss:StyleID="s68"><Data ss:Type="Number">789</Data></Cell>
    <Cell ss:StyleID="s68"><Data ss:Type="Number">701</Data></Cell>
    <Cell ss:StyleID="s68"><Data ss:Type="Number">246</Data></Cell>
    <Cell ss:StyleID="s68"><Data ss:Type="Number">484</Data></Cell>
    <Cell ss:StyleID="s68"><Data ss:Type="Number">208</Data></Cell>
    <Cell ss:StyleID="s68"><Data ss:Type="Number">86</Data></Cell>
    <Cell ss:StyleID="s68"><Data ss:Type="Number">618</Data></Cell>
    <Cell ss:StyleID="s68"><Data ss:Type="Number">103</Data></Cell>
    <Cell ss:StyleID="s68"><Data ss:Type="Number">520</Data></Cell>
   </Row>
   <Row>
    <Cell ss:StyleID="s65"><Data ss:Type="String">dehydroabietic acid</Data></Cell>
    <Cell ss:StyleID="s66"><Data ss:Type="Number">850374</Data></Cell>
    <Cell ss:StyleID="s66"><Data ss:Type="Number">239</Data></Cell>
    <Cell ss:StyleID="s66"><Data ss:Type="Number">8917</Data></Cell>
    <Cell ss:StyleID="s65"><Data ss:Type="String">86:3.0 91:5.0 95:52.0 100:123.0 103:154.0 113:7.0 115:48.0 116:270.0 117:458.0 118:31.0 128:458.0 129:250.0 130:43.0 131:210.0 138:6.0 141:353.0 142:165.0 143:325.0 144:453.0 152:58.0 153:66.0 154:107.0 155:66.0 157:196.0 158:79.0 159:89.0 165:156.0 166:55.0 167:86.0 169:91.0 170:38.0 171:308.0 173:234.0 177:29.0 178:30.0 179:24.0 181:24.0 183:94.0 184:22.0 186:29.0 187:73.0 191:34.0 195:36.0 197:137.0 203:2.0 204:67.0 206:47.0 207:191.0 208:54.0 210:17.0 211:23.0 212:6.0 217:257.0 218:31.0 223:45.0 225:23.0 227:7.0 230:6.0 237:1.0 238:8.0 239:2015.0 240:491.0 241:28.0 242:37.0 249:31.0 250:57.0 254:12.0 255:112.0 256:28.0 264:9.0 267:21.0 280:35.0 282:19.0 287:19.0 292:11.0 299:49.0 300:15.0 307:6.0 308:68.0 314:20.0 324:42.0 325:57.0 327:23.0 330:7.0 352:5.0 357:102.0 358:75.0 359:76.0 364:2.0 371:22.0 372:36.0 373:43.0 374:3.0 427:12.0 476:19.0 489:9.0</Data></Cell>
    <Cell ss:StyleID="s65"><Data ss:Type="String">C12078</Data></Cell>
    <Cell ss:StyleID="s66"><Data ss:Type="Number">94391</Data></Cell>
    <Cell ss:StyleID="s65"><Data ss:Type="String">NFWKVWVWBFBAOV-MISYRCLQSA-N</Data></Cell>
    <Cell ss:StyleID="s68"><Data ss:Type="Number">1548</Data></Cell>
    <Cell ss:StyleID="s68"><Data ss:Type="Number">1315</Data></Cell>
    <Cell ss:StyleID="s68"><Data ss:Type="Number">3181</Data></Cell>
    <Cell ss:StyleID="s68"/>
    <Cell ss:StyleID="s84"/>
    <Cell ss:StyleID="s68"><Data ss:Type="Number">798</Data></Cell>
    <Cell ss:StyleID="s68"><Data ss:Type="Number">1046</Data></Cell>
    <Cell ss:StyleID="s68"><Data ss:Type="Number">997</Data></Cell>
    <Cell ss:StyleID="s68"><Data ss:Type="Number">882</Data></Cell>
    <Cell ss:StyleID="s68"><Data ss:Type="Number">711</Data></Cell>
    <Cell ss:StyleID="s68"><Data ss:Type="Number">2174</Data></Cell>
    <Cell ss:StyleID="s68"><Data ss:Type="Number">1226</Data></Cell>
    <Cell ss:StyleID="s68"><Data ss:Type="Number">2448</Data></Cell>
    <Cell ss:StyleID="s68"><Data ss:Type="Number">2783</Data></Cell>
   </Row>
   <Row>
    <Cell ss:StyleID="s65"><Data ss:Type="String">cytosin</Data></Cell>
    <Cell ss:StyleID="s66"><Data ss:Type="Number">486724</Data></Cell>
    <Cell ss:StyleID="s66"><Data ss:Type="Number">254</Data></Cell>
    <Cell ss:StyleID="s66"><Data ss:Type="Number">2186</Data></Cell>
    <Cell ss:StyleID="s65"><Data ss:Type="String">85:305.0 86:945.0 88:631.0 89:66.0 91:93.0 92:12.0 93:60.0 94:50.0 95:688.0 96:493.0 97:996.0 98:12707.0 99:1818.0 100:5096.0 101:1193.0 102:433.0 103:101.0 104:99.0 105:431.0 106:204.0 107:67.0 108:20.0 109:92.0 110:178.0 111:229.0 112:504.0 113:1713.0 114:980.0 115:589.0 116:686.0 117:327.0 118:47.0 120:75.0 123:207.0 124:149.0 125:2555.0 126:219.0 127:121.0 128:47.0 129:459.0 130:1719.0 131:511.0 132:336.0 133:465.0 134:102.0 135:97.0 136:71.0 137:73.0 138:109.0 139:59.0 140:535.0 141:151.0 143:279.0 144:73.0 145:109.0 146:1329.0 147:3418.0 148:489.0 149:94.0 150:439.0 151:64.0 152:193.0 153:99.0 154:59.0 155:231.0 161:6.0 164:11.0 166:71.0 167:184.0 168:1124.0 169:155.0 170:6298.0 171:1452.0 172:635.0 173:122.0 178:2.0 181:40.0 182:790.0 183:354.0 184:187.0 186:38.0 187:37.0 189:35.0 190:76.0 192:1.0 194:11.0 197:439.0 198:127.0 199:69.0 201:1.0 204:5.0 205:9.0 206:2.0 207:1.0 208:207.0 210:10.0 211:33.0 212:33.0 213:61.0 215:67.0 219:2.0 220:8.0 221:5.0 223:57.0 224:390.0 225:98.0 228:12.0 230:550.0 238:2174.0 239:405.0 240:10337.0 241:2300.0 242:765.0 243:156.0 246:4.0 247:3.0 248:1.0 249:3.0 252:3.0 253:1.0 254:11187.0 255:5242.0 256:1410.0 257:386.0 258:231.0 268:2.0 273:21.0 275:28.0 288:2.0 291:1.0 293:2.0 307:6.0 326:27.0 349:21.0 412:13.0 424:21.0 482:19.0 485:24.0</Data></Cell>
    <Cell ss:StyleID="s65"><Data ss:Type="String">C00380</Data></Cell>
    <Cell ss:StyleID="s66"><Data ss:Type="Number">597</Data></Cell>
    <Cell ss:StyleID="s65"><Data ss:Type="String">OPTASPLRGRRNAP-UHFFFAOYSA-N</Data></Cell>
    <Cell ss:StyleID="s68"><Data ss:Type="Number">291</Data></Cell>
    <Cell ss:StyleID="s68"><Data ss:Type="Number">276</Data></Cell>
    <Cell ss:StyleID="s68"><Data ss:Type="Number">62</Data></Cell>
    <Cell ss:StyleID="s68"/>
    <Cell ss:StyleID="s84"/>
    <Cell ss:StyleID="s68"><Data ss:Type="Number">92</Data></Cell>
    <Cell ss:StyleID="s68"><Data ss:Type="Number">157</Data></Cell>
    <Cell ss:StyleID="s68"><Data ss:Type="Number">114</Data></Cell>
    <Cell ss:StyleID="s68"><Data ss:Type="Number">310</Data></Cell>
    <Cell ss:StyleID="s68"><Data ss:Type="Number">333</Data></Cell>
    <Cell ss:StyleID="s68"><Data ss:Type="Number">128</Data></Cell>
    <Cell ss:StyleID="s68"><Data ss:Type="Number">78</Data></Cell>
    <Cell ss:StyleID="s68"><Data ss:Type="Number">102</Data></Cell>
    <Cell ss:StyleID="s68"><Data ss:Type="Number">275</Data></Cell>
   </Row>
   <Row>
    <Cell ss:StyleID="s65"><Data ss:Type="String">cytidine-5-monophosphate</Data></Cell>
    <Cell ss:StyleID="s66"><Data ss:Type="Number">849449</Data></Cell>
    <Cell ss:StyleID="s66"><Data ss:Type="Number">142</Data></Cell>
    <Cell ss:StyleID="s66"><Data ss:Type="Number">1738</Data></Cell>
    <Cell ss:StyleID="s65"><Data ss:Type="String">85:91.0 86:185.0 87:44.0 91:93.0 92:23.0 93:46.0 94:13.0 95:220.0 98:381.0 99:318.0 100:1129.0 101:253.0 102:99.0 103:94.0 109:84.0 110:59.0 111:69.0 112:92.0 113:225.0 114:45.0 115:349.0 116:194.0 117:1.0 118:44.0 124:115.0 125:399.0 126:154.0 127:98.0 128:276.0 129:327.0 130:3.0 131:457.0 132:53.0 133:290.0 134:166.0 136:39.0 138:28.0 139:98.0 140:187.0 141:229.0 142:7206.0 143:1038.0 144:508.0 145:5.0 146:34.0 147:2622.0 148:247.0 149:401.0 150:21.0 151:124.0 152:111.0 153:158.0 154:137.0 155:191.0 156:428.0 157:91.0 158:26.0 159:36.0 161:46.0 165:5.0 166:179.0 167:297.0 168:1267.0 169:1059.0 170:451.0 171:96.0 172:5.0 173:74.0 174:44.0 175:1.0 181:174.0 182:424.0 183:74.0 184:2745.0 185:438.0 186:157.0 188:6.0 190:2.0 194:59.0 196:106.0 197:113.0 200:21.0 203:9.0 208:120.0 209:235.0 210:55.0 212:25.0 213:39.0 215:60.0 216:84.0 217:14.0 222:2.0 224:24.0 225:6.0 226:15.0 228:54.0 230:55.0 231:6.0 232:19.0 233:12.0 238:61.0 239:199.0 240:566.0 241:231.0 242:92.0 243:1908.0 244:384.0 245:132.0 246:18.0 248:20.0 253:22.0 254:91.0 256:2985.0 257:747.0 258:433.0 259:123.0 260:45.0 263:6.0 264:23.0 268:46.0 269:10.0 275:20.0 281:86.0 282:15.0 283:5.0 285:21.0 287:20.0 294:122.0 295:44.0 299:2.0 310:11.0 311:30.0 313:24.0 314:17.0 315:2.0 322:12.0 325:37.0 329:15.0 332:1.0 337:5.0 344:12.0 349:2.0 354:8.0 364:12.0 367:28.0 369:8.0 370:1.0 382:225.0 383:90.0 384:17.0 385:22.0 389:26.0 392:3.0 405:22.0 414:5.0 426:45.0 435:11.0 454:5.0 456:35.0 457:3.0 467:4.0 468:1.0 474:14.0 479:22.0 483:33.0 489:12.0 493:16.0</Data></Cell>
    <Cell ss:StyleID="s65"><Data ss:Type="String"></Data></Cell>
    <Cell ss:StyleID="s65"><Data ss:Type="String"></Data></Cell>
    <Cell ss:StyleID="s65"><Data ss:Type="String"></Data></Cell>
    <Cell ss:StyleID="s68"><Data ss:Type="Number">1218</Data></Cell>
    <Cell ss:StyleID="s68"><Data ss:Type="Number">1338</Data></Cell>
    <Cell ss:StyleID="s68"><Data ss:Type="Number">1145</Data></Cell>
    <Cell ss:StyleID="s68"/>
    <Cell ss:StyleID="s84"/>
    <Cell ss:StyleID="s68"><Data ss:Type="Number">308</Data></Cell>
    <Cell ss:StyleID="s68"><Data ss:Type="Number">378</Data></Cell>
    <Cell ss:StyleID="s68"><Data ss:Type="Number">326</Data></Cell>
    <Cell ss:StyleID="s68"><Data ss:Type="Number">885</Data></Cell>
    <Cell ss:StyleID="s68"><Data ss:Type="Number">1192</Data></Cell>
    <Cell ss:StyleID="s68"><Data ss:Type="Number">796</Data></Cell>
    <Cell ss:StyleID="s68"><Data ss:Type="Number">766</Data></Cell>
    <Cell ss:StyleID="s68"><Data ss:Type="Number">504</Data></Cell>
    <Cell ss:StyleID="s68"><Data ss:Type="Number">858</Data></Cell>
   </Row>
   <Row>
    <Cell ss:StyleID="s65"><Data ss:Type="String">cystine</Data></Cell>
    <Cell ss:StyleID="s66"><Data ss:Type="Number">804619</Data></Cell>
    <Cell ss:StyleID="s66"><Data ss:Type="Number">218</Data></Cell>
    <Cell ss:StyleID="s66"><Data ss:Type="Number">94</Data></Cell>
    <Cell ss:StyleID="s65"><Data ss:Type="String">85:108.0 86:247.0 87:139.0 88:76.0 89:69.0 91:149.0 92:44.0 93:30.0 95:38.0 98:79.0 99:84.0 100:3048.0 101:429.0 102:207.0 103:131.0 104:31.0 109:39.0 111:37.0 114:248.0 115:750.0 116:370.0 117:152.0 118:99.0 119:32.0 120:118.0 121:41.0 122:20.0 128:86.0 129:101.0 130:257.0 131:402.0 132:617.0 133:343.0 134:123.0 135:57.0 143:27.0 144:115.0 145:43.0 146:3584.0 147:1813.0 148:1380.0 149:261.0 156:21.0 157:29.0 158:55.0 160:66.0 167:29.0 172:110.0 173:20.0 174:87.0 178:272.0 179:44.0 188:147.0 194:27.0 195:18.0 201:20.0 202:50.0 203:99.0 205:31.0 207:52.0 216:208.0 218:3003.0 219:625.0 220:327.0 221:84.0 230:22.0 232:341.0 241:16.0 243:13.0 246:15.0 250:69.0 260:32.0 264:234.0 265:140.0 266:534.0 267:67.0 268:64.0 274:12.0 277:25.0 281:20.0 288:47.0 289:53.0 290:16.0 296:42.0 297:151.0 299:39.0 300:23.0 302:24.0 303:23.0 308:13.0 317:31.0 322:33.0 332:16.0 338:18.0 339:32.0 347:17.0 367:20.0 382:14.0 411:142.0 487:14.0</Data></Cell>
    <Cell ss:StyleID="s65"><Data ss:Type="String">C01420</Data></Cell>
    <Cell ss:StyleID="s66"><Data ss:Type="Number">595</Data></Cell>
    <Cell ss:StyleID="s65"><Data ss:Type="String">LEVWYRKDKASIDU-UHFFFAOYSA-N</Data></Cell>
    <Cell ss:StyleID="s68"><Data ss:Type="Number">355</Data></Cell>
    <Cell ss:StyleID="s68"><Data ss:Type="Number">393</Data></Cell>
    <Cell ss:StyleID="s68"><Data ss:Type="Number">745</Data></Cell>
    <Cell ss:StyleID="s68"/>
    <Cell ss:StyleID="s84"/>
    <Cell ss:StyleID="s68"><Data ss:Type="Number">263</Data></Cell>
    <Cell ss:StyleID="s68"><Data ss:Type="Number">311</Data></Cell>
    <Cell ss:StyleID="s68"><Data ss:Type="Number">278</Data></Cell>
    <Cell ss:StyleID="s68"><Data ss:Type="Number">137</Data></Cell>
    <Cell ss:StyleID="s68"><Data ss:Type="Number">932</Data></Cell>
    <Cell ss:StyleID="s68"><Data ss:Type="Number">1237</Data></Cell>
    <Cell ss:StyleID="s68"><Data ss:Type="Number">260</Data></Cell>
    <Cell ss:StyleID="s68"><Data ss:Type="Number">858</Data></Cell>
    <Cell ss:StyleID="s68"><Data ss:Type="Number">186</Data></Cell>
   </Row>
   <Row>
    <Cell ss:StyleID="s65"><Data ss:Type="String">cysteine</Data></Cell>
    <Cell ss:StyleID="s66"><Data ss:Type="Number">500158</Data></Cell>
    <Cell ss:StyleID="s66"><Data ss:Type="Number">220</Data></Cell>
    <Cell ss:StyleID="s66"><Data ss:Type="Number">65</Data></Cell>
    <Cell ss:StyleID="s65"><Data ss:Type="String">86:175.0 90:83.0 91:341.0 97:81.0 98:68.0 100:3118.0 101:289.0 102:126.0 103:157.0 104:40.0 106:71.0 111:61.0 112:46.0 113:48.0 115:193.0 116:681.0 117:121.0 119:107.0 120:61.0 130:238.0 132:808.0 133:307.0 135:39.0 146:182.0 147:1274.0 149:187.0 163:84.0 172:22.0 204:108.0 217:15.0 218:2544.0 219:362.0 220:2803.0 221:383.0 222:297.0 223:28.0 231:29.0 232:38.0 262:21.0 287:23.0 301:27.0 304:25.0 312:12.0 322:14.0 325:41.0 330:18.0 336:30.0 348:15.0 365:12.0 377:21.0 394:15.0 399:20.0 404:21.0 406:19.0 409:25.0 439:20.0 449:26.0 465:33.0 480:25.0 495:26.0 499:25.0</Data></Cell>
    <Cell ss:StyleID="s65"><Data ss:Type="String">C00097</Data></Cell>
    <Cell ss:StyleID="s66"><Data ss:Type="Number">5862</Data></Cell>
    <Cell ss:StyleID="s65"><Data ss:Type="String">XUJNEKJLAYXESH-REOHCLBHSA-N</Data></Cell>
    <Cell ss:StyleID="s68"><Data ss:Type="Number">2963</Data></Cell>
    <Cell ss:StyleID="s68"><Data ss:Type="Number">1983</Data></Cell>
    <Cell ss:StyleID="s68"><Data ss:Type="Number">111</Data></Cell>
    <Cell ss:StyleID="s68"/>
    <Cell ss:StyleID="s84"/>
    <Cell ss:StyleID="s68"><Data ss:Type="Number">496</Data></Cell>
    <Cell ss:StyleID="s68"><Data ss:Type="Number">1429</Data></Cell>
    <Cell ss:StyleID="s68"><Data ss:Type="Number">1391</Data></Cell>
    <Cell ss:StyleID="s68"><Data ss:Type="Number">1990</Data></Cell>
    <Cell ss:StyleID="s68"><Data ss:Type="Number">2087</Data></Cell>
    <Cell ss:StyleID="s68"><Data ss:Type="Number">1126</Data></Cell>
    <Cell ss:StyleID="s68"><Data ss:Type="Number">1300</Data></Cell>
    <Cell ss:StyleID="s68"><Data ss:Type="Number">959</Data></Cell>
    <Cell ss:StyleID="s68"><Data ss:Type="Number">1352</Data></Cell>
   </Row>
   <Row>
    <Cell ss:StyleID="s65"><Data ss:Type="String">citrulline</Data></Cell>
    <Cell ss:StyleID="s66"><Data ss:Type="Number">621404</Data></Cell>
    <Cell ss:StyleID="s66"><Data ss:Type="Number">157</Data></Cell>
    <Cell ss:StyleID="s66"><Data ss:Type="Number">1712</Data></Cell>
    <Cell ss:StyleID="s65"><Data ss:Type="String">85:138.0 86:318.0 89:143.0 90:82.0 91:114.0 92:81.0 95:62.0 97:103.0 98:473.0 99:700.0 100:1254.0 101:216.0 102:109.0 103:52.0 104:50.0 107:195.0 108:36.0 109:94.0 110:101.0 111:43.0 113:64.0 114:128.0 115:311.0 116:35.0 117:38.0 118:54.0 120:48.0 122:24.0 124:39.0 126:87.0 127:262.0 128:173.0 129:140.0 130:668.0 132:139.0 133:229.0 134:91.0 138:26.0 140:306.0 141:1077.0 142:2134.0 143:284.0 144:260.0 146:40.0 148:41.0 154:101.0 155:180.0 156:166.0 157:5040.0 158:728.0 159:259.0 160:31.0 161:5.0 166:124.0 168:45.0 169:63.0 170:68.0 171:389.0 172:369.0 173:104.0 178:23.0 183:59.0 185:5.0 187:198.0 188:55.0 193:561.0 199:41.0 205:66.0 208:143.0 215:8.0 216:163.0 218:204.0 220:99.0 231:23.0 240:17.0 241:1.0 244:154.0 245:45.0 250:177.0 254:65.0 255:17.0 256:1415.0 257:323.0 258:102.0 264:8.0 270:294.0 271:29.0 273:80.0 280:53.0 305:1.0 311:24.0 313:15.0 320:6.0 332:11.0 347:3.0 352:9.0 354:17.0 358:25.0 372:15.0 375:16.0 387:43.0 401:34.0 449:23.0 451:16.0 462:17.0 484:2.0</Data></Cell>
    <Cell ss:StyleID="s65"><Data ss:Type="String">C00327</Data></Cell>
    <Cell ss:StyleID="s66"><Data ss:Type="Number">9750</Data></Cell>
    <Cell ss:StyleID="s65"><Data ss:Type="String">RHGKLRLOHDJJDR-BYPYZUCNSA-N</Data></Cell>
    <Cell ss:StyleID="s68"><Data ss:Type="Number">5780</Data></Cell>
    <Cell ss:StyleID="s68"><Data ss:Type="Number">5535</Data></Cell>
    <Cell ss:StyleID="s68"><Data ss:Type="Number">476</Data></Cell>
    <Cell ss:StyleID="s68"/>
    <Cell ss:StyleID="s84"/>
    <Cell ss:StyleID="s68"><Data ss:Type="Number">1063</Data></Cell>
    <Cell ss:StyleID="s68"><Data ss:Type="Number">2061</Data></Cell>
    <Cell ss:StyleID="s68"><Data ss:Type="Number">962</Data></Cell>
    <Cell ss:StyleID="s68"><Data ss:Type="Number">3053</Data></Cell>
    <Cell ss:StyleID="s68"><Data ss:Type="Number">4101</Data></Cell>
    <Cell ss:StyleID="s68"><Data ss:Type="Number">1334</Data></Cell>
    <Cell ss:StyleID="s68"><Data ss:Type="Number">4429</Data></Cell>
    <Cell ss:StyleID="s68"><Data ss:Type="Number">1150</Data></Cell>
    <Cell ss:StyleID="s68"><Data ss:Type="Number">3209</Data></Cell>
   </Row>
   <Row ss:StyleID="s83">
    <Cell ss:StyleID="s65"><Data ss:Type="String">citric acid</Data></Cell>
    <Cell ss:StyleID="s66"><Data ss:Type="Number">617342</Data></Cell>
    <Cell ss:StyleID="s66"><Data ss:Type="Number">273</Data></Cell>
    <Cell ss:StyleID="s66"><Data ss:Type="Number">288</Data></Cell>
    <Cell ss:StyleID="s65"><Data ss:Type="String">85:108.0 87:167.0 88:92.0 89:136.0 92:58.0 93:86.0 95:193.0 96:108.0 97:78.0 99:605.0 100:143.0 101:223.0 102:92.0 103:336.0 104:70.0 105:58.0 109:24.0 110:55.0 111:256.0 112:15.0 114:87.0 115:639.0 116:312.0 117:522.0 118:105.0 119:62.0 120:32.0 124:17.0 125:53.0 126:49.0 127:177.0 128:22.0 129:915.0 131:952.0 132:92.0 133:1929.0 134:60.0 135:258.0 136:35.0 137:44.0 139:90.0 140:83.0 141:331.0 142:86.0 143:477.0 144:77.0 145:76.0 146:47.0 147:10067.0 148:1778.0 149:1131.0 150:225.0 151:7.0 152:37.0 153:16.0 155:64.0 156:38.0 157:237.0 158:61.0 159:72.0 160:57.0 161:96.0 162:22.0 163:183.0 164:27.0 165:59.0 166:35.0 167:23.0 168:16.0 169:129.0 170:11.0 171:168.0 172:64.0 173:128.0 174:50.0 175:66.0 177:28.0 178:42.0 179:36.0 182:29.0 183:1284.0 184:180.0 185:362.0 186:68.0 187:31.0 188:26.0 189:120.0 190:135.0 191:107.0 192:45.0 193:28.0 195:34.0 196:25.0 197:16.0 198:22.0 199:13.0 200:24.0 201:86.0 202:21.0 204:64.0 205:91.0 207:168.0 210:13.0 211:1318.0 212:188.0 213:146.0 215:221.0 217:281.0 218:68.0 221:479.0 222:99.0 223:38.0 227:35.0 228:49.0 229:92.0 230:87.0 231:131.0 233:43.0 234:40.0 237:17.0 240:19.0 242:17.0 243:20.0 245:53.0 246:24.0 247:19.0 249:25.0 250:23.0 253:19.0 256:18.0 257:581.0 259:94.0 260:49.0 262:16.0 267:28.0 268:44.0 269:27.0 271:44.0 272:64.0 273:4585.0 274:923.0 275:418.0 276:93.0 277:45.0 278:30.0 279:22.0 283:37.0 285:183.0 287:95.0 289:27.0 290:23.0 292:21.0 298:25.0 300:27.0 301:92.0 302:68.0 303:84.0 304:55.0 305:240.0 306:21.0 307:23.0 308:16.0 312:30.0 320:6.0 322:31.0 325:26.0 326:12.0 329:18.0 330:24.0 331:44.0 332:21.0 335:42.0 337:12.0 343:20.0 346:38.0 347:722.0 348:178.0 349:50.0 350:35.0 355:20.0 356:13.0 358:12.0 363:419.0 364:156.0 365:44.0 367:29.0 370:19.0 374:37.0 375:555.0 376:155.0 379:17.0 396:37.0 400:33.0 407:23.0 420:20.0 423:23.0 429:17.0 437:28.0 439:31.0 448:42.0 449:41.0 450:16.0 452:31.0 455:26.0 456:19.0 457:27.0 459:32.0 461:28.0 462:28.0 464:32.0 465:80.0 467:9.0 469:42.0 472:23.0 473:25.0 474:23.0 476:34.0 477:20.0 482:28.0 486:35.0 488:28.0 491:30.0 492:25.0 499:16.0 500:39.0</Data></Cell>
    <Cell ss:StyleID="s65"><Data ss:Type="String">C00158</Data></Cell>
    <Cell ss:StyleID="s66"><Data ss:Type="Number">311</Data></Cell>
    <Cell ss:StyleID="s65"><Data ss:Type="String">KRKNYBCHXYNGOX-UHFFFAOYSA-N</Data></Cell>
    <Cell ss:StyleID="s68"><Data ss:Type="Number">8765</Data></Cell>
    <Cell ss:StyleID="s68"><Data ss:Type="Number">7961</Data></Cell>
    <Cell ss:StyleID="s68"><Data ss:Type="Number">15192</Data></Cell>
    <Cell ss:StyleID="s68"/>
    <Cell ss:StyleID="s84"/>
    <Cell ss:StyleID="s68"><Data ss:Type="Number">18433</Data></Cell>
    <Cell ss:StyleID="s68"><Data ss:Type="Number">18243</Data></Cell>
    <Cell ss:StyleID="s68"><Data ss:Type="Number">13345</Data></Cell>
    <Cell ss:StyleID="s68"><Data ss:Type="Number">13177</Data></Cell>
    <Cell ss:StyleID="s68"><Data ss:Type="Number">18984</Data></Cell>
    <Cell ss:StyleID="s68"><Data ss:Type="Number">12289</Data></Cell>
    <Cell ss:StyleID="s68"><Data ss:Type="Number">10299</Data></Cell>
    <Cell ss:StyleID="s68"><Data ss:Type="Number">9454</Data></Cell>
    <Cell ss:StyleID="s68"><Data ss:Type="Number">9130</Data></Cell>
   </Row>
   <Row>
    <Cell ss:StyleID="s65"><Data ss:Type="String">cellobiose </Data></Cell>
    <Cell ss:StyleID="s66"><Data ss:Type="Number">943858</Data></Cell>
    <Cell ss:StyleID="s66"><Data ss:Type="Number">160</Data></Cell>
    <Cell ss:StyleID="s66"><Data ss:Type="Number">16601</Data></Cell>
    <Cell ss:StyleID="s65"><Data ss:Type="String">85:424.0 86:76.0 87:169.0 88:161.0 89:4008.0 90:391.0 91:438.0 92:82.0 95:173.0 96:344.0 97:791.0 98:171.0 99:410.0 100:998.0 101:1517.0 102:989.0 103:10221.0 104:1108.0 105:1717.0 106:161.0 107:163.0 108:20.0 109:431.0 110:194.0 111:328.0 112:17.0 113:564.0 114:484.0 115:793.0 116:616.0 117:7803.0 118:721.0 119:664.0 120:249.0 121:132.0 122:61.0 123:80.0 124:9.0 125:126.0 127:102.0 128:193.0 129:7746.0 130:1079.0 131:2132.0 132:520.0 133:4070.0 134:562.0 135:1076.0 136:11.0 138:135.0 139:86.0 140:6.0 141:327.0 142:276.0 143:2162.0 144:312.0 145:474.0 147:18249.0 148:2835.0 149:1963.0 150:241.0 151:185.0 152:68.0 153:202.0 154:72.0 155:1026.0 156:237.0 157:1538.0 158:413.0 159:270.0 160:3683.0 161:651.0 162:217.0 163:744.0 164:179.0 166:55.0 167:128.0 168:140.0 169:3956.0 170:646.0 171:336.0 172:267.0 173:437.0 174:148.0 175:573.0 176:66.0 177:481.0 178:63.0 179:268.0 180:72.0 181:206.0 182:76.0 183:376.0 184:12.0 185:63.0 186:260.0 187:136.0 188:37.0 189:2103.0 190:462.0 191:989.0 192:261.0 193:987.0 194:327.0 195:100.0 196:191.0 197:112.0 198:130.0 199:242.0 200:99.0 201:292.0 202:18.0 203:701.0 204:15464.0 205:6500.0 206:2052.0 207:2147.0 208:573.0 209:59.0 210:444.0 211:87.0 212:95.0 214:65.0 215:381.0 216:589.0 217:8868.0 218:1886.0 219:997.0 220:223.0 221:692.0 222:40.0 223:145.0 224:54.0 226:44.0 227:182.0 228:77.0 229:683.0 230:318.0 231:1280.0 232:425.0 233:629.0 234:219.0 235:111.0 236:27.0 237:77.0 239:154.0 240:86.0 241:156.0 242:169.0 243:1907.0 244:557.0 245:459.0 246:189.0 247:412.0 248:127.0 249:577.0 250:53.0 251:110.0 252:120.0 253:405.0 254:102.0 255:324.0 256:179.0 257:300.0 258:85.0 259:121.0 260:38.0 261:105.0 262:169.0 263:72.0 264:64.0 265:418.0 266:165.0 267:587.0 268:277.0 269:343.0 270:102.0 271:1766.0 272:354.0 273:189.0 275:52.0 276:129.0 277:71.0 278:21.0 279:57.0 280:32.0 281:643.0 282:23.0 283:171.0 284:19.0 285:22.0 286:39.0 287:53.0 288:31.0 289:174.0 290:37.0 291:184.0 292:80.0 293:69.0 295:165.0 296:58.0 297:88.0 298:13.0 299:13.0 300:348.0 301:69.0 302:87.0 303:50.0 304:203.0 305:413.0 306:109.0 307:124.0 308:40.0 309:55.0 310:25.0 311:98.0 313:88.0 314:54.0 317:225.0 318:93.0 319:1899.0 320:661.0 321:290.0 322:25.0 323:49.0 324:6.0 325:175.0 326:6.0 327:434.0 328:102.0 330:39.0 331:509.0 332:264.0 333:178.0 334:58.0 337:13.0 338:9.0 339:107.0 340:64.0 341:398.0 342:126.0 343:216.0 344:38.0 345:222.0 346:101.0 347:91.0 348:19.0 350:2.0 351:7.0 352:2.0 353:30.0 354:55.0 355:287.0 356:146.0 357:121.0 358:23.0 359:64.0 360:219.0 361:8515.0 362:2693.0 363:1506.0 364:346.0 365:132.0 366:32.0 367:10.0 369:50.0 370:45.0 371:40.0 372:54.0 373:227.0 374:71.0 375:50.0 376:9.0 377:46.0 378:25.0 379:16.0 381:5.0 382:73.0 383:47.0 384:40.0 385:40.0 386:10.0 387:47.0 388:96.0 389:13.0 390:105.0 391:20.0 394:4.0 396:6.0 397:1.0 399:56.0 400:74.0 401:196.0 402:124.0 403:88.0 405:22.0 406:4.0 409:26.0 410:2.0 414:16.0 415:213.0 416:152.0 417:95.0 418:46.0 419:20.0 422:21.0 427:3.0 428:46.0 429:73.0 430:42.0 431:88.0 432:26.0 434:10.0 435:40.0 444:17.0 446:12.0 447:15.0 449:11.0 450:13.0 451:117.0 452:111.0 453:18.0 455:2.0 461:56.0 462:29.0 463:76.0 464:80.0 465:3.0 466:5.0 475:119.0 476:108.0 477:49.0 478:46.0 479:47.0 480:430.0 481:166.0 482:57.0 483:20.0 487:8.0 488:9.0 489:125.0 490:65.0 491:61.0 492:2.0 493:26.0</Data></Cell>
    <Cell ss:StyleID="s65"><Data ss:Type="String">C01971</Data></Cell>
    <Cell ss:StyleID="s66"><Data ss:Type="Number">6255</Data></Cell>
    <Cell ss:StyleID="s65"><Data ss:Type="String">                           </Data></Cell>
    <Cell ss:StyleID="s68"><Data ss:Type="Number">542</Data></Cell>
    <Cell ss:StyleID="s68"><Data ss:Type="Number">447</Data></Cell>
    <Cell ss:StyleID="s68"><Data ss:Type="Number">3599</Data></Cell>
    <Cell ss:StyleID="s68"/>
    <Cell ss:StyleID="s84"/>
    <Cell ss:StyleID="s68"><Data ss:Type="Number">1366</Data></Cell>
    <Cell ss:StyleID="s68"><Data ss:Type="Number">1229</Data></Cell>
    <Cell ss:StyleID="s68"><Data ss:Type="Number">993</Data></Cell>
    <Cell ss:StyleID="s68"><Data ss:Type="Number">565</Data></Cell>
    <Cell ss:StyleID="s68"><Data ss:Type="Number">779</Data></Cell>
    <Cell ss:StyleID="s68"><Data ss:Type="Number">996</Data></Cell>
    <Cell ss:StyleID="s68"><Data ss:Type="Number">397</Data></Cell>
    <Cell ss:StyleID="s68"><Data ss:Type="Number">689</Data></Cell>
    <Cell ss:StyleID="s68"><Data ss:Type="Number">36</Data></Cell>
   </Row>
   <Row>
    <Cell ss:StyleID="s65"><Data ss:Type="String">capric acid</Data></Cell>
    <Cell ss:StyleID="s66"><Data ss:Type="Number">451790</Data></Cell>
    <Cell ss:StyleID="s66"><Data ss:Type="Number">229</Data></Cell>
    <Cell ss:StyleID="s66"><Data ss:Type="Number">726</Data></Cell>
    <Cell ss:StyleID="s65"><Data ss:Type="String">85:361.0 86:211.0 87:97.0 88:188.0 89:198.0 91:72.0 92:53.0 93:28.0 95:596.0 97:211.0 98:268.0 99:154.0 100:272.0 101:339.0 102:103.0 105:195.0 107:56.0 108:74.0 109:24.0 111:141.0 112:93.0 115:176.0 116:533.0 117:8029.0 118:528.0 119:291.0 122:50.0 123:33.0 125:55.0 126:57.0 129:3117.0 130:404.0 131:2042.0 132:1733.0 133:413.0 134:170.0 136:42.0 138:29.0 139:27.0 143:208.0 145:657.0 150:34.0 152:47.0 153:55.0 155:102.0 156:55.0 157:88.0 158:44.0 159:184.0 160:26.0 165:63.0 166:33.0 167:65.0 169:51.0 171:44.0 173:80.0 184:71.0 185:175.0 187:96.0 188:44.0 190:51.0 193:19.0 194:19.0 195:27.0 196:22.0 197:28.0 199:49.0 200:32.0 201:187.0 202:121.0 203:33.0 205:44.0 210:27.0 212:23.0 214:56.0 215:48.0 217:38.0 218:39.0 219:23.0 220:35.0 222:66.0 223:31.0 224:47.0 227:21.0 228:95.0 229:1694.0 230:344.0 231:48.0 234:22.0 235:49.0 238:19.0 239:38.0 242:30.0 244:74.0 248:24.0 249:32.0 251:16.0 259:43.0 261:21.0 262:83.0 264:21.0 265:71.0 266:63.0 268:31.0 271:28.0 273:39.0 275:29.0 276:20.0 277:33.0 278:15.0 279:21.0 280:23.0 283:27.0 284:37.0 285:44.0 286:20.0 287:48.0 288:44.0 290:48.0 291:54.0 292:24.0 294:19.0 296:30.0 297:40.0 298:43.0 299:56.0 300:50.0 301:21.0 302:32.0 304:9.0 305:13.0 306:63.0 307:48.0 308:35.0 309:16.0 310:21.0 311:47.0 312:37.0 313:32.0 315:25.0 316:23.0 317:19.0 319:28.0 320:39.0 321:30.0 322:38.0 323:28.0 324:40.0 325:25.0 326:17.0 327:34.0 328:41.0 329:42.0 330:49.0 331:36.0 334:54.0 335:44.0 337:55.0 338:18.0 339:42.0 340:42.0 341:27.0 342:40.0 343:38.0 344:10.0 346:50.0 347:17.0 348:48.0 350:37.0 351:30.0 352:52.0 353:25.0 354:60.0 357:37.0 358:12.0 361:11.0 363:44.0 367:48.0 368:36.0 369:42.0 373:41.0 378:34.0 379:30.0 380:18.0 382:46.0 384:60.0 386:28.0 387:43.0 388:36.0 389:12.0 390:36.0 391:21.0 393:42.0 395:25.0 396:33.0 397:47.0 398:43.0 399:18.0 400:35.0 401:34.0 404:63.0 405:29.0 406:56.0 408:35.0 409:46.0 412:11.0 413:26.0 414:46.0 415:46.0 416:16.0 417:56.0 418:13.0 419:56.0 420:38.0 421:36.0 422:44.0 423:14.0 424:34.0 427:51.0 428:30.0 429:19.0 430:40.0 431:26.0 432:18.0 433:52.0 434:43.0 438:47.0 439:18.0 440:55.0 441:31.0 442:38.0 444:29.0 445:50.0 447:38.0 453:23.0 455:18.0 456:37.0 457:37.0 458:16.0 460:24.0 462:22.0 466:27.0 470:25.0 471:40.0 473:28.0 474:22.0 475:24.0 476:16.0 478:42.0 480:28.0 482:22.0 487:36.0 490:40.0 493:32.0 495:19.0 497:31.0 498:16.0 500:40.0</Data></Cell>
    <Cell ss:StyleID="s65"><Data ss:Type="String">C01571</Data></Cell>
    <Cell ss:StyleID="s66"><Data ss:Type="Number">2969</Data></Cell>
    <Cell ss:StyleID="s65"><Data ss:Type="String">GHVNFZFCNZKVNT-UHFFFAOYSA-N</Data></Cell>
    <Cell ss:StyleID="s68"><Data ss:Type="Number">514</Data></Cell>
    <Cell ss:StyleID="s68"><Data ss:Type="Number">815</Data></Cell>
    <Cell ss:StyleID="s68"><Data ss:Type="Number">569</Data></Cell>
    <Cell ss:StyleID="s68"/>
    <Cell ss:StyleID="s84"/>
    <Cell ss:StyleID="s68"><Data ss:Type="Number">519</Data></Cell>
    <Cell ss:StyleID="s68"><Data ss:Type="Number">501</Data></Cell>
    <Cell ss:StyleID="s68"><Data ss:Type="Number">604</Data></Cell>
    <Cell ss:StyleID="s68"><Data ss:Type="Number">568</Data></Cell>
    <Cell ss:StyleID="s68"><Data ss:Type="Number">563</Data></Cell>
    <Cell ss:StyleID="s68"><Data ss:Type="Number">578</Data></Cell>
    <Cell ss:StyleID="s68"><Data ss:Type="Number">697</Data></Cell>
    <Cell ss:StyleID="s68"><Data ss:Type="Number">558</Data></Cell>
    <Cell ss:StyleID="s68"><Data ss:Type="Number">943</Data></Cell>
   </Row>
   <Row>
    <Cell ss:StyleID="s65"><Data ss:Type="String">beta-glycerolphosphate</Data></Cell>
    <Cell ss:StyleID="s66"><Data ss:Type="Number">574470</Data></Cell>
    <Cell ss:StyleID="s66"><Data ss:Type="Number">243</Data></Cell>
    <Cell ss:StyleID="s66"><Data ss:Type="Number">22021</Data></Cell>
    <Cell ss:StyleID="s65"><Data ss:Type="String">85:37.0 101:553.0 102:50.0 103:684.0 106:24.0 112:8.0 113:19.0 115:137.0 117:69.0 129:971.0 130:171.0 131:352.0 133:740.0 134:41.0 135:156.0 137:89.0 139:3.0 147:979.0 148:10.0 149:98.0 155:36.0 179:29.0 181:96.0 183:49.0 191:186.0 192:18.0 193:100.0 195:81.0 207:280.0 208:22.0 209:15.0 211:1590.0 212:184.0 213:144.0 217:86.0 218:77.0 225:19.0 227:200.0 228:29.0 234:34.0 243:1830.0 244:286.0 245:123.0 253:10.0 255:4.0 269:15.0 283:15.0 285:128.0 286:32.0 299:1137.0 300:307.0 301:149.0 302:2.0 315:191.0 316:52.0 317:16.0 321:4.0 342:30.0 357:6.0 373:62.0 374:2.0 389:79.0 390:28.0 445:57.0 446:11.0 447:5.0 471:3.0</Data></Cell>
    <Cell ss:StyleID="s65"><Data ss:Type="String">C02979</Data></Cell>
    <Cell ss:StyleID="s66"><Data ss:Type="Number">2526</Data></Cell>
    <Cell ss:StyleID="s65"><Data ss:Type="String">DHCLVCXQIBBOPH-UHFFFAOYSA-N</Data></Cell>
    <Cell ss:StyleID="s68"><Data ss:Type="Number">226</Data></Cell>
    <Cell ss:StyleID="s68"><Data ss:Type="Number">245</Data></Cell>
    <Cell ss:StyleID="s68"><Data ss:Type="Number">520</Data></Cell>
    <Cell ss:StyleID="s68"/>
    <Cell ss:StyleID="s84"/>
    <Cell ss:StyleID="s68"><Data ss:Type="Number">277</Data></Cell>
    <Cell ss:StyleID="s68"><Data ss:Type="Number">238</Data></Cell>
    <Cell ss:StyleID="s68"><Data ss:Type="Number">219</Data></Cell>
    <Cell ss:StyleID="s68"><Data ss:Type="Number">371</Data></Cell>
    <Cell ss:StyleID="s68"><Data ss:Type="Number">377</Data></Cell>
    <Cell ss:StyleID="s68"><Data ss:Type="Number">268</Data></Cell>
    <Cell ss:StyleID="s68"><Data ss:Type="Number">215</Data></Cell>
    <Cell ss:StyleID="s68"><Data ss:Type="Number">307</Data></Cell>
    <Cell ss:StyleID="s68"><Data ss:Type="Number">368</Data></Cell>
   </Row>
   <Row>
    <Cell ss:StyleID="s65"><Data ss:Type="String">beta-alanine</Data></Cell>
    <Cell ss:StyleID="s66"><Data ss:Type="Number">435564</Data></Cell>
    <Cell ss:StyleID="s66"><Data ss:Type="Number">248</Data></Cell>
    <Cell ss:StyleID="s66"><Data ss:Type="Number">148</Data></Cell>
    <Cell ss:StyleID="s65"><Data ss:Type="String">85:228.0 86:3117.0 87:240.0 90:32.0 93:32.0 95:19.0 99:386.0 100:1891.0 101:337.0 102:313.0 103:237.0 104:118.0 107:63.0 113:116.0 114:91.0 117:236.0 119:17.0 120:39.0 129:105.0 130:635.0 133:1533.0 134:301.0 135:92.0 137:24.0 142:51.0 146:224.0 147:2196.0 148:431.0 160:346.0 161:56.0 162:41.0 164:29.0 168:16.0 170:19.0 172:67.0 173:3.0 174:3380.0 175:583.0 176:292.0 181:27.0 187:19.0 188:94.0 189:42.0 199:15.0 202:47.0 203:21.0 211:16.0 213:22.0 214:43.0 229:20.0 232:136.0 236:20.0 241:13.0 247:23.0 248:2136.0 249:543.0 250:246.0 251:76.0 258:17.0 265:23.0 275:23.0 276:29.0 277:36.0 279:16.0 283:18.0 289:40.0 290:263.0 291:86.0 292:32.0 297:15.0 298:13.0 301:35.0 305:16.0 306:25.0 315:7.0 323:19.0 330:21.0 333:18.0 334:20.0 335:16.0 341:16.0 346:20.0 357:35.0 366:27.0 371:15.0 390:21.0 403:18.0 406:21.0 408:12.0 421:22.0 427:25.0 442:16.0 450:29.0 458:21.0 460:14.0 464:27.0 466:21.0 475:17.0 476:24.0 480:16.0 486:22.0 488:15.0 491:19.0 492:12.0 495:22.0 499:29.0</Data></Cell>
    <Cell ss:StyleID="s65"><Data ss:Type="String">C00099</Data></Cell>
    <Cell ss:StyleID="s66"><Data ss:Type="Number">239</Data></Cell>
    <Cell ss:StyleID="s65"><Data ss:Type="String">UCMIRNVEIXFBKS-UHFFFAOYSA-N</Data></Cell>
    <Cell ss:StyleID="s68"><Data ss:Type="Number">10630</Data></Cell>
    <Cell ss:StyleID="s68"><Data ss:Type="Number">8916</Data></Cell>
    <Cell ss:StyleID="s68"><Data ss:Type="Number">183</Data></Cell>
    <Cell ss:StyleID="s68"/>
    <Cell ss:StyleID="s84"/>
    <Cell ss:StyleID="s68"><Data ss:Type="Number">2199</Data></Cell>
    <Cell ss:StyleID="s68"><Data ss:Type="Number">2709</Data></Cell>
    <Cell ss:StyleID="s68"><Data ss:Type="Number">2001</Data></Cell>
    <Cell ss:StyleID="s68"><Data ss:Type="Number">2180</Data></Cell>
    <Cell ss:StyleID="s68"><Data ss:Type="Number">1970</Data></Cell>
    <Cell ss:StyleID="s68"><Data ss:Type="Number">4328</Data></Cell>
    <Cell ss:StyleID="s68"><Data ss:Type="Number">4627</Data></Cell>
    <Cell ss:StyleID="s68"><Data ss:Type="Number">4420</Data></Cell>
    <Cell ss:StyleID="s68"><Data ss:Type="Number">4185</Data></Cell>
   </Row>
   <Row>
    <Cell ss:StyleID="s65"><Data ss:Type="String">benzoic acid</Data></Cell>
    <Cell ss:StyleID="s66"><Data ss:Type="Number">339214</Data></Cell>
    <Cell ss:StyleID="s66"><Data ss:Type="Number">179</Data></Cell>
    <Cell ss:StyleID="s66"><Data ss:Type="Number">34148</Data></Cell>
    <Cell ss:StyleID="s65"><Data ss:Type="String">85:1157.0 86:1734.0 87:2480.0 88:121.0 89:513.0 90:980.0 91:549.0 92:250.0 93:77.0 94:121.0 95:181.0 96:222.0 97:454.0 98:347.0 99:9572.0 101:42.0 102:702.0 103:388.0 104:400.0 105:35970.0 106:2911.0 107:507.0 108:188.0 109:90.0 111:1502.0 112:267.0 113:535.0 114:841.0 115:1284.0 116:2857.0 117:1721.0 118:67.0 119:303.0 120:76.0 121:549.0 122:100.0 123:143.0 125:83.0 126:12.0 127:218.0 128:145.0 129:84.0 131:3270.0 132:1825.0 133:1461.0 134:723.0 135:23474.0 136:3212.0 137:972.0 138:199.0 139:94.0 140:274.0 141:823.0 142:89.0 143:174.0 144:443.0 145:254.0 146:2235.0 149:4587.0 150:491.0 151:396.0 152:371.0 154:31.0 155:981.0 156:66.0 157:962.0 158:238.0 159:455.0 160:541.0 161:127.0 162:20.0 163:155.0 164:132.0 165:106.0 166:99.0 167:52.0 168:74.0 169:250.0 170:71.0 171:44683.0 172:7213.0 173:1844.0 174:90.0 176:180.0 177:83.0 178:263.0 179:30922.0 180:4741.0 181:1483.0 182:357.0 183:234.0 184:199.0 185:200.0 186:2745.0 187:689.0 188:627.0 189:75.0 190:520.0 191:438.0 192:71.0 193:1100.0 194:2629.0 195:352.0 196:240.0 197:124.0 198:313.0 199:18.0 200:207.0 201:96.0 202:202.0 204:1598.0 205:110.0 206:104.0 207:29.0 209:37.0 211:31.0 212:39.0 214:68.0 216:6.0 217:26.0 219:35.0 220:10.0 234:94.0 241:11.0 247:86.0 253:6.0 256:25.0 259:2.0 261:38.0 262:25.0 285:11.0 288:4.0 293:9.0 298:8.0 299:6.0 338:33.0 340:13.0 351:9.0 362:5.0 368:37.0 379:15.0 438:3.0 448:16.0 463:6.0 466:2.0 495:28.0</Data></Cell>
    <Cell ss:StyleID="s65"><Data ss:Type="String">C00180</Data></Cell>
    <Cell ss:StyleID="s66"><Data ss:Type="Number">243</Data></Cell>
    <Cell ss:StyleID="s65"><Data ss:Type="String">WPYMKLBDIGXBTP-UHFFFAOYSA-N</Data></Cell>
    <Cell ss:StyleID="s68"><Data ss:Type="Number">2518</Data></Cell>
    <Cell ss:StyleID="s68"><Data ss:Type="Number">2782</Data></Cell>
    <Cell ss:StyleID="s68"><Data ss:Type="Number">4363</Data></Cell>
    <Cell ss:StyleID="s68"/>
    <Cell ss:StyleID="s84"/>
    <Cell ss:StyleID="s68"><Data ss:Type="Number">4394</Data></Cell>
    <Cell ss:StyleID="s68"><Data ss:Type="Number">4768</Data></Cell>
    <Cell ss:StyleID="s68"><Data ss:Type="Number">5393</Data></Cell>
    <Cell ss:StyleID="s68"><Data ss:Type="Number">5385</Data></Cell>
    <Cell ss:StyleID="s68"><Data ss:Type="Number">3490</Data></Cell>
    <Cell ss:StyleID="s68"><Data ss:Type="Number">4251</Data></Cell>
    <Cell ss:StyleID="s68"><Data ss:Type="Number">5235</Data></Cell>
    <Cell ss:StyleID="s68"><Data ss:Type="Number">3336</Data></Cell>
    <Cell ss:StyleID="s68"><Data ss:Type="Number">5743</Data></Cell>
   </Row>
   <Row>
    <Cell ss:StyleID="s65"><Data ss:Type="String">behenic acid</Data></Cell>
    <Cell ss:StyleID="s66"><Data ss:Type="Number">920648</Data></Cell>
    <Cell ss:StyleID="s66"><Data ss:Type="Number">117</Data></Cell>
    <Cell ss:StyleID="s66"><Data ss:Type="Number">46315</Data></Cell>
    <Cell ss:StyleID="s65"><Data ss:Type="String">89:63.0 90:3.0 96:62.0 98:113.0 116:141.0 117:2302.0 118:208.0 121:9.0 123:25.0 129:995.0 130:112.0 131:119.0 132:880.0 133:179.0 135:29.0 136:5.0 137:25.0 142:23.0 143:98.0 145:236.0 146:32.0 148:40.0 149:92.0 150:14.0 151:20.0 159:48.0 171:13.0 173:12.0 176:19.0 185:40.0 187:53.0 195:1.0 196:10.0 200:36.0 202:12.0 205:33.0 216:10.0 219:5.0 226:7.0 227:15.0 231:24.0 235:4.0 241:33.0 243:42.0 247:17.0 258:1.0 275:1.0 289:17.0 292:22.0 296:7.0 307:2.0 313:20.0 321:14.0 327:5.0 329:4.0 340:10.0 341:15.0 343:6.0 346:3.0 348:5.0 353:22.0 365:6.0 366:1.0 374:6.0 376:6.0 378:8.0 381:14.0 390:5.0 395:7.0 396:29.0 397:228.0 398:125.0 399:53.0 406:16.0 411:7.0 412:37.0 413:47.0 414:5.0 426:25.0 433:13.0 435:10.0 457:4.0 461:15.0 470:14.0 475:9.0 477:9.0 487:7.0 492:15.0</Data></Cell>
    <Cell ss:StyleID="s65"><Data ss:Type="String">C08281</Data></Cell>
    <Cell ss:StyleID="s66"><Data ss:Type="Number">8215</Data></Cell>
    <Cell ss:StyleID="s65"><Data ss:Type="String">UKMSUNONTOPOIO-UHFFFAOYSA-N</Data></Cell>
    <Cell ss:StyleID="s68"><Data ss:Type="Number">1245</Data></Cell>
    <Cell ss:StyleID="s68"><Data ss:Type="Number">1441</Data></Cell>
    <Cell ss:StyleID="s68"><Data ss:Type="Number">3687</Data></Cell>
    <Cell ss:StyleID="s68"/>
    <Cell ss:StyleID="s84"/>
    <Cell ss:StyleID="s68"><Data ss:Type="Number">1831</Data></Cell>
    <Cell ss:StyleID="s68"><Data ss:Type="Number">3796</Data></Cell>
    <Cell ss:StyleID="s68"><Data ss:Type="Number">2887</Data></Cell>
    <Cell ss:StyleID="s68"><Data ss:Type="Number">2794</Data></Cell>
    <Cell ss:StyleID="s68"><Data ss:Type="Number">2551</Data></Cell>
    <Cell ss:StyleID="s68"><Data ss:Type="Number">1726</Data></Cell>
    <Cell ss:StyleID="s68"><Data ss:Type="Number">1052</Data></Cell>
    <Cell ss:StyleID="s68"><Data ss:Type="Number">1685</Data></Cell>
    <Cell ss:StyleID="s68"><Data ss:Type="Number">2390</Data></Cell>
   </Row>
   <Row>
    <Cell ss:StyleID="s65"><Data ss:Type="String">aspartic acid</Data></Cell>
    <Cell ss:StyleID="s66"><Data ss:Type="Number">480387</Data></Cell>
    <Cell ss:StyleID="s66"><Data ss:Type="Number">232</Data></Cell>
    <Cell ss:StyleID="s66"><Data ss:Type="Number">79</Data></Cell>
    <Cell ss:StyleID="s65"><Data ss:Type="String">87:91.0 96:51.0 97:57.0 98:86.0 99:100.0 100:3071.0 101:325.0 102:140.0 103:85.0 115:76.0 117:579.0 118:67.0 129:72.0 130:177.0 132:82.0 133:399.0 134:83.0 142:92.0 147:1028.0 148:289.0 149:74.0 160:33.0 163:47.0 164:28.0 173:22.0 174:51.0 188:319.0 189:76.0 190:42.0 202:314.0 203:31.0 204:79.0 216:94.0 218:511.0 219:116.0 220:18.0 232:2572.0 233:417.0 234:183.0 235:21.0 267:39.0 291:15.0 306:42.0 315:14.0 316:15.0 335:36.0 344:20.0 365:13.0 379:16.0 408:22.0 482:15.0 485:20.0 494:14.0 497:35.0</Data></Cell>
    <Cell ss:StyleID="s65"><Data ss:Type="String">C00049</Data></Cell>
[truncated: 695,373 more chars]
