# Supplementary material for: Tomatidine enhances lifespan and healthspan in C. elegans through mitophagy induction via the SKN-1/Nrf2 pathway
Source: Sci Rep. 2017 Apr 11;7:46208. doi: 10.1038/srep46208 (PMC5387417; doi:10.1038/srep46208)
Supplement: Supplementary Table [file srep46208-s3.xml]

<?xml version="1.0"?>
<?mso-application progid="Excel.Sheet"?>
<Workbook xmlns="urn:schemas-microsoft-com:office:spreadsheet"
 xmlns:o="urn:schemas-microsoft-com:office:office"
 xmlns:x="urn:schemas-microsoft-com:office:excel"
 xmlns:ss="urn:schemas-microsoft-com:office:spreadsheet"
 xmlns:html="http://www.w3.org/TR/REC-html40">
 <DocumentProperties xmlns="urn:schemas-microsoft-com:office:office">
  <Author>Fang, Evandro (NIH/NIA/IRP) [F]</Author>
  <LastAuthor>Fang, Evandro (NIH/NIA/IRP) [F]</LastAuthor>
  <Created>2016-06-09T18:32:43Z</Created>
  <LastSaved>2017-02-27T21:01:29Z</LastSaved>
  <Version>16.00</Version>
 </DocumentProperties>
 <OfficeDocumentSettings xmlns="urn:schemas-microsoft-com:office:office">
  <AllowPNG/>
 </OfficeDocumentSettings>
 <ExcelWorkbook xmlns="urn:schemas-microsoft-com:office:excel">
  <WindowHeight>10455</WindowHeight>
  <WindowWidth>27555</WindowWidth>
  <WindowTopX>600</WindowTopX>
  <WindowTopY>480</WindowTopY>
  <ProtectStructure>False</ProtectStructure>
  <ProtectWindows>False</ProtectWindows>
 </ExcelWorkbook>
 <Styles>
  <Style ss:ID="Default" ss:Name="Normal">
   <Alignment ss:Vertical="Bottom"/>
   <Borders/>
   <Font ss:FontName="Calibri" x:Family="Swiss" ss:Size="11" ss:Color="#000000"/>
   <Interior/>
   <NumberFormat/>
   <Protection/>
  </Style>
  <Style ss:ID="s62">
   <Font ss:FontName="Calibri" x:Family="Swiss" ss:Size="11"/>
   <Interior ss:Color="#FFFFFF" ss:Pattern="Solid"/>
  </Style>
 </Styles>
 <Worksheet ss:Name="2016-06-09 tomatidine project-a">
  <Table ss:ExpandedColumnCount="11" ss:ExpandedRowCount="37" x:FullColumns="1"
   x:FullRows="1" ss:StyleID="s62" ss:DefaultColumnWidth="46.5"
   ss:DefaultRowHeight="15">
   <Column ss:StyleID="s62" ss:AutoFitWidth="0" ss:Width="345.75"/>
   <Column ss:Index="8" ss:StyleID="s62" ss:AutoFitWidth="0" ss:Width="569.25"/>
   <Row>
    <Cell><Data ss:Type="String">Pathway</Data></Cell>
    <Cell><Data ss:Type="String">Annotation</Data></Cell>
    <Cell><Data ss:Type="String">zscore_TOM_CTR</Data></Cell>
    <Cell><Data ss:Type="String">zscore_TOM_CTR2</Data></Cell>
    <Cell ss:Index="8"><Data ss:Type="String">Pathway</Data></Cell>
    <Cell><Data ss:Type="String">Annotation</Data></Cell>
    <Cell><Data ss:Type="String">zscore_TOM_CTR</Data></Cell>
    <Cell><Data ss:Type="String">zscore_TOM_CTR2</Data></Cell>
   </Row>
   <Row>
    <Cell><Data ss:Type="String">GO 0006898 RECEPTOR-MEDIATED ENDOCYTOSIS</Data></Cell>
    <Cell><Data ss:Type="String">Agilient</Data></Cell>
    <Cell><Data ss:Type="Number">-8.2135466909999995</Data></Cell>
    <Cell><Data ss:Type="Number">-8.2146242170000008</Data></Cell>
    <Cell><Data ss:Type="Number">1</Data></Cell>
    <Cell ss:Index="7"><Data ss:Type="Number">1</Data></Cell>
    <Cell><Data ss:Type="String">GO 0045087 INNATE IMMUNE RESPONSE</Data></Cell>
    <Cell><Data ss:Type="String">Agilient</Data></Cell>
    <Cell><Data ss:Type="Number">7.7274655189999999</Data></Cell>
    <Cell><Data ss:Type="Number">7.7271893739999999</Data></Cell>
   </Row>
   <Row>
    <Cell><Data ss:Type="String">GO 0009792 EMBRYO DEVELOPMENT ENDING IN BIRTH OR EGG HATCHING</Data></Cell>
    <Cell><Data ss:Type="String">Agilient</Data></Cell>
    <Cell><Data ss:Type="Number">-7.5195346260000004</Data></Cell>
    <Cell><Data ss:Type="Number">-7.5205576670000003</Data></Cell>
    <Cell ss:Formula="=1+R[-1]C"><Data ss:Type="Number">2</Data></Cell>
    <Cell ss:Index="7" ss:Formula="=1+R[-1]C"><Data ss:Type="Number">2</Data></Cell>
    <Cell><Data ss:Type="String">GO 0006629 LIPID METABOLIC PROCESS</Data></Cell>
    <Cell><Data ss:Type="String">Agilient</Data></Cell>
    <Cell><Data ss:Type="Number">6.785254997</Data></Cell>
    <Cell><Data ss:Type="Number">6.7890219319999998</Data></Cell>
   </Row>
   <Row>
    <Cell><Data ss:Type="String">GO 0005783 ENDOPLASMIC RETICULUM</Data></Cell>
    <Cell><Data ss:Type="String">Agilient</Data></Cell>
    <Cell><Data ss:Type="Number">-5.7458533599999999</Data></Cell>
    <Cell><Data ss:Type="Number">-5.74377943</Data></Cell>
    <Cell ss:Formula="=1+R[-1]C"><Data ss:Type="Number">3</Data></Cell>
    <Cell ss:Index="7" ss:Formula="=1+R[-1]C"><Data ss:Type="Number">3</Data></Cell>
    <Cell><Data ss:Type="String">GO 0016798 HYDROLASE ACTIVITY, ACTING ON GLYCOSYL BONDS</Data></Cell>
    <Cell><Data ss:Type="String">Agilient</Data></Cell>
    <Cell><Data ss:Type="Number">6.0445047299999999</Data></Cell>
    <Cell><Data ss:Type="Number">6.0444848499999999</Data></Cell>
   </Row>
   <Row>
    <Cell><Data ss:Type="String">GO 0005759 MITOCHONDRIAL MATRIX</Data></Cell>
    <Cell><Data ss:Type="String">Agilient</Data></Cell>
    <Cell><Data ss:Type="Number">-4.7192065259999998</Data></Cell>
    <Cell><Data ss:Type="Number">-4.7211606049999997</Data></Cell>
    <Cell ss:Formula="=1+R[-1]C"><Data ss:Type="Number">4</Data></Cell>
    <Cell ss:Index="7" ss:Formula="=1+R[-1]C"><Data ss:Type="Number">4</Data></Cell>
    <Cell><Data ss:Type="String">GO 0008528 G-PROTEIN COUPLED PEPTIDE RECEPTOR ACTIVITY</Data></Cell>
    <Cell><Data ss:Type="String">Agilient</Data></Cell>
    <Cell><Data ss:Type="Number">5.3975305240000004</Data></Cell>
    <Cell><Data ss:Type="Number">5.3980002039999997</Data></Cell>
   </Row>
   <Row>
    <Cell><Data ss:Type="String">GO 0001522 PSEUDOURIDINE SYNTHESIS</Data></Cell>
    <Cell><Data ss:Type="String">Agilient</Data></Cell>
    <Cell><Data ss:Type="Number">-4.1978430979999999</Data></Cell>
    <Cell><Data ss:Type="Number">-4.1972960559999999</Data></Cell>
    <Cell ss:Formula="=1+R[-1]C"><Data ss:Type="Number">5</Data></Cell>
    <Cell ss:Index="7" ss:Formula="=1+R[-1]C"><Data ss:Type="Number">5</Data></Cell>
    <Cell><Data ss:Type="String">GO 0016298 LIPASE ACTIVITY</Data></Cell>
    <Cell><Data ss:Type="String">Agilient</Data></Cell>
    <Cell><Data ss:Type="Number">5.3165392489999999</Data></Cell>
    <Cell><Data ss:Type="Number">5.3238418640000003</Data></Cell>
   </Row>
   <Row>
    <Cell><Data ss:Type="String">GO 0009982 PSEUDOURIDINE SYNTHASE ACTIVITY</Data></Cell>
    <Cell><Data ss:Type="String">Agilient</Data></Cell>
    <Cell><Data ss:Type="Number">-4.1978430979999999</Data></Cell>
    <Cell><Data ss:Type="Number">-4.1972960559999999</Data></Cell>
    <Cell ss:Formula="=1+R[-1]C"><Data ss:Type="Number">6</Data></Cell>
    <Cell ss:Index="7" ss:Formula="=1+R[-1]C"><Data ss:Type="Number">6</Data></Cell>
    <Cell><Data ss:Type="String">GO 0005576 EXTRACELLULAR REGION</Data></Cell>
    <Cell><Data ss:Type="String">Agilient</Data></Cell>
    <Cell><Data ss:Type="Number">4.6801482989999998</Data></Cell>
    <Cell><Data ss:Type="Number">4.6820154589999996</Data></Cell>
   </Row>
   <Row>
    <Cell><Data ss:Type="String">GO 0003735 STRUCTURAL CONSTITUENT OF RIBOSOME</Data></Cell>
    <Cell><Data ss:Type="String">Agilient</Data></Cell>
    <Cell><Data ss:Type="Number">-3.921897977</Data></Cell>
    <Cell><Data ss:Type="Number">-3.921005863</Data></Cell>
    <Cell ss:Formula="=1+R[-1]C"><Data ss:Type="Number">7</Data></Cell>
    <Cell ss:Index="7" ss:Formula="=1+R[-1]C"><Data ss:Type="Number">7</Data></Cell>
    <Cell><Data ss:Type="String">GO 0008514 ORGANIC ANION TRANSMEMBRANE TRANSPORTER ACTIVITY</Data></Cell>
    <Cell><Data ss:Type="String">Agilient</Data></Cell>
    <Cell><Data ss:Type="Number">4.5646700769999997</Data></Cell>
    <Cell><Data ss:Type="Number">4.5652309019999997</Data></Cell>
   </Row>
   <Row>
    <Cell><Data ss:Type="String">GO 0009451 RNA MODIFICATION</Data></Cell>
    <Cell><Data ss:Type="String">Agilient</Data></Cell>
    <Cell><Data ss:Type="Number">-3.7323188570000001</Data></Cell>
    <Cell><Data ss:Type="Number">-3.731475493</Data></Cell>
    <Cell ss:Formula="=1+R[-1]C"><Data ss:Type="Number">8</Data></Cell>
    <Cell ss:Index="7" ss:Formula="=1+R[-1]C"><Data ss:Type="Number">8</Data></Cell>
    <Cell><Data ss:Type="String">GO 0015711 ORGANIC ANION TRANSPORT</Data></Cell>
    <Cell><Data ss:Type="String">Agilient</Data></Cell>
    <Cell><Data ss:Type="Number">4.5646700769999997</Data></Cell>
    <Cell><Data ss:Type="Number">4.5652309019999997</Data></Cell>
   </Row>
   <Row>
    <Cell><Data ss:Type="String">GO 0006396 RNA PROCESSING</Data></Cell>
    <Cell><Data ss:Type="String">Agilient</Data></Cell>
    <Cell><Data ss:Type="Number">-3.5672110199999998</Data></Cell>
    <Cell><Data ss:Type="Number">-3.5669608269999999</Data></Cell>
    <Cell ss:Formula="=1+R[-1]C"><Data ss:Type="Number">9</Data></Cell>
    <Cell ss:Index="7" ss:Formula="=1+R[-1]C"><Data ss:Type="Number">9</Data></Cell>
    <Cell><Data ss:Type="String">GO 0040039 INDUCTIVE CELL MIGRATION</Data></Cell>
    <Cell><Data ss:Type="String">Agilient</Data></Cell>
    <Cell><Data ss:Type="Number">3.8538626850000002</Data></Cell>
    <Cell><Data ss:Type="Number">3.8530227240000001</Data></Cell>
   </Row>
   <Row>
    <Cell><Data ss:Type="String">GO 0000122 NEGATIVE REGULATION OF TRANSCRIPTION FROM RNA POLYMERASE II PROMOTER</Data></Cell>
    <Cell><Data ss:Type="String">Agilient</Data></Cell>
    <Cell><Data ss:Type="Number">-3.4429767349999998</Data></Cell>
    <Cell><Data ss:Type="Number">-3.4461999790000002</Data></Cell>
    <Cell ss:Formula="=1+R[-1]C"><Data ss:Type="Number">10</Data></Cell>
    <Cell ss:Index="7" ss:Formula="=1+R[-1]C"><Data ss:Type="Number">10</Data></Cell>
    <Cell><Data ss:Type="String">GO 0055085 TRANSMEMBRANE TRANSPORT</Data></Cell>
    <Cell><Data ss:Type="String">Agilient</Data></Cell>
    <Cell><Data ss:Type="Number">3.7101549569999999</Data></Cell>
    <Cell><Data ss:Type="Number">3.7119029600000002</Data></Cell>
   </Row>
   <Row>
    <Cell><Data ss:Type="String">GO 0006412 TRANSLATION</Data></Cell>
    <Cell><Data ss:Type="String">Agilient</Data></Cell>
    <Cell><Data ss:Type="Number">-3.4458391879999999</Data></Cell>
    <Cell><Data ss:Type="Number">-3.444177823</Data></Cell>
    <Cell ss:Formula="=1+R[-1]C"><Data ss:Type="Number">11</Data></Cell>
    <Cell ss:Index="7" ss:Formula="=1+R[-1]C"><Data ss:Type="Number">11</Data></Cell>
    <Cell><Data ss:Type="String">GO 0042981 REGULATION OF APOPTOTIC PROCESS</Data></Cell>
    <Cell><Data ss:Type="String">Agilient</Data></Cell>
    <Cell><Data ss:Type="Number">3.2966697069999999</Data></Cell>
    <Cell><Data ss:Type="Number">3.2981744850000001</Data></Cell>
   </Row>
   <Row>
    <Cell><Data ss:Type="String">GO 0005730 NUCLEOLUS</Data></Cell>
    <Cell><Data ss:Type="String">Agilient</Data></Cell>
    <Cell><Data ss:Type="Number">-3.017945578</Data></Cell>
    <Cell><Data ss:Type="Number">-3.0162977130000002</Data></Cell>
    <Cell ss:Formula="=1+R[-1]C"><Data ss:Type="Number">12</Data></Cell>
    <Cell ss:Index="7" ss:Formula="=1+R[-1]C"><Data ss:Type="Number">12</Data></Cell>
    <Cell><Data ss:Type="String">GO 0006749 GLUTATHIONE METABOLIC PROCESS</Data></Cell>
    <Cell><Data ss:Type="String">Agilient</Data></Cell>
    <Cell><Data ss:Type="Number">3.199740458</Data></Cell>
    <Cell><Data ss:Type="Number">3.2015264860000001</Data></Cell>
   </Row>
   <Row>
    <Cell><Data ss:Type="String">GO 0000398 NUCLEAR MRNA SPLICING, VIA SPLICEOSOME</Data></Cell>
    <Cell><Data ss:Type="String">Agilient</Data></Cell>
    <Cell><Data ss:Type="Number">-2.7402132090000002</Data></Cell>
    <Cell><Data ss:Type="Number">-2.7432940750000001</Data></Cell>
    <Cell ss:Formula="=1+R[-1]C"><Data ss:Type="Number">13</Data></Cell>
    <Cell ss:Index="7" ss:Formula="=1+R[-1]C"><Data ss:Type="Number">13</Data></Cell>
    <Cell><Data ss:Type="String">GO 0004675 TRANSMEMBRANE RECEPTOR PROTEIN SERINE THREONINE KINASE ACTIVITY</Data></Cell>
    <Cell><Data ss:Type="String">Agilient</Data></Cell>
    <Cell><Data ss:Type="Number">3.0970854060000002</Data></Cell>
    <Cell><Data ss:Type="Number">3.0953423199999999</Data></Cell>
   </Row>
   <Row>
    <Cell><Data ss:Type="String">GO 0003713 TRANSCRIPTION COACTIVATOR ACTIVITY</Data></Cell>
    <Cell><Data ss:Type="String">Agilient</Data></Cell>
    <Cell><Data ss:Type="Number">-2.6335126039999999</Data></Cell>
    <Cell><Data ss:Type="Number">-2.635991352</Data></Cell>
    <Cell ss:Formula="=1+R[-1]C"><Data ss:Type="Number">14</Data></Cell>
    <Cell ss:Index="7" ss:Formula="=1+R[-1]C"><Data ss:Type="Number">14</Data></Cell>
    <Cell><Data ss:Type="String">GO 0007178 TRANSMEMBRANE RECEPTOR PROTEIN SERINE THREONINE KINASE SIGNALING PATHWAY</Data></Cell>
    <Cell><Data ss:Type="String">Agilient</Data></Cell>
    <Cell><Data ss:Type="Number">3.0970854060000002</Data></Cell>
    <Cell><Data ss:Type="Number">3.0953423199999999</Data></Cell>
   </Row>
   <Row>
    <Cell><Data ss:Type="String">GO 0000139 GOLGI MEMBRANE</Data></Cell>
    <Cell><Data ss:Type="String">Agilient</Data></Cell>
    <Cell><Data ss:Type="Number">-2.6078345889999999</Data></Cell>
    <Cell><Data ss:Type="Number">-2.6068333969999999</Data></Cell>
    <Cell ss:Formula="=1+R[-1]C"><Data ss:Type="Number">15</Data></Cell>
    <Cell ss:Index="7" ss:Formula="=1+R[-1]C"><Data ss:Type="Number">15</Data></Cell>
    <Cell><Data ss:Type="String">GO 0051260 PROTEIN HOMOOLIGOMERIZATION</Data></Cell>
    <Cell><Data ss:Type="String">Agilient</Data></Cell>
    <Cell><Data ss:Type="Number">3.0765949560000001</Data></Cell>
    <Cell><Data ss:Type="Number">3.0752506689999999</Data></Cell>
   </Row>
   <Row>
    <Cell><Data ss:Type="String">GO 0008033 TRNA PROCESSING</Data></Cell>
    <Cell><Data ss:Type="String">Agilient</Data></Cell>
    <Cell><Data ss:Type="Number">-2.5597839549999999</Data></Cell>
    <Cell><Data ss:Type="Number">-2.5597708460000002</Data></Cell>
    <Cell ss:Formula="=1+R[-1]C"><Data ss:Type="Number">16</Data></Cell>
    <Cell ss:Index="7" ss:Formula="=1+R[-1]C"><Data ss:Type="Number">16</Data></Cell>
    <Cell><Data ss:Type="String">GO 0016614 OXIDOREDUCTASE ACTIVITY, ACTING ON CH-OH GROUP OF DONORS</Data></Cell>
    <Cell><Data ss:Type="String">Agilient</Data></Cell>
    <Cell><Data ss:Type="Number">3.0719828150000001</Data></Cell>
    <Cell><Data ss:Type="Number">3.0741447179999999</Data></Cell>
   </Row>
   <Row>
    <Cell><Data ss:Type="String">GO 0006364 RRNA PROCESSING</Data></Cell>
    <Cell><Data ss:Type="String">Agilient</Data></Cell>
    <Cell><Data ss:Type="Number">0</Data></Cell>
    <Cell><Data ss:Type="Number">-2.4616011260000001</Data></Cell>
    <Cell ss:Formula="=1+R[-1]C"><Data ss:Type="Number">17</Data></Cell>
    <Cell ss:Index="7" ss:Formula="=1+R[-1]C"><Data ss:Type="Number">17</Data></Cell>
    <Cell><Data ss:Type="String">GO 0009086 METHIONINE BIOSYNTHETIC PROCESS</Data></Cell>
    <Cell><Data ss:Type="String">Agilient</Data></Cell>
    <Cell><Data ss:Type="Number">3.0362168939999998</Data></Cell>
    <Cell><Data ss:Type="Number">3.0368113229999998</Data></Cell>
   </Row>
   <Row>
    <Cell><Data ss:Type="String">GO 0006633 FATTY ACID BIOSYNTHETIC PROCESS</Data></Cell>
    <Cell><Data ss:Type="String">Agilient</Data></Cell>
    <Cell><Data ss:Type="Number">-2.1632077810000001</Data></Cell>
    <Cell><Data ss:Type="Number">-2.162909881</Data></Cell>
    <Cell ss:Formula="=1+R[-1]C"><Data ss:Type="Number">18</Data></Cell>
    <Cell ss:Index="7" ss:Formula="=1+R[-1]C"><Data ss:Type="Number">18</Data></Cell>
    <Cell><Data ss:Type="String">GO 0003840 GAMMA-GLUTAMYLTRANSFERASE ACTIVITY</Data></Cell>
    <Cell><Data ss:Type="String">Agilient</Data></Cell>
    <Cell><Data ss:Type="Number">3.0087272110000001</Data></Cell>
    <Cell><Data ss:Type="Number">3.0104672909999999</Data></Cell>
   </Row>
   <Row>
    <Cell><Data ss:Type="String">GO 0008080 N-ACETYLTRANSFERASE ACTIVITY</Data></Cell>
    <Cell><Data ss:Type="String">Agilient</Data></Cell>
    <Cell><Data ss:Type="Number">-1.842388114</Data></Cell>
    <Cell><Data ss:Type="Number">-1.843347748</Data></Cell>
    <Cell ss:Formula="=1+R[-1]C"><Data ss:Type="Number">19</Data></Cell>
    <Cell ss:Index="7" ss:Formula="=1+R[-1]C"><Data ss:Type="Number">19</Data></Cell>
    <Cell><Data ss:Type="String">GO 0008652 CELLULAR AMINO ACID BIOSYNTHETIC PROCESS</Data></Cell>
    <Cell><Data ss:Type="String">Agilient</Data></Cell>
    <Cell><Data ss:Type="Number">2.9650327970000001</Data></Cell>
    <Cell><Data ss:Type="Number">2.9659472349999998</Data></Cell>
   </Row>
   <Row>
    <Cell><Data ss:Type="String">GO 0042254 RIBOSOME BIOGENESIS</Data></Cell>
    <Cell><Data ss:Type="String">Agilient</Data></Cell>
    <Cell><Data ss:Type="Number">-1.6371205499999999</Data></Cell>
    <Cell><Data ss:Type="Number">-1.637863179</Data></Cell>
    <Cell ss:Formula="=1+R[-1]C"><Data ss:Type="Number">20</Data></Cell>
    <Cell ss:Index="7" ss:Formula="=1+R[-1]C"><Data ss:Type="Number">20</Data></Cell>
    <Cell><Data ss:Type="String">GO 0015992 PROTON TRANSPORT</Data></Cell>
    <Cell><Data ss:Type="String">Agilient</Data></Cell>
    <Cell><Data ss:Type="Number">2.5046292640000001</Data></Cell>
    <Cell><Data ss:Type="Number">2.50579478</Data></Cell>
   </Row>
   <Row>
    <Cell><Data ss:Type="String">GO 0016192 VESICLE-MEDIATED TRANSPORT</Data></Cell>
    <Cell><Data ss:Type="String">Agilient</Data></Cell>
    <Cell><Data ss:Type="Number">-1.599885802</Data></Cell>
    <Cell><Data ss:Type="Number">-1.59858378</Data></Cell>
    <Cell ss:Formula="=1+R[-1]C"><Data ss:Type="Number">21</Data></Cell>
    <Cell ss:Index="7" ss:Formula="=1+R[-1]C"><Data ss:Type="Number">21</Data></Cell>
    <Cell><Data ss:Type="String">GO 0005544 CALCIUM-DEPENDENT PHOSPHOLIPID BINDING</Data></Cell>
    <Cell><Data ss:Type="String">Agilient</Data></Cell>
    <Cell><Data ss:Type="Number">2.4622946520000002</Data></Cell>
    <Cell><Data ss:Type="Number">2.459654467</Data></Cell>
   </Row>
   <Row>
    <Cell><Data ss:Type="String">GO 0022900 ELECTRON TRANSPORT CHAIN</Data></Cell>
    <Cell><Data ss:Type="String">Agilient</Data></Cell>
    <Cell><Data ss:Type="Number">-1.5385716760000001</Data></Cell>
    <Cell><Data ss:Type="Number">-1.5401616920000001</Data></Cell>
    <Cell ss:Formula="=1+R[-1]C"><Data ss:Type="Number">22</Data></Cell>
    <Cell ss:Index="7" ss:Formula="=1+R[-1]C"><Data ss:Type="Number">22</Data></Cell>
    <Cell><Data ss:Type="String">GO 0004185 SERINE-TYPE CARBOXYPEPTIDASE ACTIVITY</Data></Cell>
    <Cell><Data ss:Type="String">Agilient</Data></Cell>
    <Cell><Data ss:Type="Number">2.4317370359999999</Data></Cell>
    <Cell><Data ss:Type="Number">2.4326518799999999</Data></Cell>
   </Row>
   <Row>
    <Cell><Data ss:Type="String">GO 0008219 CELL DEATH</Data></Cell>
    <Cell><Data ss:Type="String">Agilient</Data></Cell>
    <Cell><Data ss:Type="Number">-1.533572237</Data></Cell>
    <Cell><Data ss:Type="Number">-1.53404875</Data></Cell>
    <Cell ss:Formula="=1+R[-1]C"><Data ss:Type="Number">23</Data></Cell>
    <Cell ss:Index="7" ss:Formula="=1+R[-1]C"><Data ss:Type="Number">23</Data></Cell>
    <Cell><Data ss:Type="String">GO 0010332 RESPONSE TO GAMMA RADIATION</Data></Cell>
    <Cell><Data ss:Type="String">Agilient</Data></Cell>
    <Cell><Data ss:Type="Number">2.3652986939999998</Data></Cell>
    <Cell><Data ss:Type="Number">2.3665934389999999</Data></Cell>
   </Row>
   <Row>
    <Cell><Data ss:Type="String">GO 0003941 L-SERINE AMMONIA-LYASE ACTIVITY</Data></Cell>
    <Cell><Data ss:Type="String">Agilient</Data></Cell>
    <Cell><Data ss:Type="Number">-1.5046845250000001</Data></Cell>
    <Cell><Data ss:Type="Number">-1.502466096</Data></Cell>
    <Cell ss:Formula="=1+R[-1]C"><Data ss:Type="Number">24</Data></Cell>
    <Cell ss:Index="7" ss:Formula="=1+R[-1]C"><Data ss:Type="Number">24</Data></Cell>
    <Cell><Data ss:Type="String">GO 0007218 NEUROPEPTIDE SIGNALING PATHWAY</Data></Cell>
    <Cell><Data ss:Type="String">Agilient</Data></Cell>
    <Cell><Data ss:Type="Number">2.289173538</Data></Cell>
    <Cell><Data ss:Type="Number">2.287474676</Data></Cell>
   </Row>
   <Row>
    <Cell><Data ss:Type="String">GO 0016874 LIGASE ACTIVITY</Data></Cell>
    <Cell><Data ss:Type="String">Agilient</Data></Cell>
    <Cell><Data ss:Type="Number">-1.273016674</Data></Cell>
    <Cell><Data ss:Type="Number">-1.2735303529999999</Data></Cell>
    <Cell ss:Formula="=1+R[-1]C"><Data ss:Type="Number">25</Data></Cell>
    <Cell ss:Index="7" ss:Formula="=1+R[-1]C"><Data ss:Type="Number">25</Data></Cell>
    <Cell><Data ss:Type="String">GO 0052689 CARBOXYLIC ESTER HYDROLASE ACTIVITY</Data></Cell>
    <Cell><Data ss:Type="String">Agilient</Data></Cell>
    <Cell><Data ss:Type="Number">2.0983263860000001</Data></Cell>
    <Cell><Data ss:Type="Number">2.0999919399999998</Data></Cell>
   </Row>
   <Row>
    <Cell ss:Index="7" ss:Formula="=1+R[-1]C"><Data ss:Type="Number">26</Data></Cell>
    <Cell><Data ss:Type="String">GO 0008202 STEROID METABOLIC PROCESS</Data></Cell>
    <Cell><Data ss:Type="String">Agilient</Data></Cell>
    <Cell><Data ss:Type="Number">2.0203673439999998</Data></Cell>
    <Cell><Data ss:Type="Number">2.0205196139999999</Data></Cell>
   </Row>
   <Row>
    <Cell ss:Index="7" ss:Formula="=1+R[-1]C"><Data ss:Type="Number">27</Data></Cell>
    <Cell><Data ss:Type="String">GO 0030001 METAL ION TRANSPORT</Data></Cell>
    <Cell><Data ss:Type="String">Agilient</Data></Cell>
    <Cell><Data ss:Type="Number">2.0149159239999999</Data></Cell>
    <Cell><Data ss:Type="Number">2.0152010690000002</Data></Cell>
   </Row>
   <Row>
    <Cell ss:Index="7" ss:Formula="=1+R[-1]C"><Data ss:Type="Number">28</Data></Cell>
    <Cell><Data ss:Type="String">GO 0046873 METAL ION TRANSMEMBRANE TRANSPORTER ACTIVITY</Data></Cell>
    <Cell><Data ss:Type="String">Agilient</Data></Cell>
    <Cell><Data ss:Type="Number">2.0149159239999999</Data></Cell>
    <Cell><Data ss:Type="Number">2.0152010690000002</Data></Cell>
   </Row>
   <Row>
    <Cell ss:Index="7" ss:Formula="=1+R[-1]C"><Data ss:Type="Number">29</Data></Cell>
    <Cell><Data ss:Type="String">GO 0006811 ION TRANSPORT</Data></Cell>
    <Cell><Data ss:Type="String">Agilient</Data></Cell>
    <Cell><Data ss:Type="Number">1.8143795970000001</Data></Cell>
    <Cell><Data ss:Type="Number">1.8152379729999999</Data></Cell>
   </Row>
   <Row>
    <Cell ss:Index="7" ss:Formula="=1+R[-1]C"><Data ss:Type="Number">30</Data></Cell>
    <Cell><Data ss:Type="String">GO 0010309 ACIREDUCTONE DIOXYGENASE [IRON II-REQUIRING] ACTIVITY</Data></Cell>
    <Cell><Data ss:Type="String">Agilient</Data></Cell>
    <Cell><Data ss:Type="Number">1.7941280369999999</Data></Cell>
    <Cell><Data ss:Type="Number">1.7942755050000001</Data></Cell>
   </Row>
   <Row>
    <Cell ss:Index="7" ss:Formula="=1+R[-1]C"><Data ss:Type="Number">31</Data></Cell>
    <Cell><Data ss:Type="String">GO 0004550 NUCLEOSIDE DIPHOSPHATE KINASE ACTIVITY</Data></Cell>
    <Cell><Data ss:Type="String">Agilient</Data></Cell>
    <Cell><Data ss:Type="Number">1.7520201310000001</Data></Cell>
    <Cell><Data ss:Type="Number">1.753202167</Data></Cell>
   </Row>
   <Row>
    <Cell ss:Index="7" ss:Formula="=1+R[-1]C"><Data ss:Type="Number">32</Data></Cell>
    <Cell><Data ss:Type="String">GO 0006165 NUCLEOSIDE DIPHOSPHATE PHOSPHORYLATION</Data></Cell>
    <Cell><Data ss:Type="String">Agilient</Data></Cell>
    <Cell><Data ss:Type="Number">1.7520201310000001</Data></Cell>
    <Cell><Data ss:Type="Number">1.753202167</Data></Cell>
   </Row>
   <Row>
    <Cell ss:Index="7" ss:Formula="=1+R[-1]C"><Data ss:Type="Number">33</Data></Cell>
    <Cell><Data ss:Type="String">GO 0006183 GTP BIOSYNTHETIC PROCESS</Data></Cell>
    <Cell><Data ss:Type="String">Agilient</Data></Cell>
    <Cell><Data ss:Type="Number">1.7520201310000001</Data></Cell>
    <Cell><Data ss:Type="Number">1.753202167</Data></Cell>
   </Row>
   <Row>
    <Cell ss:Index="7" ss:Formula="=1+R[-1]C"><Data ss:Type="Number">34</Data></Cell>
    <Cell><Data ss:Type="String">GO 0006228 UTP BIOSYNTHETIC PROCESS</Data></Cell>
    <Cell><Data ss:Type="String">Agilient</Data></Cell>
    <Cell><Data ss:Type="Number">1.7520201310000001</Data></Cell>
    <Cell><Data ss:Type="Number">1.753202167</Data></Cell>
   </Row>
   <Row>
    <Cell ss:Index="7" ss:Formula="=1+R[-1]C"><Data ss:Type="Number">35</Data></Cell>
    <Cell><Data ss:Type="String">GO 0006241 CTP BIOSYNTHETIC PROCESS</Data></Cell>
    <Cell><Data ss:Type="String">Agilient</Data></Cell>
    <Cell><Data ss:Type="Number">1.7520201310000001</Data></Cell>
    <Cell><Data ss:Type="Number">1.753202167</Data></Cell>
   </Row>
   <Row>
    <Cell ss:Index="7" ss:Formula="=1+R[-1]C"><Data ss:Type="Number">36</Data></Cell>
    <Cell><Data ss:Type="String">GO 0005758 MITOCHONDRIAL INTERMEMBRANE SPACE</Data></Cell>
    <Cell><Data ss:Type="String">Agilient</Data></Cell>
    <Cell><Data ss:Type="Number">1.158682556</Data></Cell>
    <Cell><Data ss:Type="Number">1.158843345</Data></Cell>
   </Row>
  </Table>
  <WorksheetOptions xmlns="urn:schemas-microsoft-com:office:excel">
   <PageSetup>
    <Header x:Margin="0.3"/>
    <Footer x:Margin="0.3"/>
    <PageMargins x:Bottom="0.75" x:Left="0.7" x:Right="0.7" x:Top="0.75"/>
   </PageSetup>
   <Print>
    <ValidPrinterInfo/>
    <HorizontalResolution>600</HorizontalResolution>
    <VerticalResolution>0</VerticalResolution>
   </Print>
   <Selected/>
   <TopRowVisible>20</TopRowVisible>
   <Panes>
    <Pane>
     <Number>3</Number>
     <ActiveRow>26</ActiveRow>
    </Pane>
   </Panes>
   <ProtectObjects>False</ProtectObjects>
   <ProtectScenarios>False</ProtectScenarios>
  </WorksheetOptions>
 </Worksheet>
</Workbook>
